# Supplementary material for: Comparative Genomics of Xanthomonas euroxanthea and Xanthomonas arboricola pv. juglandis Strains Isolated from a Single Walnut Host Tree
Source: Microorganisms. 2021 Mar 17;9(3):624. doi: 10.3390/microorganisms9030624 (PMC8003016; doi:10.3390/microorganisms9030624)
Supplement: Supplementary file 1 [file microorganisms-09-00624-s001.zip]

Archive with 3 entries (3 files):
- Supplementary material_proof/Supplementar material_proof.pdf
- Supplementary material_proof/Table S2_Fernandes et al, 2021 MDPI_proof.xlsx
- Supplementary material_proof/Table S3_ Best BLAST hit results putative homologs_proof.tsv
