# Supplementary material for: Comparative Genomics of Xanthomonas euroxanthea and Xanthomonas arboricola pv. juglandis Strains Isolated from a Single Walnut Host Tree
Source: Microorganisms. 2021 Mar 17;9(3):624. doi: 10.3390/microorganisms9030624 (PMC8003016; doi:10.3390/microorganisms9030624)
Supplement: Supplementary file 1 [file microorganisms-09-00624-s001.zip › Supplementary material_proof/Table S2_Fernandes et al, 2021 MDPI_proof.xlsx]

## Sheet: Folha1 
Table S2. Average Nucleotide Identity results for the genomes of the 44 strains analyzed in this study
	X. euroxanthea CPBF 367	X. euroxanthea CPBF 424T	X. euroxanthea CPBF 426	X. arboricola pv. juglandis CPBF 427	X. arboricola pv. corylina NCCB 100457	X. arboricola CFBP 1022	X. arboricola CFBP 2528	X. arboricola pv. pruni IVIA 2626 1	X. arboricola 3004	X. arboricola pv. populi CFBP 3122	X. arboricola pv. populi CFBP 3123	X. arboricola pv. pruni CFBP 3894	X. arboricola pv. juglandis CFBP 7179	X. arboricola CFBP 7629	X. arboricola CFBP 7634	X. arboricola CFBP 7635	X. arboricola CFBP 7645	X. arboricola CFBP 7651	X. arboricola CFBP 7652	X. arboricola CFBP 7653	X. arboricola pv. arracaciae CFBP 7407	X. arboricola pv. celebensis NCPPB 1630	X. arboricola pv. celebensis NCPPB 1832	X. arboricola CITA 124	X. arboricola CITA 14	X. arboricola CITA 44	X. arboricola pv. juglandis DW3F3	X. arboricola pv. fragariae CFBP 6773	X. arboricola pv. fragariae LMG 19145	X. arboricola pv. juglandis NCPPB 1447	X. arboricola pv. juglandis J303	X. arboricola pv. juglandis 417	X. axonopodis Xac29-1	X. arboricola pv. zantedeschiae CFBP 7410	X. citri subsp. citri A306	X. euvesicatoria LMG 930	X. fragariae fap21	X. fuscans subsp. fuscans 4834-R	X. gardneri ICMP 7383	X. hortorum pv. carotae M081	X. oryzae pv. oryzicola CFBP 2286	X. prunicola 8355	X. prunicola 8353	X. prunicola 8354
X. euroxanthea CPBF 367	100	97.9	98	93	92.9	92.9	93	93	92.8	93.1	93.5	93	93	92.9	93	97.8	92.4	92.9	92.9	97.8	93	92.9	92.9	92.8	92.9	92.8	93.1	93	92.8	93.1	93	93.1	87.1	93	87.1	87	87.4	87.1	89.3	89.4	86.8	87.1	87	87
X. euroxanthea CPBF 424T	97.9	100	98	93	92.9	92.8	93	92.8	92.8	93	93.5	92.8	93.1	92.9	93	97.8	92.6	92.8	92.9	97.9	92.9	92.9	92.9	92.9	92.8	92.9	93	93.1	92.9	93	93	93	87.1	92.8	87	87.1	87.4	86.9	89.4	89.3	86.9	87.1	87.1	87
X. euroxanthea CPBF 426	98	98	100	93.1	92.9	92.8	93.2	92.8	92.8	93.1	93.6	92.9	93.1	92.9	92.9	97.8	92.6	92.8	92.9	97.9	93	92.9	92.9	92.9	92.9	92.9	93	93	92.7	93	93	93	87.1	92.8	87	87.2	87.4	87.1	89.2	89.3	86.9	87	87	86.9
X. arboricola pv. juglandis CPBF 427	93	93	93.1	100	98	96.6	98.2	97.3	96.2	94.5	93.7	97.4	97.9	96.4	96.5	93	94.6	96.6	96.5	93	96.2	96.7	96.8	96.2	96.7	96.3	98	96.3	96.1	98.2	100	99	87	96.5	87	87.2	87.5	87	89.6	89.8	86.7	87.1	87.1	87.1
X. arboricola pv. corylina NCCB 100457	92.9	92.9	92.9	98	100	96.8	97.7	98.8	96.4	94.6	93.8	98.8	97.6	96.4	96.5	92.5	94.3	96.7	96.5	92.6	96.4	96.8	96.8	96.6	96.9	96.6	97.6	96.6	96.4	97.7	98.1	98.2	87	96.7	87.1	87.1	87.5	87	89.5	89.6	86.7	87.2	87.1	87.2
X. arboricola CFBP 1022	92.9	92.8	92.8	96.6	96.8	100	96.6	96.8	96.8	94.6	93.7	96.7	96.5	96.9	96.8	92.9	94.5	97.2	97	92.8	96.8	97.2	97.2	96.6	97.3	96.7	96.5	96.7	96.8	96.7	96.6	96.5	87.1	97.6	87.1	87.1	87.5	87	89.6	89.7	86.6	87.1	87.1	87.1
X. arboricola CFBP 2528	93	93	93.2	98.2	97.7	96.6	100	97.4	96.2	94.6	93.8	97.4	99.3	96.4	96.4	93	94.6	96.6	96.5	93.1	96.3	96.6	96.7	96.2	96.7	96.3	99	96.2	96.2	99.5	98.2	98.3	87.1	96.4	87.1	87.2	87.4	87	89.6	89.8	86.8	87.1	87.2	87.1
X. arboricola pv. pruni IVIA 2626 1	93	92.8	92.8	97.3	98.8	96.8	97.4	100	96.7	94.6	93.8	100	97.1	96.5	96.6	92.9	94.5	96.9	96.7	92.9	96.3	96.9	96.8	96.6	96.9	96.7	97	96.5	96.5	97.4	97.4	97.5	87	96.7	87	87.2	87.4	87.1	89.6	89.8	86.7	87.2	87.3	87.2
X. arboricola 3004	92.8	92.8	92.8	96.2	96.4	96.8	96.2	96.7	100	94.6	93.6	96.6	96.2	96.5	96.5	92.8	94.4	96.7	96.6	92.8	96.7	96.8	96.8	97.6	96.8	97.7	96.1	97.5	98.1	96.3	96.3	96.3	87.4	96.9	87.3	87.4	87.7	87.1	89.5	89.7	86.9	87.2	87.3	87.2
X. arboricola pv. populi CFBP 3122	93.1	93	93.1	94.5	94.6	94.6	94.6	94.6	94.6	100	95.7	94.6	94.6	94.4	94.4	93.1	94	94.5	94.5	93.1	94.4	94.7	94.6	94.6	94.5	94.5	94.8	94.5	94.5	94.6	94.6	94.6	87.2	94.6	87.2	87.3	87.7	87.2	89.8	90	86.9	87.2	87.2	87.2
X. arboricola pv. populi CFBP 3123	93.5	93.5	93.6	93.7	93.8	93.7	93.8	93.8	93.6	95.7	100	93.8	93.7	93.7	93.7	93.4	93.3	93.7	93.7	93.5	93.6	93.8	93.7	93.5	93.8	93.6	93.9	93.7	93.4	93.8	93.7	93.7	87.2	93.7	87.3	87.2	87.6	87.1	89.8	89.9	86.8	87.2	87.3	87.3
X. arboricola pv. pruni CFBP 3894	93	92.8	92.9	97.4	98.8	96.7	97.4	100	96.6	94.6	93.8	100	97.1	96.5	96.6	92.9	94.5	96.8	96.6	92.9	96.4	96.9	96.8	96.5	96.9	96.6	97	96.5	96.5	97.3	97.5	97.5	87.1	96.7	87.1	87.1	87.6	87	89.7	89.7	86.7	87.3	87.3	87.3
X. arboricola pv. juglandis CFBP 7179	93	93.1	93.1	97.9	97.6	96.5	99.3	97.1	96.2	94.6	93.7	97.1	100	96.4	96.3	93	94.5	96.5	96.5	92.9	96.2	96.6	96.6	96.2	96.6	96.2	98.6	96.2	96.2	99.3	97.9	98.2	87	96.4	87	87.1	87.4	87	89.6	89.8	86.7	87.2	87	87
X. arboricola CFBP 7629	92.9	92.9	92.9	96.4	96.4	96.9	96.4	96.5	96.5	94.4	93.7	96.5	96.4	100	100	93	95	96.7	98.3	92.9	96.4	96.8	96.9	96.5	96.9	96.4	96.2	96.3	96.4	96.4	96.5	96.5	87.2	96.8	87.1	87.2	87.6	87	89.6	89.7	86.9	87.1	87.1	87.1
X. arboricola CFBP 7634	93	93	92.9	96.5	96.5	96.8	96.4	96.6	96.5	94.4	93.7	96.6	96.3	100	100	93	95.1	96.8	98.4	93	96.4	96.9	96.9	96.5	96.9	96.3	96.3	96.3	96.4	96.4	96.5	96.5	87.3	96.8	87.2	87.1	87.6	87.1	89.6	89.8	87	87.1	87.2	87.2
X. arboricola CFBP 7635	97.8	97.8	97.8	93	92.5	92.9	93	92.9	92.8	93.1	93.4	92.9	93	93	93	100	92.6	92.8	93	100	92.8	93	92.9	92.9	92.9	93	92.9	93	92.7	93	93.1	93	87.1	92.8	87	87.1	87.3	87	89.3	89.4	86.8	87.1	87	87
X. arboricola CFBP 7645	92.4	92.6	92.6	94.6	94.3	94.5	94.6	94.5	94.4	94	93.3	94.5	94.5	95	95.1	92.6	100	94.4	94.8	92.6	94.1	94.5	94.3	94.3	94.4	94.4	94.5	94.3	94.3	94.5	94.6	94.6	87.2	94.4	87.2	87.1	87.4	86.9	89.3	89.6	86.8	87.1	87.1	87.1
X. arboricola CFBP 7651	92.9	92.8	92.8	96.6	96.7	97.2	96.6	96.9	96.7	94.5	93.7	96.8	96.5	96.7	96.8	92.8	94.4	100	96.9	92.9	96.5	97.2	97.7	96.7	97.2	96.7	96.5	96.6	96.6	96.7	96.7	96.6	87.2	97.1	87.1	87	87.5	87	89.5	89.7	86.8	87.2	87.2	87.1
X. arboricola CFBP 7652	92.9	92.9	92.9	96.5	96.5	97	96.5	96.7	96.6	94.5	93.7	96.6	96.5	98.3	98.4	93	94.8	96.9	100	92.9	96.5	97	97.1	96.6	97	96.5	96.4	96.5	96.5	96.6	96.6	96.5	87.1	96.8	87	87	87.4	87	89.5	89.7	86.8	87.1	87	87
X. arboricola CFBP 7653	97.8	97.9	97.9	93	92.6	92.8	93.1	92.9	92.8	93.1	93.5	92.9	92.9	92.9	93	100	92.6	92.9	92.9	100	92.8	92.9	92.9	92.8	92.9	92.9	92.9	92.9	92.7	93	93	93.1	87	92.8	87	87.2	87.3	87	89.2	89.3	86.8	87	86.9	86.9
X. arboricola pv. arracaciae CFBP 7407	93	92.9	93	96.2	96.4	96.8	96.3	96.3	96.7	94.4	93.6	96.4	96.2	96.4	96.4	92.8	94.1	96.5	96.5	92.8	100	96.8	96.8	96.8	96.8	96.7	96.1	96.8	96.7	96.2	96.2	96.2	87.1	96.7	87.1	87	87.4	87.1	89.3	89.6	86.8	87.2	87.1	87.1
X. arboricola pv. celebensis NCPPB 1630	92.9	92.9	92.9	96.7	96.8	97.2	96.6	96.9	96.8	94.7	93.8	96.9	96.6	96.8	96.9	93	94.6	97.2	97	92.9	96.8	100	97.3	96.7	97.3	96.6	96.5	96.8	96.7	96.6	96.7	96.6	87.2	97.2	87.2	87.2	87.4	87.2	89.6	89.7	86.9	87.2	87.2	87.1
X. arboricola pv. celebensis NCPPB 1832	92.9	92.9	92.9	96.8	96.8	97.2	96.7	96.8	96.8	94.6	93.7	96.8	96.6	96.9	96.9	92.9	94.3	97.7	97.1	92.9	96.8	97.3	100	96.8	97.3	96.8	96.5	96.7	96.8	96.7	96.8	96.8	87.2	97.2	87.1	87.2	87.4	87	89.6	89.7	86.9	87.2	87.2	87.3
X. arboricola CITA 124	92.8	92.9	92.9	96.2	96.6	96.6	96.2	96.6	97.6	94.6	93.5	96.5	96.2	96.5	96.5	92.9	94.3	96.7	96.6	92.8	96.8	96.7	96.8	100	96.8	98	96.2	97.7	97.6	96.3	96.3	96.3	87.3	96.8	87.2	87.3	87.7	87.2	89.6	89.7	86.8	87.2	87.2	87.2
X. arboricola CITA 14	92.9	92.8	92.9	96.7	96.9	97.3	96.7	96.9	96.8	94.5	93.8	96.9	96.6	96.9	96.9	92.9	94.4	97.2	97	92.9	96.8	97.3	97.3	96.8	100	96.8	96.5	96.8	96.8	96.8	96.7	96.7	87.3	97.2	87.2	87.1	87.5	87.1	89.6	89.7	86.9	87.3	87.2	87.2
X. arboricola CITA 44	92.8	92.9	92.9	96.3	96.6	96.7	96.3	96.7	97.7	94.5	93.6	96.6	96.2	96.4	96.3	93	94.4	96.7	96.5	92.9	96.7	96.6	96.8	98	96.8	100	96.2	97.7	97.7	96.4	96.4	96.3	87.2	96.8	87.3	87.3	87.7	87.2	89.5	89.7	87	87.3	87.3	87.2
X. arboricola pv. juglandis DW3F3	93.1	93	93	98	97.6	96.5	99	97	96.1	94.8	93.9	97	98.6	96.2	96.3	92.9	94.5	96.5	96.4	92.9	96.1	96.5	96.5	96.2	96.5	96.2	100	96.1	96.1	98.8	98	98.1	87.1	96.3	87	87.1	87.4	87.1	89.6	89.8	86.7	87.2	87.1	87.1
X. arboricola pv. fragariae CFBP 6773	93	93.1	93	96.3	96.6	96.7	96.2	96.5	97.5	94.5	93.7	96.5	96.2	96.3	96.3	93	94.3	96.6	96.5	92.9	96.8	96.8	96.7	97.7	96.8	97.7	96.1	100	97.6	96.2	96.3	96.3	87.2	96.8	87.2	87.1	87.5	87.1	89.6	89.6	86.9	87.3	87.3	87.2
X. arboricola pv. fragariae LMG 19145	92.8	92.9	92.7	96.1	96.4	96.8	96.2	96.5	98.1	94.5	93.4	96.5	96.2	96.4	96.4	92.7	94.3	96.6	96.5	92.7	96.7	96.7	96.8	97.6	96.8	97.7	96.1	97.6	100	96.3	96.2	96.2	87.2	96.9	87.2	87.1	87.4	87.1	89.4	89.6	86.8	87.2	87.2	87.2
X. arboricola pv. juglandis NCPPB 1447	93.1	93	93	98.2	97.7	96.7	99.5	97.4	96.3	94.6	93.8	97.3	99.3	96.4	96.4	93	94.5	96.7	96.6	93	96.2	96.6	96.7	96.3	96.8	96.4	98.8	96.2	96.3	100	98.2	98.3	87.1	96.5	87.1	87.1	87.4	87.1	89.6	89.7	86.7	87.1	87.2	87.1
X. arboricola pv. juglandis J303	93	93	93	100	98.1	96.6	98.2	97.4	96.3	94.6	93.7	97.5	97.9	96.5	96.5	93.1	94.6	96.7	96.6	93	96.2	96.7	96.8	96.3	96.7	96.4	98	96.3	96.2	98.2	100	99	87	96.5	87	87	87.4	87	89.6	89.8	86.7	87.1	87.1	87.1
X. arboricola pv. juglandis 417	93.1	93	93	99	98.2	96.5	98.3	97.5	96.3	94.6	93.7	97.5	98.2	96.5	96.5	93	94.6	96.6	96.5	93.1	96.2	96.6	96.8	96.3	96.7	96.3	98.1	96.3	96.2	98.3	99	100	87.2	96.5	87.1	87.2	87.4	87	89.4	89.9	86.7	87.2	87.1	87.1
X. axonopodis Xac29-1	87.1	87.1	87.1	87	87	87.1	87.1	87	87.4	87.2	87.2	87.1	87	87.2	87.3	87.1	87.2	87.2	87.1	87	87.1	87.2	87.2	87.3	87.3	87.2	87.1	87.2	87.2	87.1	87	87.2	100	87.1	100	94.1	86.1	96.1	86.6	86.6	90	89.8	89.8	89.8
X. arboricola pv. zantedeschiae CFBP 7410	93	92.8	92.8	96.5	96.7	97.6	96.4	96.7	96.9	94.6	93.7	96.7	96.4	96.8	96.8	92.8	94.4	97.1	96.8	92.8	96.7	97.2	97.2	96.8	97.2	96.8	96.3	96.8	96.9	96.5	96.5	96.5	87.1	100	87	87.1	87.4	87.1	89.5	89.6	86.7	87.1	87.1	87
X. citri subsp. citri A306	87.1	87	87	87	87.1	87.1	87.1	87	87.3	87.2	87.3	87.1	87	87.1	87.2	87	87.2	87.1	87	87	87.1	87.2	87.1	87.2	87.2	87.3	87	87.2	87.2	87.1	87	87.1	100	87	100	94.1	86	96.1	86.6	86.7	90	89.8	89.9	89.9
X. euvesicatoria LMG 930	87	87.1	87.2	87.2	87.1	87.1	87.2	87.2	87.4	87.3	87.2	87.1	87.1	87.2	87.1	87.1	87.1	87	87	87.2	87	87.2	87.2	87.3	87.1	87.3	87.1	87.1	87.1	87.1	87	87.2	94.1	87.1	94.1	100	86.2	93.9	86.8	86.7	90.2	89.8	89.8	89.8
X. fragariae fap21	87.4	87.4	87.4	87.5	87.5	87.5	87.4	87.4	87.7	87.7	87.6	87.6	87.4	87.6	87.6	87.3	87.4	87.5	87.4	87.3	87.4	87.4	87.4	87.7	87.5	87.7	87.4	87.5	87.4	87.4	87.4	87.4	86.1	87.4	86	86.2	100	85.9	87.6	87.6	86.2	86.1	86.1	86.1
X. fuscans subsp. fuscans 4834-R	87.1	86.9	87.1	87	87	87	87	87.1	87.1	87.2	87.1	87	87	87	87.1	87	86.9	87	87	87	87.1	87.2	87	87.2	87.1	87.2	87.1	87.1	87.1	87.1	87	87	96.1	87.1	96.1	93.9	85.9	100	86.7	86.7	89.8	89.7	89.7	89.7
X. gardneri ICMP 7383	89.3	89.4	89.2	89.6	89.5	89.6	89.6	89.6	89.5	89.8	89.8	89.7	89.6	89.6	89.6	89.3	89.3	89.5	89.5	89.2	89.3	89.6	89.6	89.6	89.6	89.5	89.6	89.6	89.4	89.6	89.6	89.4	86.6	89.5	86.6	86.8	87.6	86.7	100	95.9	86.6	86.7	86.7	86.7
X. hortorum pv. carotae M081	89.4	89.3	89.3	89.8	89.6	89.7	89.8	89.8	89.7	90	89.9	89.7	89.8	89.7	89.8	89.4	89.6	89.7	89.7	89.3	89.6	89.7	89.7	89.7	89.7	89.7	89.8	89.6	89.6	89.7	89.8	89.9	86.6	89.6	86.7	86.7	87.6	86.7	95.9	100	86.5	86.7	86.6	86.7
X. oryzae pv. oryzicola CFBP 2286	86.8	86.9	86.9	86.7	86.7	86.6	86.8	86.7	86.9	86.9	86.8	86.7	86.7	86.9	87	86.8	86.8	86.8	86.8	86.8	86.8	86.9	86.9	86.8	86.9	87	86.7	86.9	86.8	86.7	86.7	86.7	90	86.7	90	90.2	86.2	89.8	86.6	86.5	100	91.2	91.2	91.2
X. prunicola 8355	87.1	87.1	87	87.1	87.2	87.1	87.1	87.2	87.2	87.2	87.2	87.3	87.2	87.1	87.1	87.1	87.1	87.2	87.1	87	87.2	87.2	87.2	87.2	87.3	87.3	87.2	87.3	87.2	87.1	87.1	87.2	89.8	87.1	89.8	89.8	86.1	89.7	86.7	86.7	91.2	100	100	100
X. prunicola 8353	87	87.1	87	87.1	87.1	87.1	87.2	87.3	87.3	87.2	87.3	87.3	87	87.1	87.2	87	87.1	87.2	87	86.9	87.1	87.2	87.2	87.2	87.2	87.3	87.1	87.3	87.2	87.2	87.1	87.1	89.8	87.1	89.9	89.8	86.1	89.7	86.7	86.6	91.2	100	100	100
X. prunicola 8354	87	87	86.9	87.1	87.2	87.1	87.1	87.2	87.2	87.2	87.3	87.3	87	87.1	87.2	87	87.1	87.1	87	86.9	87.1	87.1	87.3	87.2	87.2	87.2	87.1	87.2	87.2	87.1	87.1	87.1	89.8	87	89.9	89.8	86.1	89.7	86.7	86.7	91.2	100	100	100
