# Supplementary material for: Comparative Genomics of Xanthomonas euroxanthea and Xanthomonas arboricola pv. juglandis Strains Isolated from a Single Walnut Host Tree
Source: Microorganisms. 2021 Mar 17;9(3):624. doi: 10.3390/microorganisms9030624 (PMC8003016; doi:10.3390/microorganisms9030624)
Supplement: Supplementary file 1 [file microorganisms-09-00624-s001.zip › Supplementary material_proof/Table S3_ Best BLAST hit results putative homologs_proof.tsv]

protein_class	protein	Xa100457	Xa1022	Xa2528	Xa2626	Xa3004	Xa3122	Xa3123	Xa3894	Xa7179	Xa7629	Xa7634	Xa7635	Xa7645	Xa7651	Xa7652	Xa7653	Xa-a7407	Xa-c1630	Xa-c1832	Xa-CITA124	Xa-CITA14	Xa-CITA44	XaDW3F3	Xaf-CFBP6773	Xaf-LMG19145	Xaj1447	XaJ303	Xaj417	Xaj427	Xax29-1	Xa-z7410	XciA306	Xe367	Xe424	Xe426	XeuLMG930	Xfap21	Xfu4834-R	Xg7383	XhcM081	Xo2286	Xp8355	Xp8353	Xp8354
adhesins	xadA1	[0.0, 716, 82.853, 659, 27.959]	[0.0, 1541, 81.616, 1621, 68.774]	[0.0, 722, 83.308, 659, 27.959]	[0.0, 719, 83.156, 659, 27.959]	[0.0, 1548, 81.925, 1621, 68.774]	[0.0, 1477, 81.616, 1621, 68.774]	[0.0, 992, 78.79, 1240, 52.609]	[0.0, 717, 83.156, 659, 27.959]	[0.0, 722, 83.308, 659, 27.959]	[0.0, 1541, 81.74, 1621, 68.774]	[0.0, 1541, 81.74, 1621, 68.774]	[0.0, 1569, 83.893, 1608, 68.222]	[0.0, 1480, 81.431, 1621, 68.774]	[0.0, 1063, 79.032, 1240, 52.609]	[0.0, 1539, 81.616, 1621, 68.774]	[0.0, 1569, 83.893, 1608, 68.222]	[0.0, 1552, 81.538, 1625, 68.944]	[0.0, 1545, 81.801, 1621, 68.774]	[0.0, 1254, 80.126, 1434, 60.84]	[0.0, 1549, 81.415, 1625, 68.944]	[0.0, 1548, 81.986, 1621, 68.774]	[0.0, 1543, 81.74, 1621, 68.774]	[0.0, 722, 83.308, 659, 27.959]	[0.0, 1538, 81.678, 1621, 68.774]	[0.0, 1549, 81.925, 1621, 68.774]	[0.0, 722, 83.308, 659, 27.959]	[0.0, 1460, 79.726, 1608, 68.222]	[0.0, 725, 83.46, 659, 27.959]	[0.0, 1460, 79.726, 1608, 68.222]	[0.0, 1647, 86.876, 1623, 68.859]	[0.0, 1536, 81.555, 1621, 68.774]	[0.0, 1675, 89.048, 1607, 68.18]	[0.0, 1567, 83.831, 1608, 68.222]	[0.0, 1571, 83.831, 1608, 68.222]	[0.0, 1567, 83.644, 1608, 68.222]	[0.0, 2883, 99.958, 2357, 100.0]	[0.0, 624, 79.128, 757, 32.117]	[0.0, 2748, 95.8, 2357, 100.0]	[0.0, 1552, 82.763, 1607, 68.18]	[0.0, 822, 80.244, 982, 41.663]	[0.0, 1704, 85.519, 1830, 77.641]	[0.0, 2575, 92.533, 2357, 100.0]	[0.0, 2575, 92.533, 2357, 100.0]	[0.0, 2575, 92.533, 2357, 100.0]
adhesins	xadA2	[0.0, 449, 74.052, 501, 47.042]	[0.0, 451, 73.852, 501, 47.042]	[0.0, 450, 74.052, 501, 47.042]	[0.0, 451, 74.251, 501, 47.042]	[0.0, 457, 74.651, 501, 47.042]	[0.0, 448, 71.968, 503, 47.23]	[0.0, 459, 74.251, 501, 47.042]	[0.0, 451, 74.251, 501, 47.042]	[0.0, 450, 74.052, 501, 47.042]	[0.0, 457, 74.052, 501, 47.042]	[0.0, 457, 74.052, 501, 47.042]	[0.0, 450, 72.167, 503, 47.23]	[0.0, 387, 93.536, 263, 24.695]	[0.0, 471, 73.653, 501, 47.042]	[0.0, 459, 74.451, 501, 47.042]	[0.0, 450, 72.167, 503, 47.23]	[0.0, 451, 74.052, 501, 47.042]	[0.0, 451, 74.052, 501, 47.042]	[0.0, 453, 73.653, 501, 47.042]	[0.0, 444, 73.253, 501, 47.042]	[0.0, 454, 73.653, 501, 47.042]	[0.0, 455, 74.052, 501, 47.042]	[0.0, 450, 74.052, 501, 47.042]	[0.0, 450, 73.653, 501, 47.042]	[0.0, 445, 85.751, 386, 36.244]	[0.0, 450, 74.052, 501, 47.042]	[0.0, 450, 74.052, 501, 47.042]	[0.0, 450, 74.052, 501, 47.042]	[0.0, 450, 74.052, 501, 47.042]	[0.0, 885, 94.708, 737, 69.202]	[0.0, 456, 74.451, 501, 47.042]	[0.0, 1262, 95.211, 1065, 100.0]	[0.0, 451, 72.167, 503, 47.23]	[0.0, 448, 72.167, 503, 47.23]	[0.0, 451, 72.167, 503, 47.23]	[0.0, 1314, 99.906, 1065, 100.0]	[0.0, 350, 94.468, 235, 22.066]	[0.0, 1267, 95.399, 1065, 100.0]	[0.0, 459, 73.253, 501, 47.042]	[0.0, 419, 62.687, 536, 50.329]	[0.0, 437, 59.615, 624, 58.592]	[0.0, 391, 96.958, 263, 24.695]	[0.0, 391, 96.958, 263, 24.695]	[0.0, 391, 96.958, 263, 24.695]
adhesins	xadA2.1	[0.0, 628, 85.343, 539, 42.609]	[0.0, 637, 86.456, 539, 42.609]	[0.0, 634, 85.9, 539, 42.609]	[0.0, 630, 85.714, 539, 42.609]	[0.0, 632, 86.085, 539, 42.609]	[0.0, 627, 86.085, 539, 42.609]	[0.0, 651, 85.9, 539, 42.609]	[0.0, 630, 85.714, 539, 42.609]	[0.0, 634, 85.9, 539, 42.609]	[0.0, 633, 86.085, 539, 42.609]	[0.0, 633, 86.085, 539, 42.609]	[0.0, 626, 84.843, 541, 42.767]	[0.0, 636, 86.085, 539, 42.609]	[0.0, 630, 86.271, 539, 42.609]	[0.0, 632, 85.714, 539, 42.609]	[0.0, 626, 84.843, 541, 42.767]	[0.0, 636, 86.456, 539, 42.609]	[0.0, 627, 86.085, 539, 42.609]	[0.0, 631, 85.9, 539, 42.609]	[0.0, 636, 86.271, 539, 42.609]	[0.0, 637, 86.085, 539, 42.609]	[0.0, 635, 86.085, 539, 42.609]	[0.0, 634, 85.9, 539, 42.609]	[0.0, 635, 86.085, 539, 42.609]	[0.0, 636, 86.085, 539, 42.609]	[0.0, 634, 85.9, 539, 42.609]	[0.0, 633, 85.714, 539, 42.609]	[0.0, 632, 85.714, 539, 42.609]	[0.0, 633, 85.714, 539, 42.609]	[0.0, 597, 85.66, 523, 41.344]	[0.0, 635, 86.456, 539, 42.609]	[0.0, 639, 89.425, 539, 42.609]	[0.0, 637, 85.9, 539, 42.609]	[0.0, 635, 85.714, 539, 42.609]	[0.0, 637, 85.9, 539, 42.609]	[0.0, 644, 89.239, 539, 42.609]	[0.0, 731, 72.203, 885, 69.96]	[0.0, 669, 88.683, 539, 42.609]	[0.0, 635, 84.787, 539, 42.609]	[0.0, 635, 85.714, 539, 42.609]	[0.0, 961, 83.711, 927, 73.281]	[0.0, 675, 91.28, 539, 42.609]	[0.0, 675, 91.28, 539, 42.609]	[0.0, 675, 91.28, 539, 42.609]
adhesins	xadA	[0.0, 291, 55.758, 330, 33.367]	[0.0, 430, 55.078, 837, 84.631]	[0.0, 446, 55.446, 808, 81.699]	[0.0, 293, 56.061, 330, 33.367]	[0.0, 437, 55.317, 837, 84.631]	[0.0, 438, 54.48, 837, 84.631]	[0.0, 323, 66.835, 395, 39.939]	[0.0, 451, 54.827, 808, 81.699]	[0.0, 446, 55.446, 808, 81.699]	[0.0, 291, 55.758, 330, 33.367]	[0.0, 291, 55.758, 330, 33.367]	[0.0, 445, 55.078, 837, 84.631]	[0.0, 239, 66.667, 237, 23.964]	[0.0, 336, 60.377, 477, 48.231]	[0.0, 436, 54.48, 837, 84.631]	[0.0, 445, 55.078, 837, 84.631]	[0.0, 438, 55.102, 833, 84.226]	[0.0, 419, 54.958, 837, 84.631]	[0.0, 290, 55.455, 330, 33.367]	[0.0, 437, 54.839, 837, 84.631]	[0.0, 421, 54.958, 837, 84.631]	[0.0, 428, 56.777, 819, 82.811]	[0.0, 446, 55.446, 808, 81.699]	[0.0, 421, 54.958, 837, 84.631]	[0.0, 437, 55.317, 837, 84.631]	[0.0, 370, 69.799, 447, 45.197]	[0.0, 439, 54.48, 837, 84.631]	[0.0, 446, 55.446, 808, 81.699]	[0.0, 439, 54.48, 837, 84.631]	[0.0, 405, 53.398, 824, 83.316]	[0.0, 430, 55.078, 837, 84.631]	[0.0, 446, 56.931, 808, 81.699]	[0.0, 437, 54.839, 837, 84.631]	[0.0, 446, 54.958, 837, 84.631]	[0.0, 437, 54.839, 837, 84.631]	[0.0, 456, 57.178, 808, 81.699]	[0.0, 219, 66.667, 237, 23.964]	[0.0, 450, 56.931, 808, 81.699]	[0.0, 290, 55.758, 330, 33.367]	[0.0, 293, 55.758, 330, 33.367]	[0.0, 1222, 97.371, 989, 100.0]	[0.0, 1179, 90.03, 1003, 101.416]	[0.0, 1179, 90.03, 1003, 101.416]	[0.0, 1179, 90.03, 1003, 101.416]
adhesins	XCV4444	[0.0, 1328.0, 83.464, 1022, 63.795]	[0.0, 1336.0, 83.757, 1022, 63.795]	[0.0, 1328.0, 83.464, 1022, 63.795]	[0.0, 1332.0, 83.659, 1022, 63.795]	[0.0, 1335.0, 83.953, 1022, 63.795]	[0.0, 87.4, 55.752, 113, 7.054]	[0.0, 86.3, 53.097, 113, 7.054]	[0.0, 1332.0, 83.659, 1022, 63.795]	[0.0, 1328.0, 83.464, 1022, 63.795]	[0.0, 1330.0, 83.268, 1022, 63.795]	[0.0, 1330.0, 83.268, 1022, 63.795]	[0.0, 1297.0, 81.427, 1023, 63.858]	[0.0, 1326.0, 82.192, 1022, 63.795]	[0.0, 1338.0, 84.247, 1022, 63.795]	[0.0, 1332.0, 83.268, 1022, 63.795]	[0.0, 1297.0, 81.427, 1023, 63.858]	[0.0, 1336.0, 83.562, 1022, 63.795]	[0.0, 1331.0, 83.953, 1022, 63.795]	[0.0, 1271.0, 80.352, 1023, 63.858]	[0.0, 1082.0, 79.681, 940, 58.677]	[0.0, 1272.0, 80.45, 1023, 63.858]	[0.0, 1323.0, 83.284, 1023, 63.858]	[0.0, 1328.0, 83.464, 1022, 63.795]	[0.0, 1332.0, 83.773, 1023, 63.858]	[0.0, 1318.0, 83.382, 1023, 63.858]	[0.0, 1328.0, 83.464, 1022, 63.795]	[0.0, 1331.0, 83.659, 1022, 63.795]	[0.0, 1327.0, 83.464, 1022, 63.795]	[0.0, 1331.0, 83.659, 1022, 63.795]	[0.0, 155.0, 96.0, 75, 4.682]	[0.0, 1331.0, 83.366, 1022, 63.795]	[0.0, 155.0, 96.0, 75, 4.682]	[0.0, 1293.0, 82.014, 1023, 63.858]	[0.0, 1286.0, 81.525, 1023, 63.858]	[0.0, 1289.0, 81.818, 1023, 63.858]	[0.0, 2481.0, 100.0, 1602, 100.0]	[0.0, 74.3, 27.817, 284, 17.728]	[0.0, 2242.0, 91.843, 1606, 100.25]	[0.0, 88.2, 48.571, 140, 8.739]	[0.0, 838.0, 82.205, 635, 39.638]	[0.0, 583.0, 91.83, 306, 19.101]	[0.0, 86.3, 48.571, 140, 8.739]	[0.0, 86.3, 48.571, 140, 8.739]	[0.0, 86.3, 48.571, 140, 8.739]
adhesins	yapH	[0.13, 35.0, 32.105, 190.0, 6.967]	[4.0, 30.4, 53.846, 26.0, 0.953]	[2.0, 31.2, 45.455, 33.0, 1.21]	[0.16, 34.7, 32.105, 190.0, 6.967]	[1.5, 31.6, 45.283, 53.0, 1.944]	[3.2, 29.3, 40.0, 40.0, 1.467]	[nan, nan, nan, nan, nan]	[0.16, 34.7, 32.105, 190.0, 6.967]	[2.0, 31.2, 45.455, 33.0, 1.21]	[3.6, 30.4, 33.971, 209.0, 7.664]	[3.6, 30.4, 33.971, 209.0, 7.664]	[2.1, 31.2, 43.137, 51.0, 1.87]	[1.7, 31.6, 31.053, 190.0, 6.967]	[5.5, 29.6, 43.396, 53.0, 1.944]	[3.1, 30.8, 35.185, 54.0, 1.98]	[2.1, 31.2, 43.137, 51.0, 1.87]	[0.8, 32.3, 34.45, 209.0, 7.664]	[2.2, 31.2, 34.286, 210.0, 7.701]	[1.4, 31.6, 33.971, 209.0, 7.664]	[2.4, 30.8, 38.636, 44.0, 1.613]	[4.9, 30.0, 43.396, 53.0, 1.944]	[1.6, 31.6, 45.283, 53.0, 1.944]	[2.0, 31.2, 45.455, 33.0, 1.21]	[0.81, 32.3, 39.37, 127.0, 4.657]	[1.5, 31.6, 38.583, 127.0, 4.657]	[0.67, 32.7, 31.579, 190.0, 6.967]	[2.0, 31.2, 45.455, 33.0, 1.21]	[0.28, 33.9, 32.105, 190.0, 6.967]	[2.0, 31.2, 45.455, 33.0, 1.21]	[0.0, 2122.0, 81.292, 1935.0, 70.957]	[3.6, 30.4, 33.971, 209.0, 7.664]	[0.0, 2121.0, 81.24, 1935.0, 70.957]	[0.056, 36.2, 36.585, 82.0, 3.007]	[0.002, 36.2, 44.0, 50.0, 1.834]	[nan, nan, nan, nan, nan]	[0.0, 3876.0, 100.0, 2727.0, 100.0]	[nan, nan, nan, nan, nan]	[0.0, 2133.0, 81.189, 1935.0, 70.957]	[9.4, 29.3, 40.0, 40.0, 1.467]	[nan, nan, nan, nan, nan]	[0.0, 127.0, 88.235, 85.0, 3.117]	[0.0, 89.0, 78.947, 57.0, 2.09]	[0.0, 89.0, 78.947, 57.0, 2.09]	[0.0, 89.0, 78.947, 57.0, 2.09]
adhesins	yapH.1	[0.0, 3225.0, 81.37, 3226, 100.031]	[0.0, 3212.0, 81.308, 3226, 100.031]	[0.0, 2527.0, 81.108, 2726, 84.527]	[0.0, 2267.0, 81.471, 2542, 78.822]	[0.0, 2196.0, 81.621, 2443, 75.752]	[0.0, 53.9, 24.055, 291, 9.023]	[0.0, 56.6, 25.256, 293, 9.085]	[0.0, 3215.0, 81.122, 3226, 100.031]	[0.0, 2527.0, 81.108, 2726, 84.527]	[0.0, 3237.0, 81.122, 3226, 100.031]	[0.0, 3237.0, 81.122, 3226, 100.031]	[0.0, 2411.0, 78.769, 2746, 85.147]	[0.0, 56.6, 24.586, 362, 11.225]	[0.0, 2410.0, 79.655, 2728, 84.589]	[0.0, 3237.0, 81.122, 3226, 100.031]	[0.0, 2411.0, 78.769, 2746, 85.147]	[0.0, 3219.0, 81.122, 3226, 100.031]	[0.0, 2798.0, 81.783, 2613, 81.023]	[0.0, 2408.0, 79.692, 2728, 84.589]	[0.0, 2423.0, 79.765, 2728, 84.589]	[0.0, 2432.0, 79.765, 2728, 84.589]	[0.0, 2401.0, 79.655, 2728, 84.589]	[0.0, 2527.0, 81.108, 2726, 84.527]	[0.0, 3236.0, 81.153, 3226, 100.031]	[0.0, 2421.0, 79.802, 2728, 84.589]	[0.0, 1836.0, 81.096, 1788, 55.442]	[0.0, 2527.0, 81.108, 2726, 84.527]	[0.0, 2527.0, 81.108, 2726, 84.527]	[0.0, 2527.0, 81.108, 2726, 84.527]	[0.0, 3669.0, 98.823, 3058, 94.822]	[0.0, 3244.0, 81.37, 3226, 100.031]	[0.0, 4108.0, 100.0, 3225, 100.0]	[0.0, 3239.0, 81.06, 3226, 100.031]	[0.0, 2432.0, 79.582, 2728, 84.589]	[0.0, 2425.0, 79.106, 2728, 84.589]	[0.0, 3876.0, 94.822, 3225, 100.0]	[0.0, 2162.0, 82.896, 2403, 74.512]	[0.0, 3913.0, 96.248, 3225, 100.0]	[0.0, 3105.0, 80.223, 3226, 100.031]	[0.0, 3113.0, 80.44, 3226, 100.031]	[0.0, 2784.0, 87.533, 2286, 70.884]	[0.0, 3694.0, 91.008, 3225, 100.0]	[0.0, 3694.0, 91.008, 3225, 100.0]	[0.0, 3694.0, 91.008, 3225, 100.0]
adhesins	fhaB1	[0.0, 792.0, 86.642, 539, 100.0]	[0.2, 32.0, 26.549, 113, 20.965]	[0.0, 782.0, 85.529, 539, 100.0]	[0.0, 791.0, 86.642, 539, 100.0]	[0.0, 795.0, 87.199, 539, 100.0]	[0.0, 798.0, 87.384, 539, 100.0]	[1.8, 28.5, 28.571, 91, 16.883]	[0.0, 791.0, 86.642, 539, 100.0]	[0.0, 782.0, 85.529, 539, 100.0]	[1.5, 28.9, 26.087, 92, 17.069]	[1.5, 28.9, 26.087, 92, 17.069]	[0.41, 30.8, 23.333, 180, 33.395]	[0.0, 780.0, 85.529, 539, 100.0]	[0.26, 31.6, 26.549, 113, 20.965]	[1.6, 28.9, 26.087, 92, 17.069]	[0.41, 30.8, 23.333, 180, 33.395]	[1.1, 29.6, 25.664, 113, 20.965]	[1.5, 28.9, 28.09, 89, 16.512]	[0.28, 31.6, 26.549, 113, 20.965]	[0.0, 799.0, 87.384, 539, 100.0]	[1.5, 28.9, 28.09, 89, 16.512]	[0.0, 793.0, 87.013, 539, 100.0]	[0.0, 782.0, 85.529, 539, 100.0]	[0.0, 793.0, 86.827, 539, 100.0]	[0.0, 794.0, 87.199, 539, 100.0]	[0.0, 776.0, 85.529, 539, 100.0]	[0.0, 782.0, 85.529, 539, 100.0]	[0.0, 797.0, 87.384, 539, 100.0]	[0.0, 782.0, 85.529, 539, 100.0]	[0.0, 855.0, 93.692, 539, 100.0]	[0.27, 31.6, 26.549, 113, 20.965]	[0.0, 855.0, 93.692, 539, 100.0]	[0.0, 789.0, 86.642, 539, 100.0]	[0.44, 30.8, 22.778, 180, 33.395]	[1.2, 29.3, 22.222, 189, 35.065]	[0.0, 888.0, 100.0, 539, 100.0]	[1.6, 28.9, 50.0, 28, 5.195]	[0.0, 861.0, 94.434, 539, 100.0]	[0.0, 765.0, 87.941, 539, 100.0]	[2.0, 28.5, 28.571, 91, 16.883]	[0.0, 206.0, 45.105, 286, 53.061]	[0.0, 842.0, 94.991, 539, 100.0]	[0.0, 842.0, 94.991, 539, 100.0]	[0.0, 842.0, 94.991, 539, 100.0]
adhesins	fhaB2	[0.0, 4198.0, 73.629, 3648, 98.355]	[0.61, 33.5, 30.625, 160, 4.314]	[0.0, 5110.0, 85.737, 3702, 99.811]	[0.0, 4670.0, 78.052, 3768, 101.591]	[0.0, 2794.0, 81.757, 2083, 56.161]	[0.0, 4890.0, 83.221, 3707, 99.946]	[4.3, 30.4, 56.0, 25, 0.674]	[0.0, 4670.0, 78.052, 3768, 101.591]	[0.0, 4706.0, 84.533, 3459, 93.26]	[0.19, 35.0, 37.662, 77, 2.076]	[0.2, 35.0, 37.662, 77, 2.076]	[0.04, 37.4, 31.875, 160, 4.314]	[0.0, 5071.0, 85.305, 3702, 99.811]	[0.6, 33.5, 30.625, 160, 4.314]	[1.1, 32.3, 31.25, 160, 4.314]	[0.04, 37.4, 31.875, 160, 4.314]	[0.67, 33.1, 31.25, 160, 4.314]	[0.005, 40.4, 53.846, 39, 1.051]	[0.76, 33.1, 31.847, 157, 4.233]	[0.0, 4844.0, 81.613, 3671, 98.975]	[0.86, 32.7, 31.481, 162, 4.368]	[0.0, 4497.0, 77.855, 3590, 96.792]	[0.0, 5110.0, 85.737, 3702, 99.811]	[0.0, 4866.0, 82.342, 3664, 98.787]	[0.0, 4861.0, 81.962, 3670, 98.949]	[0.0, 2720.0, 89.63, 1755, 47.317]	[0.0, 3422.0, 82.485, 2592, 69.884]	[0.0, 4497.0, 84.575, 3248, 87.571]	[0.0, 5105.0, 85.737, 3702, 99.811]	[0.0, 5534.0, 92.407, 3701, 99.784]	[0.66, 33.1, 30.625, 160, 4.314]	[0.0, 5549.0, 92.597, 3701, 99.784]	[0.0, 4293.0, 75.202, 3585, 96.657]	[0.076, 36.2, 31.875, 160, 4.314]	[0.86, 32.7, 30.625, 160, 4.314]	[0.0, 6091.0, 99.973, 3705, 99.892]	[0.51, 33.5, 38.71, 62, 1.672]	[0.0, 5525.0, 92.245, 3701, 99.784]	[0.0, 2127.0, 80.073, 1646, 44.379]	[0.49, 33.5, 33.663, 101, 2.723]	[0.0, 390.0, 40.168, 834, 22.486]	[0.0, 4630.0, 80.429, 3592, 96.846]	[0.0, 4630.0, 80.429, 3592, 96.846]	[0.0, 4630.0, 80.429, 3592, 96.846]
adhesins	panB	[0.0, 491, 96.679, 271, 100]	[0.0, 493, 96.31, 271, 100]	[0.0, 486, 94.834, 271, 100]	[0.0, 491, 96.679, 271, 100]	[0.0, 491, 96.31, 271, 100]	[0.0, 491, 95.572, 271, 100]	[0.0, 494, 95.941, 271, 100]	[0.0, 491, 96.679, 271, 100]	[0.0, 486, 94.834, 271, 100]	[0.0, 491, 96.31, 271, 100]	[0.0, 491, 96.31, 271, 100]	[0.0, 489, 95.572, 271, 100]	[0.0, 488, 95.203, 271, 100]	[0.0, 490, 96.31, 271, 100]	[0.0, 491, 96.31, 271, 100]	[0.0, 489, 95.572, 271, 100]	[0.0, 489, 96.31, 271, 100]	[0.0, 490, 95.941, 271, 100]	[0.0, 494, 96.679, 271, 100]	[0.0, 491, 96.31, 271, 100]	[0.0, 494, 96.679, 271, 100]	[0.0, 491, 96.31, 271, 100]	[0.0, 486, 94.834, 271, 100]	[0.0, 492, 96.679, 271, 100]	[0.0, 488, 95.941, 271, 100]	[0.0, 486, 94.834, 271, 100]	[0.0, 493, 97.048, 271, 100]	[0.0, 491, 96.679, 271, 100]	[0.0, 493, 97.048, 271, 100]	[0.0, 502, 98.893, 271, 100]	[0.0, 486, 95.203, 271, 100]	[0.0, 502, 98.893, 271, 100]	[0.0, 489, 96.31, 271, 100]	[0.0, 489, 95.572, 271, 100]	[0.0, 489, 95.203, 271, 100]	[0.0, 505, 100.0, 271, 100]	[0.0, 493, 95.203, 271, 100]	[0.0, 500, 98.893, 271, 100]	[0.0, 492, 95.572, 271, 100]	[0.0, 492, 96.31, 271, 100]	[0.0, 493, 97.048, 271, 100]	[0.0, 496, 97.786, 271, 100]	[0.0, 496, 97.786, 271, 100]	[0.0, 496, 97.786, 271, 100]
chemotaxis	rapK	[0.0, 518, 93.939, 297, 100]	[0.0, 518, 93.939, 297, 100]	[0.0, 518, 93.266, 297, 100]	[0.0, 518, 93.603, 297, 100]	[0.0, 522, 94.613, 297, 100]	[0.0, 519, 93.939, 297, 100]	[0.0, 521, 93.603, 297, 100]	[0.0, 518, 93.603, 297, 100]	[0.0, 518, 93.266, 297, 100]	[0.0, 522, 94.613, 297, 100]	[0.0, 522, 94.613, 297, 100]	[0.0, 521, 93.603, 297, 100]	[0.0, 520, 93.939, 297, 100]	[0.0, 521, 94.613, 297, 100]	[0.0, 522, 94.613, 297, 100]	[0.0, 521, 93.603, 297, 100]	[0.0, 523, 94.613, 297, 100]	[0.0, 523, 93.939, 297, 100]	[0.0, 516, 93.939, 297, 100]	[0.0, 521, 94.613, 297, 100]	[0.0, 522, 94.613, 297, 100]	[0.0, 520, 94.613, 297, 100]	[0.0, 521, 94.276, 297, 100]	[0.0, 520, 94.613, 297, 100]	[0.0, 516, 93.603, 297, 100]	[0.0, 518, 93.266, 297, 100]	[0.0, 519, 93.939, 297, 100]	[0.0, 519, 93.939, 297, 100]	[0.0, 519, 93.939, 297, 100]	[0.0, 516, 93.603, 297, 100]	[0.0, 520, 93.939, 297, 100]	[0.0, 516, 93.603, 297, 100]	[0.0, 523, 93.939, 297, 100]	[0.0, 521, 93.603, 297, 100]	[0.0, 522, 93.603, 297, 100]	[0.0, 519, 93.939, 297, 100]	[0.0, 511, 92.593, 297, 100]	[0.0, 514, 93.266, 297, 100]	[0.0, 523, 94.949, 297, 100]	[0.0, 521, 94.613, 297, 100]	[0.0, 514, 93.603, 297, 100]	[0.0, 520, 94.613, 297, 100]	[0.0, 520, 94.613, 297, 100]	[0.0, 520, 94.613, 297, 100]
chemotaxis	clp	[0.0, 443, 99.13, 230, 100]	[0.0, 444, 99.13, 230, 100]	[0.0, 444, 99.13, 230, 100]	[0.0, 443, 99.13, 230, 100]	[0.0, 444, 99.13, 230, 100]	[0.0, 444, 99.13, 230, 100]	[0.0, 444, 99.13, 230, 100]	[0.0, 443, 99.13, 230, 100]	[0.0, 444, 99.13, 230, 100]	[0.0, 444, 99.13, 230, 100]	[0.0, 444, 99.13, 230, 100]	[0.0, 444, 99.13, 230, 100]	[0.0, 444, 99.13, 230, 100]	[0.0, 444, 99.13, 230, 100]	[0.0, 444, 99.13, 230, 100]	[0.0, 444, 99.13, 230, 100]	[0.0, 443, 98.696, 230, 100]	[0.0, 444, 99.13, 230, 100]	[0.0, 444, 99.13, 230, 100]	[0.0, 444, 99.13, 230, 100]	[0.0, 444, 99.13, 230, 100]	[0.0, 444, 99.13, 230, 100]	[0.0, 444, 99.13, 230, 100]	[0.0, 444, 99.13, 230, 100]	[0.0, 444, 99.13, 230, 100]	[0.0, 444, 99.13, 230, 100]	[0.0, 443, 99.13, 230, 100]	[0.0, 444, 99.13, 230, 100]	[0.0, 443, 99.13, 230, 100]	[0.0, 449, 100.0, 230, 100]	[0.0, 444, 99.13, 230, 100]	[0.0, 449, 100.0, 230, 100]	[0.0, 444, 99.13, 230, 100]	[0.0, 444, 99.13, 230, 100]	[0.0, 444, 99.13, 230, 100]	[0.0, 449, 100.0, 230, 100]	[0.0, 442, 98.696, 230, 100]	[0.0, 449, 100.0, 230, 100]	[0.0, 439, 97.826, 230, 100]	[0.0, 439, 97.826, 230, 100]	[0.0, 444, 99.13, 230, 100]	[0.0, 447, 99.565, 230, 100]	[0.0, 447, 99.565, 230, 100]	[0.0, 447, 99.565, 230, 100]
chemotaxis	XCC2685	[0.0, 320, 96.875, 160, 93.023]	[0.0, 320, 96.875, 160, 93.023]	[0.0, 351, 97.661, 171, 99.419]	[0.0, 319, 97.468, 158, 91.86]	[0.0, 320, 96.875, 160, 93.023]	[0.0, 320, 95.062, 162, 94.186]	[0.0, 314, 96.203, 158, 91.86]	[0.0, 319, 97.468, 158, 91.86]	[0.0, 351, 97.661, 171, 99.419]	[0.0, 320, 98.101, 158, 91.86]	[0.0, 320, 98.101, 158, 91.86]	[0.0, 350, 97.661, 171, 99.419]	[0.0, 322, 97.5, 160, 93.023]	[0.0, 320, 96.875, 160, 93.023]	[0.0, 320, 96.875, 160, 93.023]	[0.0, 350, 97.661, 171, 99.419]	[0.0, 320, 96.875, 160, 93.023]	[0.0, 320, 96.875, 160, 93.023]	[0.0, 320, 96.875, 160, 93.023]	[0.0, 320, 96.875, 160, 93.023]	[0.0, 320, 96.875, 160, 93.023]	[0.0, 320, 96.875, 160, 93.023]	[0.0, 351, 97.661, 171, 99.419]	[0.0, 320, 96.875, 160, 93.023]	[0.0, 320, 96.875, 160, 93.023]	[0.0, 351, 97.661, 171, 99.419]	[0.0, 351, 97.661, 171, 99.419]	[0.0, 351, 97.661, 171, 99.419]	[0.0, 351, 97.661, 171, 99.419]	[0.0, 325, 94.152, 171, 99.419]	[0.0, 320, 96.875, 160, 93.023]	[0.0, 325, 94.152, 171, 99.419]	[0.0, 349, 97.076, 171, 99.419]	[0.0, 350, 97.661, 171, 99.419]	[0.0, 350, 97.661, 171, 99.419]	[0.0, 325, 94.152, 171, 99.419]	[0.0, 321, 98.113, 159, 92.442]	[0.0, 325, 94.152, 171, 99.419]	[0.0, 320, 96.875, 160, 93.023]	[0.0, 322, 97.5, 160, 93.023]	[0.0, 317, 93.491, 169, 98.256]	[0.0, 328, 94.737, 171, 99.419]	[0.0, 328, 94.737, 171, 99.419]	[0.0, 328, 94.737, 171, 99.419]
chemotaxis	XCC1215	[0.0, 73.9, 36.667, 150, 72.115]	[0.0, 289.0, 86.979, 192, 92.308]	[0.0, 85.9, 38.667, 150, 72.115]	[0.0, 73.9, 36.667, 150, 72.115]	[0.0, 75.1, 36.667, 150, 72.115]	[0.0, 55.1, 40.0, 60, 28.846]	[0.0, 52.4, 38.333, 60, 28.846]	[0.0, 73.9, 36.667, 150, 72.115]	[0.0, 85.9, 38.667, 150, 72.115]	[0.0, 85.9, 38.667, 150, 72.115]	[0.0, 85.9, 38.667, 150, 72.115]	[0.0, 52.4, 38.333, 60, 28.846]	[0.0, 51.2, 38.333, 60, 28.846]	[0.0, 290.0, 85.938, 192, 92.308]	[0.0, 289.0, 86.979, 192, 92.308]	[0.0, 52.4, 38.333, 60, 28.846]	[0.0, 52.8, 38.333, 60, 28.846]	[0.0, 289.0, 86.458, 192, 92.308]	[0.0, 290.0, 86.979, 192, 92.308]	[0.0, 72.4, 36.0, 150, 72.115]	[0.0, 289.0, 86.979, 192, 92.308]	[0.0, 75.9, 36.667, 150, 72.115]	[0.0, 85.9, 38.667, 150, 72.115]	[0.0, 72.4, 36.0, 150, 72.115]	[0.0, 75.1, 36.667, 150, 72.115]	[0.0, 85.9, 38.667, 150, 72.115]	[0.0, 73.9, 36.667, 150, 72.115]	[0.0, 73.9, 36.667, 150, 72.115]	[0.0, 73.9, 36.667, 150, 72.115]	[0.0, 51.6, 38.333, 60, 28.846]	[0.0, 85.9, 38.667, 150, 72.115]	[0.0, 51.6, 38.333, 60, 28.846]	[0.0, 53.9, 43.678, 87, 41.827]	[0.0, 52.4, 38.333, 60, 28.846]	[0.0, 52.4, 38.333, 60, 28.846]	[0.0, 82.4, 36.076, 158, 75.962]	[0.0, 50.1, 68.571, 35, 16.827]	[0.0, 84.0, 35.443, 158, 75.962]	[0.0, 309.0, 87.019, 208, 100.0]	[0.0, 309.0, 86.058, 208, 100.0]	[0.0, 52.0, 35.526, 76, 36.538]	[0.0, 52.0, 38.333, 60, 28.846]	[0.0, 52.0, 38.333, 60, 28.846]	[0.0, 52.0, 38.333, 60, 28.846]
chemotaxis	XCV0669	[0.0, 1242, 96.28, 699, 95.232]	[0.0, 1234, 95.851, 699, 95.232]	[0.0, 1241, 96.137, 699, 95.232]	[0.0, 1242, 96.28, 699, 95.232]	[0.0, 1239, 95.994, 699, 95.232]	[0.0, 1243, 95.063, 709, 96.594]	[0.0, 1234, 95.565, 699, 95.232]	[0.0, 1242, 96.28, 699, 95.232]	[0.0, 1242, 96.28, 699, 95.232]	[0.0, 1236, 95.708, 699, 95.232]	[0.0, 1236, 95.708, 699, 95.232]	[0.0, 1240, 95.063, 709, 96.594]	[0.0, 1242, 95.205, 709, 96.594]	[0.0, 1241, 94.781, 709, 96.594]	[0.0, 1236, 95.708, 699, 95.232]	[0.0, 1240, 95.063, 709, 96.594]	[0.0, 1230, 95.565, 699, 95.232]	[0.0, 1239, 96.137, 699, 95.232]	[0.0, 1238, 95.851, 699, 95.232]	[0.0, 1241, 95.869, 702, 95.64]	[0.0, 1238, 95.851, 699, 95.232]	[0.0, 1239, 95.726, 702, 95.64]	[0.0, 1242, 96.28, 699, 95.232]	[0.0, 1238, 95.851, 699, 95.232]	[0.0, 1241, 95.726, 702, 95.64]	[0.0, 1242, 96.28, 699, 95.232]	[0.0, 1241, 96.28, 699, 95.232]	[0.0, 1242, 96.28, 699, 95.232]	[0.0, 1241, 96.28, 699, 95.232]	[0.0, 1294, 97.684, 734, 100.0]	[0.0, 1237, 95.851, 699, 95.232]	[0.0, 1294, 97.684, 734, 100.0]	[0.0, 1243, 95.205, 709, 96.594]	[0.0, 1243, 95.205, 709, 96.594]	[0.0, 1243, 95.205, 709, 96.594]	[0.0, 1313, 100.0, 730, 99.455]	[0.0, 478, 58.286, 525, 71.526]	[0.0, 1284, 97.548, 734, 100.0]	[0.0, 1088, 97.249, 618, 84.196]	[0.0, 1246, 96.724, 702, 95.64]	[0.0, 788, 84.669, 574, 78.202]	[0.0, 1266, 94.938, 731, 99.591]	[0.0, 1266, 94.938, 731, 99.591]	[0.0, 1266, 94.938, 731, 99.591]
chemotaxis	XCV1702	[0.0, 1151, 89.189, 703, 100.0]	[0.0, 1150, 89.047, 703, 100.0]	[0.0, 1151, 89.047, 703, 100.0]	[0.0, 1151, 89.189, 703, 100.0]	[0.0, 1150, 89.047, 703, 100.0]	[0.0, 660, 89.082, 403, 57.326]	[0.0, 1132, 87.909, 703, 100.0]	[0.0, 1151, 89.189, 703, 100.0]	[0.0, 1151, 89.047, 703, 100.0]	[0.0, 1130, 88.511, 705, 100.284]	[0.0, 1130, 88.511, 705, 100.284]	[0.0, 1148, 88.905, 703, 100.0]	[0.0, 1141, 88.62, 703, 100.0]	[0.0, 1150, 89.047, 703, 100.0]	[0.0, 1151, 89.189, 703, 100.0]	[0.0, 1148, 88.905, 703, 100.0]	[0.0, 1148, 88.905, 703, 100.0]	[0.0, 1150, 89.047, 703, 100.0]	[0.0, 1150, 89.047, 703, 100.0]	[0.0, 1148, 88.905, 703, 100.0]	[0.0, 1151, 89.189, 703, 100.0]	[0.0, 1151, 89.047, 703, 100.0]	[0.0, 1152, 89.474, 703, 100.0]	[0.0, 1149, 88.905, 703, 100.0]	[0.0, 1145, 88.62, 703, 100.0]	[0.0, 1151, 89.047, 703, 100.0]	[0.0, 1151, 89.047, 703, 100.0]	[0.0, 1151, 89.047, 703, 100.0]	[0.0, 1151, 89.047, 703, 100.0]	[0.0, 1219, 95.733, 703, 100.0]	[0.0, 1150, 89.047, 703, 100.0]	[0.0, 1219, 95.733, 703, 100.0]	[0.0, 1145, 88.762, 703, 100.0]	[0.0, 1149, 88.905, 703, 100.0]	[0.0, 1145, 88.762, 703, 100.0]	[0.0, 1294, 100.0, 703, 100.0]	[0.0, 1112, 86.913, 703, 100.0]	[0.0, 1237, 95.733, 703, 100.0]	[0.0, 1136, 88.051, 703, 100.0]	[0.0, 1134, 87.767, 703, 100.0]	[0.0, 1173, 90.185, 703, 100.0]	[0.0, 1194, 92.034, 703, 100.0]	[0.0, 1194, 92.034, 703, 100.0]	[0.0, 1194, 92.034, 703, 100.0]
chemotaxis	XCV1933	[0.0, 1256, 91.173, 793, 100.0]	[0.0, 1248, 90.387, 801, 101.009]	[0.0, 1256, 91.173, 793, 100.0]	[0.0, 1253, 90.921, 793, 100.0]	[0.0, 1259, 92.055, 793, 100.0]	[0.0, 1259, 91.425, 793, 100.0]	[0.0, 1202, 88.398, 793, 100.0]	[0.0, 1253, 90.921, 793, 100.0]	[0.0, 1256, 91.173, 793, 100.0]	[0.0, 1233, 90.416, 793, 100.0]	[0.0, 1233, 90.416, 793, 100.0]	[0.0, 1227, 90.075, 796, 100.378]	[0.0, 1233, 90.416, 793, 100.0]	[0.0, 1259, 92.182, 793, 100.0]	[0.0, 1233, 90.416, 793, 100.0]	[0.0, 1227, 90.075, 796, 100.378]	[0.0, 1271, 91.803, 793, 100.0]	[0.0, 1251, 91.929, 793, 100.0]	[0.0, 1254, 92.055, 793, 100.0]	[0.0, 573, 66.988, 518, 65.322]	[0.0, 1241, 92.838, 740, 93.317]	[0.0, 989, 91.084, 572, 72.131]	[0.0, 1256, 91.173, 793, 100.0]	[0.0, 1263, 90.416, 793, 100.0]	[0.0, 1261, 90.416, 793, 100.0]	[0.0, 1256, 91.173, 793, 100.0]	[0.0, 1256, 91.173, 793, 100.0]	[0.0, 1256, 91.173, 793, 100.0]	[0.0, 1256, 91.173, 793, 100.0]	[0.0, 1363, 99.243, 793, 100.0]	[0.0, 1251, 91.929, 793, 100.0]	[0.0, 570, 66.477, 528, 66.583]	[0.0, 1233, 90.416, 793, 100.0]	[0.0, 1234, 90.29, 793, 100.0]	[0.0, 1234, 90.29, 793, 100.0]	[0.0, 1371, 100.0, 793, 100.0]	[0.0, 554, 66.603, 521, 65.7]	[0.0, 1365, 99.369, 793, 100.0]	[0.0, 1246, 90.566, 795, 100.252]	[0.0, 1243, 90.314, 795, 100.252]	[0.0, 1305, 94.71, 794, 100.126]	[0.0, 1332, 96.469, 793, 100.0]	[0.0, 1332, 96.469, 793, 100.0]	[0.0, 1332, 96.469, 793, 100.0]
chemotaxis	XCV1938	[0.0, 366, 58.602, 558, 62.767]	[0.0, 1293, 89.888, 890, 100.112]	[0.0, 366, 58.602, 558, 62.767]	[0.0, 363, 58.423, 558, 62.767]	[0.0, 1295, 90.0, 890, 100.112]	[0.0, 361, 59.132, 553, 62.205]	[0.0, 360, 58.696, 552, 62.092]	[0.0, 363, 58.423, 558, 62.767]	[0.0, 366, 58.602, 558, 62.767]	[0.0, 1153, 88.652, 846, 95.163]	[0.0, 1153, 88.652, 846, 95.163]	[0.0, 1236, 88.652, 890, 100.112]	[0.0, 362, 58.984, 551, 61.98]	[0.0, 1286, 89.551, 890, 100.112]	[0.0, 1157, 88.771, 846, 95.163]	[0.0, 1236, 88.652, 890, 100.112]	[0.0, 1281, 89.326, 890, 100.112]	[0.0, 1289, 89.775, 890, 100.112]	[0.0, 1288, 89.551, 890, 100.112]	[0.0, 1284, 89.438, 890, 100.112]	[0.0, 1283, 89.551, 890, 100.112]	[0.0, 1285, 89.651, 889, 100.0]	[0.0, 366, 58.602, 558, 62.767]	[0.0, 1286, 89.551, 890, 100.112]	[0.0, 1280, 89.438, 890, 100.112]	[0.0, 366, 58.602, 558, 62.767]	[0.0, 366, 58.602, 558, 62.767]	[0.0, 366, 58.602, 558, 62.767]	[0.0, 366, 58.602, 558, 62.767]	[0.0, 1402, 96.513, 889, 100.0]	[0.0, 1283, 89.438, 890, 100.112]	[0.0, 333, 59.879, 496, 55.793]	[0.0, 1241, 89.213, 890, 100.112]	[0.0, 1235, 88.652, 890, 100.112]	[0.0, 1239, 88.876, 890, 100.112]	[0.0, 1454, 99.888, 889, 100.0]	[0.0, 314, 58.789, 512, 57.593]	[0.0, 1247, 97.516, 805, 90.551]	[0.0, 1305, 90.664, 889, 100.0]	[0.0, 1305, 90.889, 889, 100.0]	[0.0, 355, 58.439, 551, 61.98]	[0.0, 1402, 96.625, 889, 100.0]	[0.0, 1402, 96.625, 889, 100.0]	[0.0, 1402, 96.625, 889, 100.0]
chemotaxis	XCV1939	[0.0, 920, 75.429, 757, 97.051]	[0.0, 914, 78.702, 709, 90.897]	[0.0, 910, 78.652, 712, 91.282]	[0.0, 874, 72.84, 729, 93.462]	[0.0, 920, 79.267, 709, 90.897]	[0.0, 845, 69.739, 727, 93.205]	[0.0, 836, 68.975, 722, 92.564]	[0.0, 917, 75.297, 757, 97.051]	[0.0, 910, 78.652, 712, 91.282]	[0.0, 884, 72.48, 734, 94.103]	[0.0, 884, 72.48, 734, 94.103]	[0.0, 909, 78.652, 712, 91.282]	[0.0, 843, 72.702, 718, 92.051]	[0.0, 923, 75.561, 757, 97.051]	[0.0, 917, 79.126, 709, 90.897]	[0.0, 909, 78.652, 712, 91.282]	[0.0, 887, 73.114, 729, 93.462]	[0.0, 915, 73.462, 780, 100.0]	[0.0, 923, 79.408, 709, 90.897]	[0.0, 889, 70.558, 771, 98.846]	[0.0, 929, 75.958, 757, 97.051]	[0.0, 929, 75.958, 757, 97.051]	[0.0, 910, 78.652, 712, 91.282]	[0.0, 928, 75.826, 757, 97.051]	[0.0, 930, 75.958, 757, 97.051]	[0.0, 853, 71.935, 734, 94.103]	[0.0, 910, 78.652, 712, 91.282]	[0.0, 910, 78.652, 712, 91.282]	[0.0, 910, 78.652, 712, 91.282]	[0.0, 1235, 94.882, 762, 97.692]	[0.0, 929, 75.958, 757, 97.051]	[0.0, 954, 77.917, 720, 92.308]	[0.0, 909, 78.652, 712, 91.282]	[0.0, 911, 78.792, 712, 91.282]	[0.0, 912, 78.792, 712, 91.282]	[0.0, 1346, 100.0, 780, 100.0]	[0.0, 1113, 84.476, 773, 99.103]	[0.0, 1244, 92.949, 780, 100.0]	[0.0, 972, 79.437, 710, 91.026]	[0.0, 903, 75.994, 679, 87.051]	[0.0, 1187, 89.419, 775, 99.359]	[0.0, 1246, 92.051, 780, 100.0]	[0.0, 1246, 92.051, 780, 100.0]	[0.0, 1246, 92.051, 780, 100.0]
chemotaxis	XCV1940	[0.0, 922, 80.273, 659, 87.517]	[0.0, 1066, 85.269, 706, 93.758]	[0.0, 1015, 81.728, 706, 93.758]	[0.0, 999, 80.453, 706, 93.758]	[0.0, 1068, 85.411, 706, 93.758]	[0.0, 1015, 81.87, 706, 93.758]	[0.0, 1051, 84.561, 706, 93.758]	[0.0, 999, 80.453, 706, 93.758]	[0.0, 1015, 81.728, 706, 93.758]	[0.0, 1019, 81.87, 706, 93.758]	[0.0, 1019, 81.87, 706, 93.758]	[0.0, 1018, 81.87, 706, 93.758]	[0.0, 992, 80.737, 706, 93.758]	[0.0, 1025, 82.436, 706, 93.758]	[0.0, 1019, 81.87, 706, 93.758]	[0.0, 1018, 81.87, 706, 93.758]	[0.0, 1027, 82.578, 706, 93.758]	[0.0, 1076, 86.261, 706, 93.758]	[0.0, 1075, 86.119, 706, 93.758]	[0.0, 1070, 85.411, 706, 93.758]	[0.0, 1073, 85.552, 706, 93.758]	[0.0, 1073, 85.552, 706, 93.758]	[0.0, 1016, 81.87, 706, 93.758]	[0.0, 1066, 85.269, 706, 93.758]	[0.0, 1074, 86.119, 706, 93.758]	[0.0, 831, 71.631, 705, 93.625]	[0.0, 1016, 81.87, 706, 93.758]	[0.0, 1016, 81.87, 706, 93.758]	[0.0, 1016, 81.87, 706, 93.758]	[0.0, 1197, 95.042, 706, 93.758]	[0.0, 1030, 82.436, 706, 93.758]	[0.0, 1177, 93.23, 709, 94.157]	[0.0, 1016, 82.011, 706, 93.758]	[0.0, 1018, 82.011, 706, 93.758]	[0.0, 1018, 82.011, 706, 93.758]	[0.0, 1264, 100.0, 706, 93.758]	[0.0, 989, 81.161, 706, 93.758]	[0.0, 1211, 96.317, 706, 93.758]	[0.0, 1030, 84.561, 706, 93.758]	[0.0, 1033, 83.711, 706, 93.758]	[0.0, 1192, 94.193, 706, 93.758]	[0.0, 1219, 96.034, 706, 93.758]	[0.0, 1219, 96.034, 706, 93.758]	[0.0, 1216, 95.892, 706, 93.758]
chemotaxis	XCV1941	[0.0, 1104, 86.408, 824, 100.0]	[0.0, 1108, 86.893, 824, 100.0]	[0.0, 1038, 85.327, 811, 98.422]	[0.0, 1108, 86.772, 824, 100.0]	[0.0, 1108, 86.772, 824, 100.0]	[0.0, 572, 73.233, 467, 56.675]	[0.0, 574, 69.772, 526, 63.835]	[0.0, 1107, 86.772, 824, 100.0]	[0.0, 1038, 85.327, 811, 98.422]	[0.0, 572, 69.129, 528, 64.078]	[0.0, 572, 69.129, 528, 64.078]	[0.0, 1062, 84.957, 811, 98.422]	[0.0, 577, 69.245, 530, 64.32]	[0.0, 1105, 86.65, 824, 100.0]	[0.0, 1099, 87.315, 812, 98.544]	[0.0, 1062, 84.957, 811, 98.422]	[0.0, 1094, 86.893, 824, 100.0]	[0.0, 1108, 86.408, 824, 100.0]	[0.0, 1111, 86.408, 824, 100.0]	[0.0, 1055, 85.922, 824, 100.0]	[0.0, 1058, 85.68, 824, 100.0]	[0.0, 1058, 85.801, 824, 100.0]	[0.0, 1038, 85.327, 811, 98.422]	[0.0, 1061, 86.044, 824, 100.0]	[0.0, 1108, 86.772, 824, 100.0]	[0.0, 1038, 85.327, 811, 98.422]	[0.0, 1022, 86.146, 794, 96.359]	[0.0, 1022, 86.146, 794, 96.359]	[0.0, 1022, 86.146, 794, 96.359]	[0.0, 1298, 96.723, 824, 100.0]	[0.0, 1099, 86.286, 824, 100.0]	[0.0, 1298, 96.723, 824, 100.0]	[0.0, 1059, 85.08, 811, 98.422]	[0.0, 1031, 85.08, 811, 98.422]	[0.0, 1065, 85.203, 811, 98.422]	[0.0, 1338, 100.0, 824, 100.0]	[0.0, 583, 75.053, 469, 56.917]	[0.0, 1278, 95.874, 824, 100.0]	[0.0, 1151, 87.379, 824, 100.0]	[0.0, 1154, 88.344, 815, 98.908]	[0.0, 1197, 91.748, 824, 100.0]	[0.0, 1200, 93.35, 812, 98.544]	[0.0, 1200, 93.35, 812, 98.544]	[0.0, 1200, 93.35, 812, 98.544]
chemotaxis	XCV1942	[0.0, 664, 65.661, 696, 92.924]	[0.0, 663, 64.655, 696, 92.924]	[0.0, 647, 63.362, 696, 92.924]	[0.0, 664, 65.661, 696, 92.924]	[0.0, 663, 64.655, 696, 92.924]	[0.0, 665, 64.943, 696, 92.924]	[0.0, 669, 65.374, 696, 92.924]	[0.0, 664, 65.661, 696, 92.924]	[0.0, 647, 63.362, 696, 92.924]	[0.0, 657, 64.224, 696, 92.924]	[0.0, 657, 64.224, 696, 92.924]	[0.0, 657, 64.224, 696, 92.924]	[0.0, 652, 63.649, 696, 92.924]	[0.0, 661, 64.655, 696, 92.924]	[0.0, 657, 64.224, 696, 92.924]	[0.0, 657, 64.224, 696, 92.924]	[0.0, 657, 64.224, 696, 92.924]	[0.0, 650, 62.667, 750, 100.134]	[0.0, 650, 63.649, 696, 92.924]	[0.0, 657, 63.937, 696, 92.924]	[0.0, 657, 64.08, 696, 92.924]	[0.0, 657, 64.08, 696, 92.924]	[0.0, 647, 63.506, 696, 92.924]	[0.0, 658, 64.224, 696, 92.924]	[0.0, 667, 65.086, 696, 92.924]	[0.0, 644, 64.943, 696, 92.924]	[0.0, 647, 63.506, 696, 92.924]	[0.0, 647, 63.506, 696, 92.924]	[0.0, 647, 63.506, 696, 92.924]	[0.0, 1048, 90.961, 697, 93.057]	[0.0, 661, 64.655, 696, 92.924]	[0.0, 1048, 90.961, 697, 93.057]	[0.0, 655, 64.08, 696, 92.924]	[0.0, 657, 64.224, 696, 92.924]	[0.0, 657, 64.224, 696, 92.924]	[0.0, 1153, 100.0, 749, 100.0]	[0.0, 619, 62.787, 696, 92.924]	[0.0, 1054, 91.822, 697, 93.057]	[0.0, 671, 64.655, 696, 92.924]	[0.0, 620, 63.075, 696, 92.924]	[0.0, 1033, 87.85, 749, 100.0]	[0.0, 1046, 88.919, 749, 100.0]	[0.0, 1044, 88.785, 749, 100.0]	[0.0, 1046, 88.919, 749, 100.0]
chemotaxis	XCV1948	[0.0, 712, 88.257, 545, 100.0]	[0.0, 717, 88.44, 545, 100.0]	[0.0, 456, 67.959, 490, 89.908]	[0.0, 712, 88.257, 545, 100.0]	[0.0, 707, 87.706, 545, 100.0]	[0.0, 456, 63.486, 545, 100.0]	[0.0, 457, 67.959, 490, 89.908]	[0.0, 712, 88.257, 545, 100.0]	[0.0, 456, 67.959, 490, 89.908]	[0.0, 460, 68.367, 490, 89.908]	[0.0, 460, 68.367, 490, 89.908]	[0.0, 460, 68.367, 490, 89.908]	[0.0, 460, 68.367, 490, 89.908]	[0.0, 711, 86.861, 548, 100.55]	[0.0, 710, 87.706, 545, 100.0]	[0.0, 460, 68.367, 490, 89.908]	[0.0, 711, 87.706, 545, 100.0]	[0.0, 718, 88.624, 545, 100.0]	[0.0, 712, 87.044, 548, 100.55]	[0.0, 718, 88.624, 545, 100.0]	[0.0, 712, 86.861, 548, 100.55]	[0.0, 715, 87.226, 548, 100.55]	[0.0, 456, 67.959, 490, 89.908]	[0.0, 708, 87.523, 545, 100.0]	[0.0, 719, 88.624, 545, 100.0]	[0.0, 456, 67.959, 490, 89.908]	[0.0, 456, 67.959, 490, 89.908]	[0.0, 456, 67.959, 490, 89.908]	[0.0, 456, 67.959, 490, 89.908]	[0.0, 788, 95.963, 545, 100.0]	[0.0, 713, 87.044, 548, 100.55]	[0.0, 788, 95.963, 545, 100.0]	[0.0, 460, 68.367, 490, 89.908]	[0.0, 460, 68.367, 490, 89.908]	[0.0, 460, 68.367, 490, 89.908]	[0.0, 827, 100.0, 545, 100.0]	[0.0, 679, 86.581, 544, 99.817]	[0.0, 471, 68.98, 490, 89.908]	[0.0, 451, 68.163, 490, 89.908]	[0.0, 597, 91.589, 428, 78.532]	[0.0, 738, 91.912, 544, 99.817]	[0.0, 750, 93.211, 545, 100.0]	[0.0, 750, 93.211, 545, 100.0]	[0.0, 750, 93.211, 545, 100.0]
chemotaxis	XCV1947	[0.0, 1245, 93.085, 752, 100.0]	[0.0, 1268, 93.085, 752, 100.0]	[0.0, 1191, 88.165, 752, 100.0]	[0.0, 1246, 93.085, 752, 100.0]	[0.0, 1247, 92.952, 752, 100.0]	[0.0, 1258, 92.021, 752, 100.0]	[0.0, 1260, 90.957, 752, 100.0]	[0.0, 1246, 93.085, 752, 100.0]	[0.0, 1193, 88.298, 752, 100.0]	[0.0, 1201, 90.293, 752, 100.0]	[0.0, 1201, 90.293, 752, 100.0]	[0.0, 1233, 92.287, 752, 100.0]	[0.0, 1223, 90.957, 752, 100.0]	[0.0, 1242, 92.952, 752, 100.0]	[0.0, 1244, 93.085, 752, 100.0]	[0.0, 1233, 92.287, 752, 100.0]	[0.0, 1256, 92.686, 752, 100.0]	[0.0, 1266, 92.952, 752, 100.0]	[0.0, 1241, 93.085, 752, 100.0]	[0.0, 1266, 89.961, 767, 101.995]	[0.0, 1260, 92.819, 752, 100.0]	[0.0, 1241, 92.819, 752, 100.0]	[0.0, 1191, 88.165, 752, 100.0]	[0.0, 1258, 92.819, 752, 100.0]	[0.0, 1254, 92.819, 752, 100.0]	[0.0, 1191, 88.165, 752, 100.0]	[0.0, 1191, 88.165, 752, 100.0]	[0.0, 1191, 88.165, 752, 100.0]	[0.0, 1191, 88.165, 752, 100.0]	[0.0, 1362, 97.872, 752, 100.0]	[0.0, 1281, 93.085, 752, 100.0]	[0.0, 1365, 98.005, 752, 100.0]	[0.0, 1245, 92.021, 752, 100.0]	[0.0, 1187, 87.899, 752, 100.0]	[0.0, 1245, 91.888, 752, 100.0]	[0.0, 1390, 100.0, 752, 100.0]	[0.0, 1258, 90.426, 752, 100.0]	[0.0, 1358, 97.872, 752, 100.0]	[0.0, 1273, 90.091, 767, 101.995]	[0.0, 1262, 91.223, 752, 100.0]	[0.0, 1269, 91.888, 752, 100.0]	[0.0, 1333, 95.878, 752, 100.0]	[0.0, 1333, 95.878, 752, 100.0]	[0.0, 1333, 95.878, 752, 100.0]
chemotaxis	XCV1951	[0.0, 1249, 83.173, 933, 98.314]	[0.0, 1245, 83.494, 933, 98.314]	[0.0, 1249, 83.102, 935, 98.525]	[0.0, 1246, 83.065, 933, 98.314]	[0.0, 1252, 83.387, 933, 98.314]	[0.0, 476, 60.36, 555, 58.483]	[0.0, 472, 61.798, 534, 56.27]	[0.0, 1246, 83.065, 933, 98.314]	[0.0, 1249, 83.102, 935, 98.525]	[0.0, 478, 62.264, 530, 55.848]	[0.0, 478, 62.264, 530, 55.848]	[0.0, 1244, 82.227, 934, 98.419]	[0.0, 478, 62.264, 530, 55.848]	[0.0, 1256, 83.28, 933, 98.314]	[0.0, 1249, 83.065, 933, 98.314]	[0.0, 1244, 82.227, 934, 98.419]	[0.0, 1261, 83.173, 933, 98.314]	[0.0, 1241, 82.961, 939, 98.946]	[0.0, 1255, 83.387, 933, 98.314]	[0.0, 1248, 83.387, 933, 98.314]	[0.0, 1253, 83.494, 933, 98.314]	[0.0, 1249, 83.601, 933, 98.314]	[0.0, 1249, 83.102, 935, 98.525]	[0.0, 1243, 83.173, 933, 98.314]	[0.0, 1246, 83.28, 933, 98.314]	[0.0, 1047, 83.946, 735, 77.45]	[0.0, 1250, 83.102, 935, 98.525]	[0.0, 1249, 83.102, 935, 98.525]	[0.0, 1250, 83.102, 935, 98.525]	[0.0, 1509, 96.199, 947, 99.789]	[0.0, 1271, 83.065, 933, 98.314]	[0.0, 1509, 96.199, 947, 99.789]	[0.0, 1246, 82.441, 934, 98.419]	[0.0, 1253, 82.725, 932, 98.209]	[0.0, 1253, 82.655, 934, 98.419]	[0.0, 1608, 100.0, 949, 100.0]	[0.0, 426, 57.639, 576, 60.695]	[0.0, 1454, 92.639, 951, 100.211]	[0.0, 1193, 79.85, 933, 98.314]	[0.0, 1266, 82.384, 948, 99.895]	[0.0, 1447, 92.85, 937, 98.736]	[0.0, 1481, 94.658, 936, 98.63]	[0.0, 1481, 94.658, 936, 98.63]	[0.0, 1481, 94.658, 936, 98.63]
chemotaxis	XCV1952	[0.0, 741, 92.195, 410, 56.552]	[0.0, 1105, 92.817, 710, 97.931]	[0.0, 1097, 91.933, 719, 99.172]	[0.0, 1109, 92.938, 708, 97.655]	[0.0, 1098, 91.667, 720, 99.31]	[0.0, 1082, 90.211, 664, 91.586]	[0.0, 1067, 90.964, 664, 91.586]	[0.0, 1109, 92.938, 708, 97.655]	[0.0, 1097, 91.933, 719, 99.172]	[0.0, 1109, 90.433, 669, 92.276]	[0.0, 1109, 90.433, 669, 92.276]	[0.0, 1099, 91.298, 724, 99.862]	[0.0, 1092, 90.972, 720, 99.31]	[0.0, 1098, 91.436, 724, 99.862]	[0.0, 1101, 91.436, 724, 99.862]	[0.0, 1099, 91.298, 724, 99.862]	[0.0, 1098, 92.535, 710, 97.931]	[0.0, 1105, 92.072, 719, 99.172]	[0.0, 1100, 91.794, 719, 99.172]	[0.0, 1097, 91.436, 724, 99.862]	[0.0, 1098, 91.655, 719, 99.172]	[0.0, 1098, 92.676, 710, 97.931]	[0.0, 1097, 91.933, 719, 99.172]	[0.0, 1102, 91.713, 724, 99.862]	[0.0, 1097, 92.535, 710, 97.931]	[0.0, 983, 92.335, 561, 77.379]	[0.0, 1102, 91.655, 719, 99.172]	[0.0, 1102, 91.516, 719, 99.172]	[0.0, 1102, 91.655, 719, 99.172]	[0.0, 1225, 97.793, 725, 100.0]	[0.0, 1093, 92.56, 672, 92.69]	[0.0, 1225, 97.793, 725, 100.0]	[0.0, 1100, 91.436, 724, 99.862]	[0.0, 1098, 91.298, 724, 99.862]	[0.0, 1102, 91.655, 719, 99.172]	[0.0, 1254, 100.0, 725, 100.0]	[0.0, 602, 69.565, 529, 72.966]	[0.0, 1228, 98.069, 725, 100.0]	[0.0, 1106, 91.575, 724, 99.862]	[0.0, 1108, 93.281, 640, 88.276]	[0.0, 601, 76.421, 475, 65.517]	[0.0, 601, 76.211, 475, 65.517]	[0.0, 601, 76.211, 475, 65.517]	[0.0, 601, 76.211, 475, 65.517]
chemotaxis	XCV2044	[0.0, 705, 99.495, 396, 100]	[0.0, 705, 99.495, 396, 100]	[0.0, 700, 98.99, 396, 100]	[0.0, 705, 99.495, 396, 100]	[0.0, 702, 99.242, 396, 100]	[0.0, 702, 99.242, 396, 100]	[0.0, 700, 98.99, 396, 100]	[0.0, 705, 99.495, 396, 100]	[0.0, 700, 98.99, 396, 100]	[0.0, 705, 99.495, 396, 100]	[0.0, 705, 99.495, 396, 100]	[0.0, 700, 98.99, 396, 100]	[0.0, 700, 98.99, 396, 100]	[0.0, 705, 99.495, 396, 100]	[0.0, 705, 99.495, 396, 100]	[0.0, 700, 98.99, 396, 100]	[0.0, 705, 99.495, 396, 100]	[0.0, 705, 99.495, 396, 100]	[0.0, 705, 99.495, 396, 100]	[0.0, 702, 99.242, 396, 100]	[0.0, 705, 99.495, 396, 100]	[0.0, 704, 99.495, 396, 100]	[0.0, 700, 98.99, 396, 100]	[0.0, 705, 99.495, 396, 100]	[0.0, 702, 99.242, 396, 100]	[0.0, 700, 98.99, 396, 100]	[0.0, 700, 98.99, 396, 100]	[0.0, 700, 98.99, 396, 100]	[0.0, 700, 98.99, 396, 100]	[0.0, 711, 100.0, 396, 100]	[0.0, 705, 99.495, 396, 100]	[0.0, 711, 100.0, 396, 100]	[0.0, 699, 98.99, 396, 100]	[0.0, 699, 98.99, 396, 100]	[0.0, 699, 98.99, 396, 100]	[0.0, 709, 100.0, 396, 100]	[0.0, 700, 98.99, 396, 100]	[0.0, 709, 100.0, 396, 100]	[0.0, 695, 98.737, 396, 100]	[0.0, 694, 98.485, 396, 100]	[0.0, 705, 99.495, 396, 100]	[0.0, 710, 100.0, 396, 100]	[0.0, 710, 100.0, 396, 100]	[0.0, 710, 100.0, 396, 100]
chemotaxis	XCV2625	[0.0, 810, 93.659, 552, 100.0]	[0.0, 809, 93.478, 552, 100.0]	[0.0, 805, 93.659, 552, 100.0]	[0.0, 766, 94.175, 515, 93.297]	[0.0, 811, 93.478, 552, 100.0]	[0.0, 804, 92.935, 552, 100.0]	[0.0, 801, 92.572, 552, 100.0]	[0.0, 810, 93.659, 552, 100.0]	[0.0, 805, 93.659, 552, 100.0]	[0.0, 797, 92.21, 552, 100.0]	[0.0, 797, 92.21, 552, 100.0]	[0.0, 811, 93.841, 552, 100.0]	[0.0, 797, 91.848, 552, 100.0]	[0.0, 810, 93.659, 552, 100.0]	[0.0, 810, 93.659, 552, 100.0]	[0.0, 811, 93.841, 552, 100.0]	[0.0, 806, 93.297, 552, 100.0]	[0.0, 808, 93.478, 552, 100.0]	[0.0, 810, 93.478, 552, 100.0]	[0.0, 811, 93.659, 552, 100.0]	[0.0, 808, 93.478, 552, 100.0]	[0.0, 811, 93.659, 552, 100.0]	[0.0, 805, 93.659, 552, 100.0]	[0.0, 811, 93.659, 552, 100.0]	[0.0, 811, 93.478, 552, 100.0]	[0.0, 805, 93.659, 552, 100.0]	[0.0, 810, 93.659, 552, 100.0]	[0.0, 810, 93.659, 552, 100.0]	[0.0, 810, 93.659, 552, 100.0]	[0.0, 832, 98.551, 552, 100.0]	[0.0, 810, 93.478, 552, 100.0]	[0.0, 833, 98.732, 552, 100.0]	[0.0, 809, 93.659, 552, 100.0]	[0.0, 810, 93.659, 552, 100.0]	[0.0, 811, 93.659, 552, 100.0]	[0.0, 865, 100.0, 552, 100.0]	[0.0, 141, 41.987, 312, 56.522]	[0.0, 856, 99.275, 552, 100.0]	[0.0, 800, 93.297, 552, 100.0]	[0.0, 802, 93.478, 552, 100.0]	[0.0, 811, 94.928, 552, 100.0]	[0.0, 380, 73.016, 378, 68.478]	[0.0, 380, 73.016, 378, 68.478]	[0.0, 380, 73.016, 378, 68.478]
chemotaxis	XCV3021	[0.0, 1098, 91.643, 718, 100.139]	[0.0, 1092, 91.783, 718, 100.139]	[0.0, 1098, 91.922, 718, 100.139]	[0.0, 771, 94.705, 491, 68.48]	[0.0, 1092, 91.783, 718, 100.139]	[0.0, 1084, 91.365, 718, 100.139]	[0.0, 1085, 91.504, 718, 100.139]	[0.0, 1094, 91.643, 718, 100.139]	[0.0, 1098, 91.922, 718, 100.139]	[0.0, 1099, 92.201, 718, 100.139]	[0.0, 1099, 92.201, 718, 100.139]	[0.0, 1073, 90.529, 718, 100.139]	[0.0, 1074, 89.833, 718, 100.139]	[0.0, 1102, 92.061, 718, 100.139]	[0.0, 1099, 92.201, 718, 100.139]	[0.0, 1073, 90.529, 718, 100.139]	[0.0, 1097, 92.201, 718, 100.139]	[0.0, 1098, 91.922, 718, 100.139]	[0.0, 1093, 91.783, 718, 100.139]	[0.0, 815, 88.448, 554, 77.266]	[0.0, 1099, 92.201, 718, 100.139]	[0.0, 1100, 92.061, 718, 100.139]	[0.0, 1098, 91.922, 718, 100.139]	[0.0, 1100, 92.061, 718, 100.139]	[0.0, 1092, 91.643, 718, 100.139]	[0.0, 990, 94.833, 600, 83.682]	[0.0, 1098, 91.922, 718, 100.139]	[0.0, 1098, 91.922, 718, 100.139]	[0.0, 1098, 91.922, 718, 100.139]	[0.0, 1170, 97.772, 718, 100.139]	[0.0, 1096, 91.922, 718, 100.139]	[0.0, 1170, 97.772, 718, 100.139]	[0.0, 1077, 90.947, 718, 100.139]	[0.0, 1077, 91.086, 718, 100.139]	[0.0, 1079, 90.947, 718, 100.139]	[0.0, 1194, 100.0, 717, 100.0]	[0.0, 221, 38.189, 508, 70.851]	[0.0, 1163, 97.354, 718, 100.139]	[0.0, 1117, 93.036, 718, 100.139]	[0.0, 1111, 92.758, 718, 100.139]	[0.0, 1127, 95.543, 718, 100.139]	[0.0, 1143, 95.265, 718, 100.139]	[0.0, 1143, 95.265, 718, 100.139]	[0.0, 1143, 95.265, 718, 100.139]
chemotaxis	XCV3261	[0.0, 1132, 89.335, 722, 100.0]	[0.0, 1133, 89.197, 722, 100.0]	[0.0, 1130, 88.92, 722, 100.0]	[0.0, 1132, 89.335, 722, 100.0]	[0.0, 1153, 89.474, 722, 100.0]	[0.0, 1144, 88.627, 721, 99.861]	[0.0, 1136, 88.227, 722, 100.0]	[0.0, 1132, 89.335, 722, 100.0]	[0.0, 1132, 89.058, 722, 100.0]	[0.0, 1154, 89.751, 722, 100.0]	[0.0, 1154, 89.751, 722, 100.0]	[0.0, 1140, 88.504, 722, 100.0]	[0.0, 1154, 89.889, 722, 100.0]	[0.0, 1135, 89.474, 722, 100.0]	[0.0, 1154, 89.751, 722, 100.0]	[0.0, 1140, 88.504, 722, 100.0]	[0.0, 1144, 89.197, 722, 100.0]	[0.0, 1137, 89.474, 722, 100.0]	[0.0, 1136, 89.335, 722, 100.0]	[0.0, 1152, 89.474, 722, 100.0]	[0.0, 1137, 89.335, 722, 100.0]	[0.0, 1152, 89.751, 722, 100.0]	[0.0, 1132, 89.335, 722, 100.0]	[0.0, 1154, 89.751, 722, 100.0]	[0.0, 1151, 89.474, 722, 100.0]	[0.0, 1132, 89.058, 722, 100.0]	[0.0, 1129, 89.197, 722, 100.0]	[0.0, 1132, 89.335, 722, 100.0]	[0.0, 1129, 89.197, 722, 100.0]	[0.0, 1206, 97.507, 722, 100.0]	[0.0, 1136, 89.335, 722, 100.0]	[0.0, 1206, 97.507, 722, 100.0]	[0.0, 1145, 88.781, 722, 100.0]	[0.0, 1144, 88.781, 722, 100.0]	[0.0, 1144, 88.781, 722, 100.0]	[0.0, 1266, 100.0, 722, 100.0]	[0.0, 833, 66.143, 700, 96.953]	[0.0, 1200, 97.368, 722, 100.0]	[0.0, 882, 69.54, 696, 96.399]	[0.0, 877, 70.69, 696, 96.399]	[0.0, 825, 66.954, 696, 96.399]	[0.0, 1178, 92.936, 722, 100.0]	[0.0, 1178, 92.936, 722, 100.0]	[0.0, 1178, 92.936, 722, 100.0]
chemotaxis	XCV3338	[0.0, 934, 89.1, 633, 99.528]	[0.0, 936, 89.1, 633, 99.528]	[0.0, 938, 89.399, 632, 99.371]	[0.0, 936, 89.258, 633, 99.528]	[0.0, 930, 88.626, 633, 99.528]	[0.0, 923, 88.836, 627, 98.585]	[0.0, 906, 87.005, 631, 99.214]	[0.0, 936, 89.258, 633, 99.528]	[0.0, 940, 89.415, 633, 99.528]	[0.0, 935, 89.1, 633, 99.528]	[0.0, 935, 89.1, 633, 99.528]	[0.0, 907, 87.163, 631, 99.214]	[0.0, 888, 85.782, 633, 99.528]	[0.0, 933, 89.258, 633, 99.528]	[0.0, 935, 89.1, 633, 99.528]	[0.0, 907, 87.163, 631, 99.214]	[0.0, 937, 89.573, 633, 99.528]	[0.0, 936, 89.258, 633, 99.528]	[0.0, 938, 89.573, 633, 99.528]	[0.0, 932, 88.661, 635, 99.843]	[0.0, 935, 88.942, 633, 99.528]	[0.0, 920, 88.152, 633, 99.528]	[0.0, 936, 89.258, 633, 99.528]	[0.0, 924, 88.468, 633, 99.528]	[0.0, 926, 88.31, 633, 99.528]	[0.0, 938, 89.415, 633, 99.528]	[0.0, 931, 89.241, 632, 99.371]	[0.0, 937, 89.557, 632, 99.371]	[0.0, 931, 89.241, 632, 99.371]	[0.0, 1058, 97.792, 634, 99.686]	[0.0, 936, 89.415, 633, 99.528]	[0.0, 1058, 97.792, 634, 99.686]	[0.0, 908, 86.888, 633, 99.528]	[0.0, 910, 87.046, 633, 99.528]	[0.0, 910, 87.005, 631, 99.214]	[0.0, 1083, 100.0, 636, 100.0]	[0.0, 350, 49.101, 556, 87.421]	[0.0, 1046, 96.688, 634, 99.686]	[0.0, 926, 89.048, 630, 99.057]	[0.0, 920, 89.103, 624, 98.113]	[0.0, 955, 90.723, 636, 100.0]	[0.0, 951, 92.508, 614, 96.541]	[0.0, 951, 92.508, 614, 96.541]	[0.0, 951, 92.508, 614, 96.541]
chemotaxis	XCV1778	[0.0, 1081, 86.838, 661, 93.362]	[0.0, 1072, 86.233, 661, 93.362]	[0.0, 1081, 86.838, 661, 93.362]	[0.0, 1082, 86.838, 661, 93.362]	[0.0, 1070, 85.93, 661, 93.362]	[0.0, 1079, 86.119, 670, 94.633]	[0.0, 1089, 86.567, 670, 94.633]	[0.0, 1082, 86.838, 661, 93.362]	[0.0, 1081, 86.838, 661, 93.362]	[0.0, 1075, 86.384, 661, 93.362]	[0.0, 1075, 86.384, 661, 93.362]	[0.0, 1076, 87.596, 653, 92.232]	[0.0, 1087, 87.102, 659, 93.079]	[0.0, 1080, 86.687, 661, 93.362]	[0.0, 1075, 86.384, 661, 93.362]	[0.0, 1076, 87.596, 653, 92.232]	[0.0, 1085, 86.186, 666, 94.068]	[0.0, 1078, 86.687, 661, 93.362]	[0.0, 1070, 86.233, 661, 93.362]	[0.0, 1078, 85.607, 667, 94.209]	[0.0, 1077, 86.515, 660, 93.22]	[0.0, 1082, 85.757, 667, 94.209]	[0.0, 1081, 86.838, 661, 93.362]	[0.0, 1083, 85.907, 667, 94.209]	[0.0, 1080, 85.886, 666, 94.068]	[0.0, 1081, 86.838, 661, 93.362]	[0.0, 1079, 86.838, 661, 93.362]	[0.0, 1081, 86.838, 661, 93.362]	[0.0, 1079, 86.838, 661, 93.362]	[0.0, 1220, 97.277, 661, 93.362]	[0.0, 1088, 86.466, 665, 93.927]	[0.0, 1220, 97.277, 661, 93.362]	[0.0, 1082, 87.386, 658, 92.938]	[0.0, 1079, 87.749, 653, 92.232]	[0.0, 1077, 87.596, 653, 92.232]	[0.0, 1314, 99.854, 687, 97.034]	[0.0, 137, 43.529, 255, 36.017]	[0.0, 1256, 96.652, 687, 97.034]	[0.0, 1107, 88.048, 661, 93.362]	[0.0, 1113, 88.754, 658, 92.938]	[0.0, 140, 43.58, 257, 36.299]	[0.0, 1189, 93.225, 679, 95.904]	[0.0, 1189, 93.225, 679, 95.904]	[0.0, 1189, 93.225, 679, 95.904]
chemotaxis	XCV3577	[0.0, 1053.0, 94.444, 612, 100.0]	[0.0, 1048.0, 94.444, 612, 100.0]	[0.0, 1048.0, 94.608, 612, 100.0]	[0.0, 1048.0, 93.954, 612, 100.0]	[0.0, 1045.0, 94.118, 612, 100.0]	[0.0, 1046.0, 93.627, 612, 100.0]	[0.0, 1053.0, 93.954, 612, 100.0]	[0.0, 1048.0, 93.954, 612, 100.0]	[0.0, 1048.0, 94.608, 612, 100.0]	[0.0, 1044.0, 94.281, 612, 100.0]	[0.0, 1044.0, 94.281, 612, 100.0]	[0.0, 1065.0, 94.118, 612, 100.0]	[0.0, 1065.0, 93.954, 612, 100.0]	[0.0, 1050.0, 94.608, 612, 100.0]	[0.0, 1050.0, 94.444, 612, 100.0]	[0.0, 1065.0, 94.118, 612, 100.0]	[0.0, 1054.0, 95.098, 612, 100.0]	[0.0, 1050.0, 94.444, 612, 100.0]	[0.0, 1047.0, 94.444, 612, 100.0]	[0.0, 1040.0, 93.954, 612, 100.0]	[0.0, 1050.0, 94.608, 612, 100.0]	[0.0, 1044.0, 94.118, 612, 100.0]	[0.0, 1048.0, 94.444, 612, 100.0]	[0.0, 1045.0, 94.281, 612, 100.0]	[0.0, 1051.0, 94.771, 612, 100.0]	[0.0, 1048.0, 94.608, 612, 100.0]	[0.0, 1053.0, 94.444, 612, 100.0]	[0.0, 1053.0, 94.444, 612, 100.0]	[0.0, 1053.0, 94.444, 612, 100.0]	[0.0, 1075.0, 97.386, 612, 100.0]	[0.0, 1055.0, 94.935, 612, 100.0]	[0.0, 1075.0, 97.386, 612, 100.0]	[0.0, 1061.0, 93.627, 612, 100.0]	[0.0, 1062.0, 93.791, 612, 100.0]	[0.0, 1043.0, 93.954, 612, 100.0]	[0.0, 1114.0, 100.0, 612, 100.0]	[0.0, 437.0, 85.813, 289, 47.222]	[0.0, 1083.0, 97.386, 612, 100.0]	[0.0, 1061.0, 94.118, 612, 100.0]	[0.0, 1067.0, 94.118, 612, 100.0]	[0.0, 84.3, 31.679, 262, 42.81]	[0.0, 1075.0, 96.242, 612, 100.0]	[0.0, 1075.0, 96.242, 612, 100.0]	[0.0, 1075.0, 96.242, 612, 100.0]
chemotaxis	pilJ	[0.0, 1141, 97.64, 678, 100]	[0.0, 1139, 97.64, 678, 100]	[0.0, 1142, 97.788, 678, 100]	[0.0, 1142, 97.788, 678, 100]	[0.0, 1142, 97.788, 678, 100]	[0.0, 1144, 97.64, 678, 100]	[0.0, 1135, 97.05, 678, 100]	[0.0, 1142, 97.788, 678, 100]	[0.0, 1142, 97.788, 678, 100]	[0.0, 1142, 97.788, 678, 100]	[0.0, 1142, 97.788, 678, 100]	[0.0, 1137, 96.903, 678, 100]	[0.0, 1143, 97.788, 678, 100]	[0.0, 1142, 97.788, 678, 100]	[0.0, 1142, 97.788, 678, 100]	[0.0, 1137, 96.903, 678, 100]	[0.0, 1138, 97.64, 678, 100]	[0.0, 1144, 97.935, 678, 100]	[0.0, 1142, 97.788, 678, 100]	[0.0, 1142, 97.788, 678, 100]	[0.0, 1142, 97.788, 678, 100]	[0.0, 1142, 97.788, 678, 100]	[0.0, 1142, 97.788, 678, 100]	[0.0, 1142, 97.788, 678, 100]	[0.0, 1142, 97.788, 678, 100]	[0.0, 1142, 97.788, 678, 100]	[0.0, 1141, 97.788, 678, 100]	[0.0, 1141, 97.788, 678, 100]	[0.0, 1141, 97.788, 678, 100]	[0.0, 1164, 99.853, 678, 100]	[0.0, 1142, 97.788, 678, 100]	[0.0, 1164, 99.853, 678, 100]	[0.0, 1137, 96.755, 678, 100]	[0.0, 1137, 97.05, 678, 100]	[0.0, 1139, 97.198, 678, 100]	[0.0, 1176, 100.0, 678, 100]	[0.0, 1100, 94.395, 678, 100]	[0.0, 1170, 99.705, 678, 100]	[0.0, 1138, 97.198, 678, 100]	[0.0, 1138, 97.198, 678, 100]	[0.0, 1119, 96.018, 678, 100]	[0.0, 1110, 93.953, 678, 100]	[0.0, 1110, 93.953, 678, 100]	[0.0, 1110, 93.953, 678, 100]
chemotaxis	XAC3768	[0.0, 730, 90.713, 463, 65.211]	[0.0, 1191, 93.484, 706, 99.437]	[0.0, 730, 90.713, 463, 65.211]	[0.0, 1208, 92.645, 707, 99.577]	[0.0, 1219, 93.635, 707, 99.577]	[0.0, 562, 58.101, 611, 86.056]	[0.0, 560, 62.569, 545, 76.761]	[0.0, 1208, 92.645, 707, 99.577]	[0.0, 730, 90.713, 463, 65.211]	[0.0, 1212, 93.069, 707, 99.577]	[0.0, 1212, 93.069, 707, 99.577]	[0.0, 1202, 92.493, 706, 99.437]	[0.0, 1189, 91.938, 707, 99.577]	[0.0, 1209, 93.211, 707, 99.577]	[0.0, 1212, 93.069, 707, 99.577]	[0.0, 1202, 92.493, 706, 99.437]	[0.0, 564, 58.265, 611, 86.056]	[0.0, 1209, 92.928, 707, 99.577]	[0.0, 1215, 93.352, 707, 99.577]	[0.0, 1211, 93.069, 707, 99.577]	[0.0, 1210, 93.069, 707, 99.577]	[0.0, 1217, 93.494, 707, 99.577]	[0.0, 730, 90.713, 463, 65.211]	[0.0, 1219, 93.494, 707, 99.577]	[0.0, 1217, 93.635, 707, 99.577]	[0.0, 730, 90.713, 463, 65.211]	[0.0, 730, 90.713, 463, 65.211]	[0.0, 730, 90.713, 463, 65.211]	[0.0, 730, 90.713, 463, 65.211]	[0.0, 1307, 99.859, 710, 100.0]	[0.0, 1219, 93.635, 707, 99.577]	[0.0, 1307, 99.859, 710, 100.0]	[0.0, 1204, 92.635, 706, 99.437]	[0.0, 1178, 92.21, 706, 99.437]	[0.0, 1179, 92.351, 706, 99.437]	[0.0, 584, 68.378, 487, 68.592]	[0.0, 558, 62.25, 551, 77.606]	[0.0, 1005, 98.911, 551, 77.606]	[0.0, 565, 57.699, 617, 86.901]	[0.0, 1064, 92.52, 615, 86.62]	[0.0, 563, 67.197, 503, 70.845]	[0.0, 566, 67.418, 488, 68.732]	[0.0, 566, 67.418, 488, 68.732]	[0.0, 566, 67.418, 488, 68.732]
chemotaxis	IXO278	[0.0, 997, 87.347, 735, 94.231]	[0.0, 1001, 87.483, 735, 94.231]	[0.0, 469, 64.783, 531, 68.077]	[0.0, 997, 87.347, 735, 94.231]	[0.0, 994, 86.939, 735, 94.231]	[0.0, 462, 65.637, 518, 66.41]	[0.0, 465, 65.444, 518, 66.41]	[0.0, 997, 87.347, 735, 94.231]	[0.0, 469, 64.783, 531, 68.077]	[0.0, 469, 66.023, 518, 66.41]	[0.0, 469, 66.023, 518, 66.41]	[0.0, 470, 66.023, 518, 66.41]	[0.0, 469, 66.023, 518, 66.41]	[0.0, 1000, 87.228, 736, 94.359]	[0.0, 994, 87.211, 735, 94.231]	[0.0, 470, 66.023, 518, 66.41]	[0.0, 991, 86.821, 736, 94.359]	[0.0, 994, 87.075, 735, 94.231]	[0.0, 998, 87.347, 735, 94.231]	[0.0, 999, 87.483, 735, 94.231]	[0.0, 1001, 87.483, 735, 94.231]	[0.0, 999, 87.211, 735, 94.231]	[0.0, 469, 64.783, 531, 68.077]	[0.0, 998, 87.483, 735, 94.231]	[0.0, 995, 87.211, 735, 94.231]	[0.0, 469, 64.783, 531, 68.077]	[0.0, 469, 64.783, 531, 68.077]	[0.0, 469, 64.783, 531, 68.077]	[0.0, 469, 64.783, 531, 68.077]	[0.0, 1090, 92.527, 736, 94.359]	[0.0, 998, 87.347, 735, 94.231]	[0.0, 1090, 92.527, 736, 94.359]	[0.0, 469, 66.023, 518, 66.41]	[0.0, 469, 66.023, 518, 66.41]	[0.0, 469, 66.023, 518, 66.41]	[0.0, 773, 94.242, 521, 66.795]	[0.0, 1001, 86.821, 736, 94.359]	[0.0, 476, 66.023, 518, 66.41]	[0.0, 459, 64.595, 531, 68.077]	[0.0, 938, 88.262, 673, 86.282]	[0.0, 1130, 95.245, 736, 94.359]	[0.0, 1110, 93.478, 736, 94.359]	[0.0, 1110, 93.478, 736, 94.359]	[0.0, 1110, 93.478, 736, 94.359]
chemotaxis	tsr	[0.0, 963, 75.164, 761, 101.197]	[0.0, 960, 74.639, 761, 101.197]	[0.0, 967, 80.144, 695, 92.42]	[0.0, 767, 69.684, 696, 92.553]	[0.0, 960, 74.639, 761, 101.197]	[0.0, 789, 66.489, 752, 100.0]	[0.0, 828, 68.883, 752, 100.0]	[0.0, 963, 75.033, 761, 101.197]	[0.0, 967, 80.144, 695, 92.42]	[0.0, 790, 69.828, 696, 92.553]	[0.0, 790, 69.828, 696, 92.553]	[0.0, 968, 80.144, 695, 92.42]	[0.0, 763, 69.397, 696, 92.553]	[0.0, 968, 80.0, 695, 92.42]	[0.0, 966, 75.033, 761, 101.197]	[0.0, 968, 80.144, 695, 92.42]	[0.0, 807, 77.158, 556, 73.936]	[0.0, 964, 75.297, 757, 100.665]	[0.0, 964, 79.856, 695, 92.42]	[0.0, 881, 80.715, 643, 85.505]	[0.0, 966, 79.856, 695, 92.42]	[0.0, 966, 79.856, 695, 92.42]	[0.0, 967, 80.144, 695, 92.42]	[0.0, 964, 79.712, 695, 92.42]	[0.0, 966, 79.856, 695, 92.42]	[0.0, 878, 79.126, 618, 82.181]	[0.0, 967, 80.144, 695, 92.42]	[0.0, 967, 80.144, 695, 92.42]	[0.0, 967, 80.144, 695, 92.42]	[0.0, 1007, 80.585, 752, 100.0]	[0.0, 966, 79.856, 695, 92.42]	[0.0, 1007, 80.585, 752, 100.0]	[0.0, 967, 80.144, 695, 92.42]	[0.0, 967, 80.144, 695, 92.42]	[0.0, 969, 80.288, 695, 92.42]	[0.0, 1026, 82.447, 752, 100.0]	[0.0, 975, 82.878, 695, 92.42]	[0.0, 1004, 80.585, 752, 100.0]	[0.0, 971, 75.894, 755, 100.399]	[0.0, 953, 80.271, 664, 88.298]	[0.0, 1102, 88.032, 752, 100.0]	[0.0, 1033, 81.915, 752, 100.0]	[0.0, 1035, 82.048, 752, 100.0]	[0.0, 1033, 81.915, 752, 100.0]
chemotaxis	tsr.1	[0.0, 754, 80.375, 586, 97.342]	[0.0, 754, 80.375, 586, 97.342]	[0.0, 225, 42.204, 372, 61.794]	[0.0, 752, 80.375, 586, 97.342]	[0.0, 753, 80.546, 586, 97.342]	[0.0, 757, 80.034, 586, 97.342]	[0.0, 760, 80.717, 586, 97.342]	[0.0, 752, 80.375, 586, 97.342]	[0.0, 225, 42.204, 372, 61.794]	[0.0, 703, 77.986, 586, 97.342]	[0.0, 741, 80.375, 586, 97.342]	[0.0, 752, 80.205, 586, 97.342]	[0.0, 741, 80.375, 586, 97.342]	[0.0, 754, 80.205, 586, 97.342]	[0.0, 757, 80.546, 586, 97.342]	[0.0, 752, 80.205, 586, 97.342]	[0.0, 749, 80.034, 586, 97.342]	[0.0, 755, 80.375, 586, 97.342]	[0.0, 757, 80.546, 586, 97.342]	[0.0, 753, 80.375, 586, 97.342]	[0.0, 756, 80.375, 586, 97.342]	[0.0, 751, 80.375, 586, 97.342]	[0.0, 225, 42.204, 372, 61.794]	[0.0, 755, 80.546, 586, 97.342]	[0.0, 757, 80.717, 586, 97.342]	[0.0, 753, 80.034, 586, 97.342]	[0.0, 753, 80.034, 586, 97.342]	[0.0, 753, 80.034, 586, 97.342]	[0.0, 753, 80.034, 586, 97.342]	[0.0, 239, 37.728, 493, 81.894]	[0.0, 756, 80.546, 586, 97.342]	[0.0, 217, 42.162, 370, 61.462]	[0.0, 751, 80.034, 586, 97.342]	[0.0, 751, 80.205, 586, 97.342]	[0.0, 754, 80.375, 586, 97.342]	[0.0, 237, 37.728, 493, 81.894]	[0.0, 224, 36.853, 502, 83.389]	[0.0, 238, 37.728, 493, 81.894]	[0.0, 226, 37.323, 493, 81.894]	[0.0, 768, 80.887, 586, 97.342]	[0.0, 230, 43.011, 372, 61.794]	[0.0, 236, 37.728, 493, 81.894]	[0.0, 236, 37.728, 493, 81.894]	[0.0, 236, 37.728, 493, 81.894]
chemotaxis	tsr.2	[0.0, 929, 89.181, 647, 98.478]	[0.0, 933, 89.954, 647, 98.478]	[0.0, 937, 89.954, 647, 98.478]	[0.0, 931, 89.799, 647, 98.478]	[0.0, 932, 89.799, 647, 98.478]	[0.0, 945, 90.417, 647, 98.478]	[0.0, 946, 90.572, 647, 98.478]	[0.0, 931, 89.799, 647, 98.478]	[0.0, 937, 89.954, 647, 98.478]	[0.0, 936, 89.954, 647, 98.478]	[0.0, 936, 89.954, 647, 98.478]	[0.0, 936, 89.49, 647, 98.478]	[0.0, 940, 89.49, 647, 98.478]	[0.0, 934, 89.799, 647, 98.478]	[0.0, 936, 89.954, 647, 98.478]	[0.0, 936, 89.49, 647, 98.478]	[0.0, 931, 89.954, 647, 98.478]	[0.0, 934, 89.799, 647, 98.478]	[0.0, 937, 89.954, 647, 98.478]	[0.0, 918, 89.319, 646, 98.326]	[0.0, 929, 89.645, 647, 98.478]	[0.0, 932, 89.954, 647, 98.478]	[0.0, 937, 89.954, 647, 98.478]	[0.0, 935, 90.108, 647, 98.478]	[0.0, 932, 89.799, 647, 98.478]	[0.0, 709, 86.406, 434, 66.058]	[0.0, 940, 89.49, 647, 98.478]	[0.0, 938, 90.108, 647, 98.478]	[0.0, 940, 89.49, 647, 98.478]	[0.0, 461, 62.376, 505, 76.865]	[0.0, 937, 90.108, 647, 98.478]	[0.0, 461, 62.376, 505, 76.865]	[0.0, 944, 89.954, 647, 98.478]	[0.0, 945, 89.954, 647, 98.478]	[0.0, 945, 90.263, 647, 98.478]	[0.0, 457, 61.144, 507, 77.169]	[0.0, 454, 62.5, 488, 74.277]	[0.0, 456, 61.554, 502, 76.408]	[0.0, 934, 89.954, 647, 98.478]	[0.0, 927, 89.799, 647, 98.478]	[0.0, 461, 61.554, 502, 76.408]	[0.0, 459, 62.828, 495, 75.342]	[0.0, 459, 62.828, 495, 75.342]	[0.0, 458, 62.828, 495, 75.342]
chemotaxis	cheA.1	[0.0, 674, 94.66, 412, 61.677]	[0.0, 1179, 96.114, 669, 100.15]	[0.0, 1176, 94.76, 668, 100.0]	[0.0, 750, 97.68, 388, 58.084]	[0.0, 1178, 95.964, 669, 100.15]	[0.0, 1174, 95.665, 669, 100.15]	[0.0, 1168, 96.257, 668, 100.0]	[0.0, 1176, 95.964, 669, 100.15]	[0.0, 1176, 94.76, 668, 100.0]	[0.0, 1176, 94.76, 668, 100.0]	[0.0, 1176, 94.76, 668, 100.0]	[0.0, 1175, 94.611, 668, 100.0]	[0.0, 1173, 95.964, 669, 100.15]	[0.0, 1178, 96.114, 669, 100.15]	[0.0, 1177, 94.611, 668, 100.0]	[0.0, 1175, 94.611, 668, 100.0]	[0.0, 1178, 96.114, 669, 100.15]	[0.0, 747, 97.68, 388, 58.084]	[0.0, 1178, 96.114, 669, 100.15]	[0.0, 1178, 96.263, 669, 100.15]	[0.0, 1179, 96.114, 669, 100.15]	[0.0, 1178, 96.114, 669, 100.15]	[0.0, 1176, 94.76, 668, 100.0]	[0.0, 1178, 96.114, 669, 100.15]	[0.0, 1178, 96.263, 669, 100.15]	[0.0, 1176, 94.76, 668, 100.0]	[0.0, 1176, 94.76, 668, 100.0]	[0.0, 1176, 94.76, 668, 100.0]	[0.0, 1176, 94.76, 668, 100.0]	[0.0, 1181, 100.0, 668, 100.0]	[0.0, 1178, 96.114, 669, 100.15]	[0.0, 1181, 100.0, 668, 100.0]	[0.0, 1174, 94.311, 668, 100.0]	[0.0, 1175, 94.611, 668, 100.0]	[0.0, 1177, 94.611, 668, 100.0]	[0.0, 1191, 98.954, 669, 100.15]	[0.0, 1160, 93.862, 668, 100.0]	[0.0, 1189, 98.954, 669, 100.15]	[0.0, 1186, 95.808, 668, 100.0]	[0.0, 1186, 95.958, 668, 100.0]	[0.0, 1183, 97.16, 669, 100.15]	[0.0, 1180, 95.21, 668, 100.0]	[0.0, 1180, 95.21, 668, 100.0]	[0.0, 1180, 95.21, 668, 100.0]
chemotaxis	cheA.2	[0.0, 1003, 93.925, 642, 97.42]	[0.0, 1003, 93.769, 642, 97.42]	[0.0, 1002, 93.925, 642, 97.42]	[0.0, 1001, 93.769, 642, 97.42]	[0.0, 1003, 93.614, 642, 97.42]	[0.0, 1002, 94.548, 642, 97.42]	[0.0, 1002, 94.548, 642, 97.42]	[0.0, 1001, 93.769, 642, 97.42]	[0.0, 1002, 93.925, 642, 97.42]	[0.0, 999, 94.393, 642, 97.42]	[0.0, 999, 94.393, 642, 97.42]	[0.0, 999, 93.146, 642, 97.42]	[0.0, 1001, 93.925, 642, 97.42]	[0.0, 1003, 93.769, 642, 97.42]	[0.0, 999, 94.393, 642, 97.42]	[0.0, 999, 93.146, 642, 97.42]	[0.0, 1002, 93.925, 642, 97.42]	[0.0, 1003, 93.769, 642, 97.42]	[0.0, 1003, 93.769, 642, 97.42]	[0.0, 267, 42.894, 387, 58.725]	[0.0, 1003, 93.769, 642, 97.42]	[0.0, 1003, 93.769, 642, 97.42]	[0.0, 1000, 94.393, 642, 97.42]	[0.0, 997, 93.302, 642, 97.42]	[0.0, 1003, 93.769, 642, 97.42]	[0.0, 1003, 93.925, 642, 97.42]	[0.0, 999, 94.081, 642, 97.42]	[0.0, 999, 93.769, 642, 97.42]	[0.0, 999, 94.081, 642, 97.42]	[0.0, 1021, 100.0, 642, 97.42]	[0.0, 1003, 93.925, 642, 97.42]	[0.0, 1021, 100.0, 642, 97.42]	[0.0, 999, 93.458, 642, 97.42]	[0.0, 1001, 93.302, 642, 97.42]	[0.0, 999, 93.302, 642, 97.42]	[0.0, 1019, 99.688, 642, 97.42]	[0.0, 941, 91.589, 642, 97.42]	[0.0, 1010, 98.754, 642, 97.42]	[0.0, 972, 93.769, 642, 97.42]	[0.0, 548, 90.865, 416, 63.126]	[0.0, 1002, 96.729, 642, 97.42]	[0.0, 983, 97.975, 642, 97.42]	[0.0, 983, 97.975, 642, 97.42]	[0.0, 983, 97.975, 642, 97.42]
chemotaxis	cheA.3	[0.0, 1073, 90.583, 669, 100.0]	[0.0, 1078, 91.031, 669, 100.0]	[0.0, 1073, 90.583, 669, 100.0]	[0.0, 1076, 90.732, 669, 100.0]	[0.0, 1046, 90.794, 630, 94.17]	[0.0, 1084, 90.827, 665, 99.402]	[0.0, 1070, 90.827, 665, 99.402]	[0.0, 1076, 90.732, 669, 100.0]	[0.0, 1073, 90.583, 669, 100.0]	[0.0, 1085, 90.882, 669, 100.0]	[0.0, 1085, 90.882, 669, 100.0]	[0.0, 1069, 90.135, 669, 100.0]	[0.0, 1083, 90.732, 669, 100.0]	[0.0, 1080, 91.33, 669, 100.0]	[0.0, 1079, 91.33, 669, 100.0]	[0.0, 1069, 90.135, 669, 100.0]	[0.0, 1075, 91.031, 669, 100.0]	[0.0, 1077, 91.181, 669, 100.0]	[0.0, 1080, 91.48, 669, 100.0]	[0.0, 717, 98.158, 380, 56.801]	[0.0, 1078, 91.181, 669, 100.0]	[0.0, 1073, 90.732, 669, 100.0]	[0.0, 1073, 90.583, 669, 100.0]	[0.0, 1076, 91.031, 669, 100.0]	[0.0, 1076, 91.181, 669, 100.0]	[0.0, 1073, 90.583, 669, 100.0]	[0.0, 1073, 90.583, 669, 100.0]	[0.0, 1073, 90.583, 669, 100.0]	[0.0, 1073, 90.583, 669, 100.0]	[0.0, 1162, 100.0, 669, 100.0]	[0.0, 1075, 91.181, 669, 100.0]	[0.0, 1162, 100.0, 669, 100.0]	[0.0, 1068, 89.985, 669, 100.0]	[0.0, 1071, 90.135, 669, 100.0]	[0.0, 1072, 90.135, 669, 100.0]	[0.0, 1145, 98.057, 669, 100.0]	[0.0, 369, 37.885, 681, 101.794]	[0.0, 1150, 98.655, 669, 100.0]	[0.0, 1087, 89.956, 677, 101.196]	[0.0, 1089, 91.952, 671, 100.299]	[0.0, 1097, 92.676, 669, 100.0]	[0.0, 1105, 92.56, 672, 100.448]	[0.0, 1105, 92.56, 672, 100.448]	[0.0, 1105, 92.56, 672, 100.448]
chemotaxis	cheB	[0.0, 238.0, 90.476, 189, 97.423]	[0.0, 236.0, 91.053, 190, 97.938]	[0.0, 238.0, 90.476, 189, 97.423]	[0.0, 237.0, 90.476, 189, 97.423]	[0.0, 237.0, 90.476, 189, 97.423]	[0.0, 234.0, 88.889, 189, 97.423]	[0.0, 237.0, 89.418, 189, 97.423]	[0.0, 237.0, 90.476, 189, 97.423]	[0.0, 238.0, 90.476, 189, 97.423]	[0.0, 235.0, 89.947, 189, 97.423]	[0.0, 235.0, 89.947, 189, 97.423]	[0.0, 234.0, 89.947, 189, 97.423]	[0.0, 238.0, 90.476, 189, 97.423]	[0.0, 238.0, 89.119, 193, 99.485]	[0.0, 235.0, 89.947, 189, 97.423]	[0.0, 234.0, 89.947, 189, 97.423]	[0.0, 236.0, 91.053, 190, 97.938]	[0.0, 234.0, 89.947, 189, 97.423]	[0.0, 240.0, 90.476, 189, 97.423]	[0.0, 238.0, 89.119, 193, 99.485]	[0.0, 238.0, 90.476, 189, 97.423]	[0.0, 237.0, 90.476, 189, 97.423]	[0.0, 238.0, 90.476, 189, 97.423]	[0.0, 237.0, 90.476, 189, 97.423]	[0.0, 237.0, 90.476, 189, 97.423]	[0.0, 238.0, 90.476, 189, 97.423]	[0.0, 240.0, 90.476, 189, 97.423]	[0.0, 240.0, 90.476, 189, 97.423]	[0.0, 240.0, 90.476, 189, 97.423]	[0.0, 278.0, 100.0, 194, 100.0]	[0.0, 236.0, 91.053, 190, 97.938]	[0.0, 278.0, 100.0, 194, 100.0]	[0.0, 236.0, 89.947, 189, 97.423]	[0.0, 235.0, 89.418, 189, 97.423]	[0.0, 233.0, 89.947, 189, 97.423]	[0.0, 259.0, 95.876, 194, 100.0]	[0.0, 56.6, 35.484, 124, 63.918]	[0.0, 268.0, 96.907, 194, 100.0]	[0.0, 239.0, 89.119, 193, 99.485]	[0.0, 220.0, 75.225, 222, 114.433]	[0.0, 54.3, 34.351, 131, 67.526]	[0.0, 243.0, 91.753, 194, 100.0]	[0.0, 243.0, 91.753, 194, 100.0]	[0.0, 243.0, 91.753, 194, 100.0]
chemotaxis	cheB1	[0.0, 642, 97.765, 358, 100.0]	[0.0, 642, 97.765, 358, 100.0]	[0.0, 641, 97.765, 358, 100.0]	[0.0, 642, 97.765, 358, 100.0]	[0.0, 643, 98.045, 358, 100.0]	[0.0, 642, 97.765, 358, 100.0]	[0.0, 641, 97.207, 358, 100.0]	[0.0, 642, 97.765, 358, 100.0]	[0.0, 641, 97.765, 358, 100.0]	[0.0, 644, 98.324, 358, 100.0]	[0.0, 644, 98.324, 358, 100.0]	[0.0, 644, 98.324, 358, 100.0]	[0.0, 644, 98.324, 358, 100.0]	[0.0, 643, 97.765, 358, 100.0]	[0.0, 642, 98.045, 358, 100.0]	[0.0, 644, 98.324, 358, 100.0]	[0.0, 642, 98.045, 358, 100.0]	[0.0, 643, 98.045, 358, 100.0]	[0.0, 642, 98.045, 358, 100.0]	[0.0, 292, 50.282, 354, 98.883]	[0.0, 642, 98.045, 358, 100.0]	[0.0, 642, 97.765, 358, 100.0]	[0.0, 636, 96.927, 358, 100.0]	[0.0, 641, 97.765, 358, 100.0]	[0.0, 642, 97.765, 358, 100.0]	[0.0, 394, 98.113, 212, 59.218]	[0.0, 642, 97.765, 358, 100.0]	[0.0, 642, 97.765, 358, 100.0]	[0.0, 642, 97.765, 358, 100.0]	[0.0, 653, 100.0, 358, 100.0]	[0.0, 644, 98.045, 358, 100.0]	[0.0, 653, 100.0, 358, 100.0]	[0.0, 644, 98.324, 358, 100.0]	[0.0, 644, 98.324, 358, 100.0]	[0.0, 644, 98.324, 358, 100.0]	[0.0, 654, 100.0, 358, 100.0]	[0.0, 633, 96.927, 358, 100.0]	[0.0, 652, 99.721, 358, 100.0]	[0.0, 643, 98.045, 358, 100.0]	[0.0, 644, 98.045, 358, 100.0]	[0.0, 644, 98.603, 358, 100.0]	[0.0, 644, 98.603, 358, 100.0]	[0.0, 644, 98.603, 358, 100.0]	[0.0, 644, 98.603, 358, 100.0]
chemotaxis	cheB2	[0.0, 335, 99.39, 164, 46.591]	[0.0, 677, 97.443, 352, 100.0]	[0.0, 677, 97.443, 352, 100.0]	[0.0, 674, 97.159, 352, 100.0]	[0.0, 675, 97.159, 352, 100.0]	[0.0, 673, 97.159, 352, 100.0]	[0.0, 673, 97.159, 352, 100.0]	[0.0, 674, 97.159, 352, 100.0]	[0.0, 676, 97.443, 352, 100.0]	[0.0, 677, 97.443, 352, 100.0]	[0.0, 677, 97.443, 352, 100.0]	[0.0, 681, 98.011, 352, 100.0]	[0.0, 676, 96.591, 352, 100.0]	[0.0, 677, 97.443, 352, 100.0]	[0.0, 677, 97.443, 352, 100.0]	[0.0, 681, 98.011, 352, 100.0]	[0.0, 677, 97.443, 352, 100.0]	[0.0, 676, 97.443, 352, 100.0]	[0.0, 676, 97.443, 352, 100.0]	[0.0, 677, 97.443, 352, 100.0]	[0.0, 677, 97.443, 352, 100.0]	[0.0, 677, 97.443, 352, 100.0]	[0.0, 676, 97.443, 352, 100.0]	[0.0, 677, 97.443, 352, 100.0]	[0.0, 676, 97.443, 352, 100.0]	[0.0, 676, 97.443, 352, 100.0]	[0.0, 676, 97.443, 352, 100.0]	[0.0, 676, 97.443, 352, 100.0]	[0.0, 676, 97.443, 352, 100.0]	[0.0, 695, 100.0, 352, 100.0]	[0.0, 677, 97.443, 352, 100.0]	[0.0, 695, 100.0, 352, 100.0]	[0.0, 679, 97.727, 352, 100.0]	[0.0, 680, 98.011, 352, 100.0]	[0.0, 677, 97.727, 352, 100.0]	[0.0, 694, 99.716, 352, 100.0]	[0.0, 331, 50.716, 349, 99.148]	[0.0, 695, 100.0, 352, 100.0]	[0.0, 674, 96.875, 352, 100.0]	[0.0, 676, 96.591, 352, 100.0]	[0.0, 676, 96.875, 352, 100.0]	[0.0, 679, 97.159, 352, 100.0]	[0.0, 679, 97.159, 352, 100.0]	[0.0, 679, 97.159, 352, 100.0]
chemotaxis	cheD	[0.0, 344.0, 97.98, 198, 100.0]	[0.0, 343.0, 97.98, 198, 100.0]	[0.0, 343.0, 97.98, 198, 100.0]	[0.0, 344.0, 97.98, 198, 100.0]	[0.0, 343.0, 97.98, 198, 100.0]	[0.0, 344.0, 97.98, 198, 100.0]	[0.0, 340.0, 96.465, 198, 100.0]	[0.0, 344.0, 97.98, 198, 100.0]	[0.0, 343.0, 97.98, 198, 100.0]	[0.0, 342.0, 97.475, 198, 100.0]	[0.0, 342.0, 97.475, 198, 100.0]	[0.0, 345.0, 97.98, 198, 100.0]	[0.0, 345.0, 97.98, 198, 100.0]	[0.0, 343.0, 97.98, 198, 100.0]	[0.0, 345.0, 97.98, 198, 100.0]	[0.0, 345.0, 97.98, 198, 100.0]	[0.0, 344.0, 97.98, 198, 100.0]	[0.0, 343.0, 97.98, 198, 100.0]	[0.0, 344.0, 97.98, 198, 100.0]	[0.7, 28.1, 38.889, 36, 18.182]	[0.0, 344.0, 97.98, 198, 100.0]	[0.0, 343.0, 97.98, 198, 100.0]	[0.0, 342.0, 97.475, 198, 100.0]	[0.0, 344.0, 97.98, 198, 100.0]	[0.0, 343.0, 97.98, 198, 100.0]	[0.0, 295.0, 98.266, 173, 87.374]	[0.0, 344.0, 97.98, 198, 100.0]	[0.0, 344.0, 97.98, 198, 100.0]	[0.0, 344.0, 97.98, 198, 100.0]	[0.0, 380.0, 100.0, 198, 100.0]	[0.0, 343.0, 97.98, 198, 100.0]	[0.0, 380.0, 100.0, 198, 100.0]	[0.0, 345.0, 97.98, 198, 100.0]	[0.0, 345.0, 97.98, 198, 100.0]	[0.0, 345.0, 97.98, 198, 100.0]	[0.0, 379.0, 99.495, 198, 100.0]	[0.0, 357.0, 94.949, 198, 100.0]	[0.0, 380.0, 100.0, 198, 100.0]	[0.0, 373.0, 97.98, 198, 100.0]	[0.0, 371.0, 97.475, 198, 100.0]	[0.0, 373.0, 97.98, 198, 100.0]	[0.0, 376.0, 98.99, 198, 100.0]	[0.0, 376.0, 98.99, 198, 100.0]	[0.0, 376.0, 98.99, 198, 100.0]
chemotaxis	cheR.1	[0.0, 513, 95.62, 274, 100.0]	[0.0, 516, 95.985, 274, 100.0]	[0.0, 512, 95.62, 274, 100.0]	[0.0, 514, 95.62, 274, 100.0]	[0.0, 516, 95.62, 274, 100.0]	[0.0, 513, 95.255, 274, 100.0]	[0.0, 513, 95.62, 274, 100.0]	[0.0, 514, 95.62, 274, 100.0]	[0.0, 512, 95.62, 274, 100.0]	[0.0, 516, 95.62, 274, 100.0]	[0.0, 516, 95.62, 274, 100.0]	[0.0, 514, 95.62, 274, 100.0]	[0.0, 541, 96.35, 274, 100.0]	[0.0, 515, 95.62, 274, 100.0]	[0.0, 516, 95.62, 274, 100.0]	[0.0, 514, 95.62, 274, 100.0]	[0.0, 512, 95.255, 274, 100.0]	[0.0, 509, 95.956, 272, 99.27]	[0.0, 508, 95.556, 270, 98.54]	[0.0, 516, 95.985, 274, 100.0]	[0.0, 515, 95.62, 274, 100.0]	[0.0, 515, 95.985, 274, 100.0]	[0.0, 512, 95.62, 274, 100.0]	[0.0, 512, 95.62, 274, 100.0]	[0.0, 515, 95.985, 274, 100.0]	[0.0, 512, 95.62, 274, 100.0]	[0.0, 508, 95.556, 270, 98.54]	[0.0, 506, 95.556, 270, 98.54]	[0.0, 508, 95.556, 270, 98.54]	[0.0, 561, 100.0, 274, 100.0]	[0.0, 516, 95.985, 274, 100.0]	[0.0, 561, 100.0, 274, 100.0]	[0.0, 514, 95.62, 274, 100.0]	[0.0, 514, 95.62, 274, 100.0]	[0.0, 514, 95.62, 274, 100.0]	[0.0, 557, 99.27, 274, 100.0]	[0.0, 122, 32.308, 260, 94.891]	[0.0, 559, 99.635, 274, 100.0]	[0.0, 530, 93.796, 274, 100.0]	[0.0, 531, 94.161, 274, 100.0]	[0.0, 103, 31.602, 231, 84.307]	[0.0, 550, 97.445, 274, 100.0]	[0.0, 550, 97.445, 274, 100.0]	[0.0, 550, 97.445, 274, 100.0]
chemotaxis	cheR2	[0.0, 522, 97.81, 274, 95.804]	[0.0, 524, 98.54, 274, 95.804]	[0.0, 524, 98.175, 274, 95.804]	[0.0, 524, 98.175, 274, 95.804]	[0.0, 524, 98.54, 274, 95.804]	[0.0, 521, 97.81, 274, 95.804]	[0.0, 521, 97.81, 274, 95.804]	[0.0, 524, 98.175, 274, 95.804]	[0.0, 524, 98.175, 274, 95.804]	[0.0, 520, 98.175, 274, 95.804]	[0.0, 520, 98.175, 274, 95.804]	[0.0, 521, 98.54, 274, 95.804]	[0.0, 523, 98.54, 274, 95.804]	[0.0, 524, 98.54, 274, 95.804]	[0.0, 521, 98.54, 274, 95.804]	[0.0, 521, 98.54, 274, 95.804]	[0.0, 524, 98.54, 274, 95.804]	[0.0, 524, 98.54, 274, 95.804]	[0.0, 524, 98.54, 274, 95.804]	[0.0, 140, 34.848, 264, 92.308]	[0.0, 524, 98.54, 274, 95.804]	[0.0, 524, 98.54, 274, 95.804]	[0.0, 523, 97.81, 274, 95.804]	[0.0, 524, 98.54, 274, 95.804]	[0.0, 524, 98.54, 274, 95.804]	[0.0, 522, 97.81, 274, 95.804]	[0.0, 522, 97.81, 274, 95.804]	[0.0, 522, 97.81, 274, 95.804]	[0.0, 522, 97.81, 274, 95.804]	[0.0, 511, 99.248, 266, 93.007]	[0.0, 524, 98.54, 274, 95.804]	[0.0, 511, 99.248, 266, 93.007]	[0.0, 525, 98.54, 274, 95.804]	[0.0, 523, 98.54, 274, 95.804]	[0.0, 523, 98.54, 274, 95.804]	[0.0, 515, 100.0, 266, 93.007]	[0.0, 512, 94.891, 274, 95.804]	[0.0, 510, 99.248, 266, 93.007]	[0.0, 519, 97.07, 273, 95.455]	[0.0, 519, 97.07, 273, 95.455]	[0.0, 515, 96.715, 274, 95.804]	[0.0, 525, 98.905, 274, 95.804]	[0.0, 525, 98.905, 274, 95.804]	[0.0, 525, 98.905, 274, 95.804]
chemotaxis	cheR.2	[0.0, 480, 95.273, 275, 100.0]	[0.0, 481, 95.273, 275, 100.0]	[0.0, 479, 94.909, 275, 100.0]	[0.0, 476, 94.545, 275, 100.0]	[0.0, 479, 94.909, 275, 100.0]	[0.0, 474, 96.269, 268, 97.455]	[0.0, 470, 95.149, 268, 97.455]	[0.0, 476, 94.545, 275, 100.0]	[0.0, 479, 94.909, 275, 100.0]	[0.0, 478, 96.642, 268, 97.455]	[0.0, 478, 96.642, 268, 97.455]	[0.0, 478, 96.642, 268, 97.455]	[0.0, 470, 93.455, 275, 100.0]	[0.0, 479, 94.909, 275, 100.0]	[0.0, 478, 96.642, 268, 97.455]	[0.0, 478, 96.642, 268, 97.455]	[0.0, 482, 95.636, 275, 100.0]	[0.0, 480, 95.273, 275, 100.0]	[0.0, 479, 94.909, 275, 100.0]	[0.0, 481, 95.273, 275, 100.0]	[0.0, 479, 94.909, 275, 100.0]	[0.0, 480, 95.273, 275, 100.0]	[0.0, 480, 95.273, 275, 100.0]	[0.0, 482, 95.636, 275, 100.0]	[0.0, 479, 94.909, 275, 100.0]	[0.0, 480, 95.273, 275, 100.0]	[0.0, 480, 95.273, 275, 100.0]	[0.0, 480, 95.273, 275, 100.0]	[0.0, 480, 95.273, 275, 100.0]	[0.0, 511, 100.0, 275, 100.0]	[0.0, 480, 95.273, 275, 100.0]	[0.0, 511, 100.0, 275, 100.0]	[0.0, 476, 96.269, 268, 97.455]	[0.0, 476, 96.269, 268, 97.455]	[0.0, 476, 96.269, 268, 97.455]	[0.0, 504, 98.545, 275, 100.0]	[0.0, 127, 34.47, 264, 96.0]	[0.0, 511, 100.0, 275, 100.0]	[0.0, 477, 95.911, 269, 97.818]	[0.0, 484, 97.761, 268, 97.455]	[0.0, 497, 96.727, 275, 100.0]	[0.0, 496, 97.08, 274, 99.636]	[0.0, 496, 97.08, 274, 99.636]	[0.0, 496, 97.08, 274, 99.636]
chemotaxis	cheR.3	[0.0, 1583, 84.135, 977, 102.842]	[0.0, 1578, 83.828, 977, 102.842]	[0.0, 1582, 84.033, 977, 102.842]	[0.0, 1585, 84.237, 977, 102.842]	[0.0, 1575, 83.93, 977, 102.842]	[0.0, 107, 35.795, 176, 18.526]	[0.0, 186, 67.702, 161, 16.947]	[0.0, 1585, 84.237, 977, 102.842]	[0.0, 1580, 83.93, 977, 102.842]	[0.0, 1582, 84.033, 977, 102.842]	[0.0, 1582, 84.033, 977, 102.842]	[0.0, 1566, 83.112, 977, 102.842]	[0.0, 1559, 83.248, 973, 102.421]	[0.0, 1578, 83.828, 977, 102.842]	[0.0, 1579, 83.93, 977, 102.842]	[0.0, 1076, 82.54, 693, 72.947]	[0.0, 1518, 80.45, 977, 102.842]	[0.0, 1581, 84.033, 977, 102.842]	[0.0, 1584, 84.135, 977, 102.842]	[0.0, 1578, 83.93, 977, 102.842]	[0.0, 1580, 84.237, 977, 102.842]	[0.0, 1574, 83.828, 977, 102.842]	[0.0, 1582, 84.033, 977, 102.842]	[0.0, 1578, 83.93, 977, 102.842]	[0.0, 1577, 84.033, 977, 102.842]	[0.0, 1582, 84.033, 977, 102.842]	[0.0, 1583, 84.135, 977, 102.842]	[0.0, 1583, 84.135, 977, 102.842]	[0.0, 1583, 84.135, 977, 102.842]	[0.0, 1848, 100.0, 950, 100.0]	[0.0, 1582, 84.135, 977, 102.842]	[0.0, 1848, 100.0, 950, 100.0]	[0.0, 1567, 83.316, 977, 102.842]	[0.0, 1569, 83.316, 977, 102.842]	[0.0, 1567, 83.112, 977, 102.842]	[0.0, 1748, 92.434, 978, 102.947]	[0.0, 1623, 85.772, 984, 103.579]	[0.0, 1782, 94.07, 978, 102.947]	[0.0, 1603, 84.663, 978, 102.947]	[0.0, 1556, 82.311, 978, 102.947]	[0.0, 455, 92.607, 257, 27.053]	[0.0, 105, 35.227, 176, 18.526]	[0.0, 105, 35.227, 176, 18.526]	[0.0, 105, 35.227, 176, 18.526]
chemotaxis	cheV	[0.0, 577.0, 99.355, 310, 98.726]	[0.0, 577.0, 99.355, 310, 98.726]	[0.0, 577.0, 99.355, 310, 98.726]	[0.0, 577.0, 99.355, 310, 98.726]	[0.0, 577.0, 99.355, 310, 98.726]	[0.0, 579.0, 99.038, 312, 99.363]	[0.0, 576.0, 99.032, 310, 98.726]	[0.0, 577.0, 99.355, 310, 98.726]	[0.0, 577.0, 99.355, 310, 98.726]	[0.0, 577.0, 99.355, 310, 98.726]	[0.0, 577.0, 99.355, 310, 98.726]	[0.0, 576.0, 99.032, 310, 98.726]	[0.0, 577.0, 99.355, 310, 98.726]	[0.0, 577.0, 99.355, 310, 98.726]	[0.0, 577.0, 99.355, 310, 98.726]	[0.0, 576.0, 99.032, 310, 98.726]	[0.0, 576.0, 99.355, 310, 98.726]	[0.0, 577.0, 99.355, 310, 98.726]	[0.0, 576.0, 99.355, 310, 98.726]	[0.0, 577.0, 99.355, 310, 98.726]	[0.0, 576.0, 99.355, 310, 98.726]	[0.0, 577.0, 99.355, 310, 98.726]	[0.0, 577.0, 99.355, 310, 98.726]	[0.0, 576.0, 99.355, 310, 98.726]	[0.0, 577.0, 99.355, 310, 98.726]	[0.0, 577.0, 99.355, 310, 98.726]	[0.0, 577.0, 99.355, 310, 98.726]	[0.0, 578.0, 99.355, 310, 98.726]	[0.0, 577.0, 99.355, 310, 98.726]	[0.0, 583.0, 99.363, 314, 100.0]	[0.0, 577.0, 99.355, 310, 98.726]	[0.0, 587.0, 100.0, 314, 100.0]	[0.0, 581.0, 99.042, 313, 99.682]	[0.0, 576.0, 99.032, 310, 98.726]	[0.0, 576.0, 99.032, 310, 98.726]	[0.0, 585.0, 99.682, 314, 100.0]	[0.0, 577.0, 98.408, 314, 100.0]	[0.0, 52.4, 28.814, 118, 37.58]	[0.0, 578.0, 98.408, 314, 100.0]	[0.0, 577.0, 98.408, 314, 100.0]	[0.0, 580.0, 98.726, 314, 100.0]	[0.0, 580.0, 99.677, 310, 98.726]	[0.0, 580.0, 99.677, 310, 98.726]	[0.0, 580.0, 99.677, 310, 98.726]
chemotaxis	cheW1	[0.0, 281.0, 98.137, 161, 100.625]	[0.0, 281.0, 98.137, 161, 100.625]	[0.0, 281.0, 98.137, 161, 100.625]	[0.0, 281.0, 98.137, 161, 100.625]	[0.0, 281.0, 98.137, 161, 100.625]	[0.0, 281.0, 97.516, 161, 100.625]	[0.0, 280.0, 97.516, 161, 100.625]	[0.0, 281.0, 98.137, 161, 100.625]	[0.0, 281.0, 98.137, 161, 100.625]	[0.0, 281.0, 98.137, 161, 100.625]	[0.0, 281.0, 98.137, 161, 100.625]	[0.0, 285.0, 98.137, 161, 100.625]	[0.0, 285.0, 98.137, 161, 100.625]	[0.0, 281.0, 98.137, 161, 100.625]	[0.0, 285.0, 98.137, 161, 100.625]	[0.0, 285.0, 98.137, 161, 100.625]	[0.0, 281.0, 98.137, 161, 100.625]	[0.0, 281.0, 98.137, 161, 100.625]	[0.0, 281.0, 98.137, 161, 100.625]	[0.0, 75.1, 32.653, 147, 91.875]	[0.0, 281.0, 98.137, 161, 100.625]	[0.0, 281.0, 98.137, 161, 100.625]	[0.0, 281.0, 98.137, 161, 100.625]	[0.0, 281.0, 98.137, 161, 100.625]	[0.0, 281.0, 98.137, 161, 100.625]	[0.0, 281.0, 98.137, 161, 100.625]	[0.0, 281.0, 98.137, 161, 100.625]	[0.0, 281.0, 98.137, 161, 100.625]	[0.0, 281.0, 98.137, 161, 100.625]	[0.0, 290.0, 100.0, 160, 100.0]	[0.0, 281.0, 98.137, 161, 100.625]	[0.0, 77.4, 33.562, 146, 91.25]	[0.0, 285.0, 98.137, 161, 100.625]	[0.0, 285.0, 98.137, 161, 100.625]	[0.0, 285.0, 98.137, 161, 100.625]	[0.0, 290.0, 100.0, 160, 100.0]	[0.0, 288.0, 99.375, 160, 100.0]	[0.0, 290.0, 100.0, 160, 100.0]	[0.0, 280.0, 97.516, 161, 100.625]	[0.0, 280.0, 97.516, 161, 100.625]	[0.0, 286.0, 98.75, 160, 100.0]	[0.0, 288.0, 99.375, 160, 100.0]	[0.0, 288.0, 99.375, 160, 100.0]	[0.0, 288.0, 99.375, 160, 100.0]
chemotaxis	cheW.1	[0.0, 272, 94.41, 161, 79.31]	[0.0, 270, 94.41, 161, 79.31]	[0.0, 269, 93.168, 161, 79.31]	[0.0, 267, 93.789, 161, 79.31]	[0.0, 268, 93.789, 161, 79.31]	[0.0, 268, 92.547, 161, 79.31]	[0.0, 268, 92.547, 161, 79.31]	[0.0, 268, 93.789, 161, 79.31]	[0.0, 269, 93.168, 161, 79.31]	[0.0, 269, 93.168, 161, 79.31]	[0.0, 269, 93.168, 161, 79.31]	[0.0, 268, 93.168, 161, 79.31]	[0.0, 270, 93.789, 161, 79.31]	[0.0, 268, 93.789, 161, 79.31]	[0.0, 268, 93.168, 161, 79.31]	[0.0, 268, 93.168, 161, 79.31]	[0.0, 270, 93.789, 161, 79.31]	[0.0, 271, 94.41, 161, 79.31]	[0.0, 269, 93.789, 161, 79.31]	[0.0, 268, 94.41, 161, 79.31]	[0.0, 270, 93.789, 161, 79.31]	[0.0, 270, 94.41, 161, 79.31]	[0.0, 268, 93.168, 161, 79.31]	[0.0, 270, 93.789, 161, 79.31]	[0.0, 270, 93.789, 161, 79.31]	[0.0, 264, 93.168, 161, 79.31]	[0.0, 268, 93.168, 161, 79.31]	[0.0, 268, 93.168, 161, 79.31]	[0.0, 268, 93.168, 161, 79.31]	[0.0, 303, 100.0, 203, 100.0]	[0.0, 268, 93.789, 161, 79.31]	[0.0, 301, 100.0, 203, 100.0]	[0.0, 268, 93.168, 161, 79.31]	[0.0, 268, 93.168, 161, 79.31]	[0.0, 268, 93.168, 161, 79.31]	[0.0, 299, 97.537, 203, 100.0]	[0.0, 273, 94.41, 161, 79.31]	[0.0, 301, 97.537, 203, 100.0]	[0.0, 271, 93.789, 161, 79.31]	[0.0, 270, 93.789, 161, 79.31]	[0.0, 278, 96.296, 162, 79.803]	[0.0, 288, 89.655, 203, 100.0]	[0.0, 288, 89.655, 203, 100.0]	[0.0, 288, 89.655, 203, 100.0]
chemotaxis	cheW.2	[0.0, 288.0, 95.858, 169, 100.0]	[0.0, 291.0, 96.45, 169, 100.0]	[0.0, 288.0, 95.858, 169, 100.0]	[0.0, 289.0, 95.858, 169, 100.0]	[0.0, 293.0, 96.45, 169, 100.0]	[0.0, 280.0, 93.491, 169, 100.0]	[0.0, 288.0, 94.675, 169, 100.0]	[0.0, 288.0, 95.858, 169, 100.0]	[0.0, 288.0, 95.858, 169, 100.0]	[0.0, 281.0, 92.308, 169, 100.0]	[0.0, 281.0, 92.308, 169, 100.0]	[0.0, 276.0, 92.308, 169, 100.0]	[0.0, 281.0, 92.308, 169, 100.0]	[0.0, 285.0, 95.266, 169, 100.0]	[0.0, 290.0, 95.266, 169, 100.0]	[0.0, 276.0, 92.308, 169, 100.0]	[0.0, 289.0, 95.858, 169, 100.0]	[0.0, 288.0, 95.858, 169, 100.0]	[0.0, 284.0, 96.364, 165, 97.633]	[0.0, 293.0, 96.45, 169, 100.0]	[0.0, 287.0, 95.858, 169, 100.0]	[0.0, 192.0, 99.115, 113, 66.864]	[0.0, 288.0, 95.858, 169, 100.0]	[0.0, 293.0, 96.45, 169, 100.0]	[0.0, 293.0, 96.45, 169, 100.0]	[0.0, 288.0, 95.858, 169, 100.0]	[0.0, 287.0, 95.858, 169, 100.0]	[0.0, 287.0, 95.858, 169, 100.0]	[0.0, 287.0, 95.858, 169, 100.0]	[0.0, 301.0, 100.0, 165, 97.633]	[0.0, 288.0, 95.858, 169, 100.0]	[0.0, 301.0, 100.0, 165, 97.633]	[0.0, 276.0, 92.308, 169, 100.0]	[0.0, 280.0, 92.899, 169, 100.0]	[0.0, 275.0, 91.716, 169, 100.0]	[0.0, 295.0, 98.182, 165, 97.633]	[0.0, 84.0, 34.109, 129, 76.331]	[0.0, 292.0, 97.576, 165, 97.633]	[0.0, 270.0, 93.793, 145, 85.799]	[0.0, 269.0, 93.103, 145, 85.799]	[0.0, 288.0, 95.152, 165, 97.633]	[0.0, 278.0, 96.25, 160, 94.675]	[0.0, 278.0, 96.25, 160, 94.675]	[0.0, 278.0, 96.25, 160, 94.675]
chemotaxis	cheW.3	[0.0, 263.0, 90.0, 160, 93.567]	[0.0, 264.0, 90.625, 160, 93.567]	[0.0, 261.0, 90.0, 160, 93.567]	[0.0, 258.0, 89.506, 162, 94.737]	[0.0, 263.0, 90.625, 160, 93.567]	[0.0, 256.0, 86.667, 165, 96.491]	[0.0, 257.0, 89.375, 160, 93.567]	[0.0, 258.0, 89.506, 162, 94.737]	[0.0, 263.0, 90.625, 160, 93.567]	[0.0, 261.0, 90.566, 159, 92.982]	[0.0, 261.0, 90.566, 159, 92.982]	[0.0, 258.0, 88.75, 160, 93.567]	[0.0, 256.0, 86.145, 166, 97.076]	[0.0, 263.0, 90.625, 160, 93.567]	[0.0, 261.0, 90.566, 159, 92.982]	[0.0, 258.0, 88.75, 160, 93.567]	[0.0, 258.0, 86.667, 165, 96.491]	[0.0, 261.0, 89.375, 160, 93.567]	[0.0, 259.0, 89.375, 160, 93.567]	[0.0, 257.0, 88.75, 160, 93.567]	[0.0, 254.0, 88.125, 160, 93.567]	[0.0, 263.0, 90.625, 160, 93.567]	[0.0, 263.0, 90.625, 160, 93.567]	[0.0, 261.0, 90.0, 160, 93.567]	[0.0, 261.0, 90.0, 160, 93.567]	[0.0, 263.0, 90.625, 160, 93.567]	[0.0, 263.0, 90.625, 160, 93.567]	[0.0, 263.0, 90.625, 160, 93.567]	[0.0, 263.0, 90.625, 160, 93.567]	[0.0, 316.0, 100.0, 171, 100.0]	[0.0, 262.0, 90.0, 160, 93.567]	[0.0, 316.0, 100.0, 171, 100.0]	[0.0, 260.0, 89.375, 160, 93.567]	[0.0, 262.0, 90.0, 160, 93.567]	[0.0, 260.0, 89.375, 160, 93.567]	[0.0, 301.0, 95.906, 171, 100.0]	[0.0, 82.0, 32.121, 165, 96.491]	[0.0, 316.0, 100.0, 171, 100.0]	[0.0, 265.0, 89.157, 166, 97.076]	[0.0, 263.0, 87.952, 166, 97.076]	[0.0, 294.0, 93.567, 171, 100.0]	[0.0, 286.0, 91.228, 171, 100.0]	[0.0, 286.0, 91.228, 171, 100.0]	[0.0, 286.0, 91.228, 171, 100.0]
chemotaxis	cheY	[0.0, 256.0, 99.206, 126, 100.0]	[0.0, 256.0, 99.206, 126, 100.0]	[0.0, 256.0, 99.206, 126, 100.0]	[0.0, 256.0, 99.206, 126, 100.0]	[0.0, 256.0, 99.206, 126, 100.0]	[0.0, 256.0, 99.206, 126, 100.0]	[0.0, 256.0, 99.206, 126, 100.0]	[0.0, 256.0, 99.206, 126, 100.0]	[0.0, 256.0, 99.206, 126, 100.0]	[0.0, 256.0, 99.206, 126, 100.0]	[0.0, 256.0, 99.206, 126, 100.0]	[0.0, 256.0, 99.206, 126, 100.0]	[0.0, 256.0, 99.206, 126, 100.0]	[0.0, 256.0, 99.206, 126, 100.0]	[0.0, 256.0, 99.206, 126, 100.0]	[0.0, 256.0, 99.206, 126, 100.0]	[0.0, 256.0, 99.206, 126, 100.0]	[0.0, 256.0, 99.206, 126, 100.0]	[0.0, 256.0, 99.206, 126, 100.0]	[0.0, 86.7, 39.831, 118, 93.651]	[0.0, 256.0, 99.206, 126, 100.0]	[0.0, 256.0, 99.206, 126, 100.0]	[0.0, 256.0, 99.206, 126, 100.0]	[0.0, 256.0, 99.206, 126, 100.0]	[0.0, 256.0, 99.206, 126, 100.0]	[0.0, 256.0, 99.206, 126, 100.0]	[0.0, 256.0, 99.206, 126, 100.0]	[0.0, 256.0, 99.206, 126, 100.0]	[0.0, 256.0, 99.206, 126, 100.0]	[0.0, 256.0, 99.206, 126, 100.0]	[0.0, 256.0, 99.206, 126, 100.0]	[0.0, 256.0, 99.206, 126, 100.0]	[0.0, 256.0, 99.206, 126, 100.0]	[0.0, 256.0, 99.206, 126, 100.0]	[0.0, 256.0, 99.206, 126, 100.0]	[0.0, 256.0, 99.206, 126, 100.0]	[0.0, 256.0, 99.206, 126, 100.0]	[0.0, 256.0, 99.206, 126, 100.0]	[0.0, 256.0, 99.206, 126, 100.0]	[0.0, 256.0, 99.206, 126, 100.0]	[0.0, 253.0, 98.413, 126, 100.0]	[0.0, 256.0, 99.206, 126, 100.0]	[0.0, 256.0, 99.206, 126, 100.0]	[0.0, 256.0, 99.206, 126, 100.0]
chemotaxis	cheZ	[0.0, 351.0, 95.918, 196, 94.231]	[0.0, 351.0, 95.918, 196, 94.231]	[0.0, 353.0, 96.429, 196, 94.231]	[0.0, 351.0, 95.918, 196, 94.231]	[0.0, 351.0, 95.918, 196, 94.231]	[0.0, 345.0, 93.878, 196, 94.231]	[0.0, 344.0, 93.878, 196, 94.231]	[0.0, 351.0, 95.918, 196, 94.231]	[0.0, 353.0, 96.429, 196, 94.231]	[0.0, 344.0, 93.878, 196, 94.231]	[0.0, 344.0, 93.878, 196, 94.231]	[0.0, 341.0, 92.857, 196, 94.231]	[0.0, 345.0, 94.898, 196, 94.231]	[0.0, 351.0, 95.918, 196, 94.231]	[0.0, 344.0, 93.878, 196, 94.231]	[0.0, 341.0, 92.857, 196, 94.231]	[0.0, 351.0, 95.918, 196, 94.231]	[0.0, 351.0, 95.918, 196, 94.231]	[0.0, 351.0, 95.918, 196, 94.231]	[0.82, 28.1, 38.983, 59, 28.365]	[0.0, 351.0, 95.918, 196, 94.231]	[0.0, 351.0, 95.918, 196, 94.231]	[0.0, 345.0, 93.878, 196, 94.231]	[0.0, 351.0, 95.918, 196, 94.231]	[0.0, 351.0, 95.918, 196, 94.231]	[0.0, 351.0, 95.918, 196, 94.231]	[0.0, 340.0, 92.857, 196, 94.231]	[0.0, 345.0, 94.898, 196, 94.231]	[0.0, 340.0, 92.857, 196, 94.231]	[0.0, 365.0, 100.0, 196, 94.231]	[0.0, 351.0, 95.918, 196, 94.231]	[0.0, 365.0, 100.0, 196, 94.231]	[0.0, 341.0, 92.857, 196, 94.231]	[0.0, 341.0, 92.857, 196, 94.231]	[0.0, 341.0, 92.857, 196, 94.231]	[0.0, 365.0, 100.0, 196, 94.231]	[0.0, 327.0, 88.776, 196, 94.231]	[0.0, 358.0, 97.959, 196, 94.231]	[0.0, 342.0, 92.857, 196, 94.231]	[0.0, 337.0, 91.837, 196, 94.231]	[0.0, 353.0, 96.429, 196, 94.231]	[0.0, 358.0, 97.449, 196, 94.231]	[0.0, 358.0, 97.449, 196, 94.231]	[0.0, 358.0, 97.449, 196, 94.231]
extracell	xynB_XCC.1	[0.0, 492, 85.05, 301, 91.489]	[0.0, 501, 85.714, 301, 91.489]	[0.0, 487, 84.718, 301, 91.489]	[0.0, 494, 85.382, 301, 91.489]	[0.0, 500, 83.974, 312, 94.833]	[0.0, 493, 84.718, 301, 91.489]	[0.0, 487, 84.053, 301, 91.489]	[0.0, 494, 85.382, 301, 91.489]	[0.0, 487, 84.718, 301, 91.489]	[0.0, 495, 84.718, 301, 91.489]	[0.0, 495, 84.718, 301, 91.489]	[0.0, 490, 83.226, 310, 94.225]	[0.0, 502, 85.714, 301, 91.489]	[0.0, 500, 85.714, 301, 91.489]	[0.0, 499, 85.05, 301, 91.489]	[0.0, 490, 83.226, 310, 94.225]	[0.0, 502, 84.74, 308, 93.617]	[0.0, 497, 84.385, 301, 91.489]	[0.0, 498, 84.718, 301, 91.489]	[0.0, 498, 85.05, 301, 91.489]	[0.0, 501, 83.974, 312, 94.833]	[0.0, 498, 85.382, 301, 91.489]	[0.0, 487, 84.385, 301, 91.489]	[0.0, 489, 84.385, 301, 91.489]	[0.0, 503, 83.974, 312, 94.833]	[0.0, 490, 84.718, 301, 91.489]	[0.0, 503, 85.382, 301, 91.489]	[0.0, 503, 85.382, 301, 91.489]	[0.0, 503, 85.382, 301, 91.489]	[0.0, 503, 85.855, 304, 92.401]	[0.0, 494, 84.718, 301, 91.489]	[0.0, 503, 85.855, 304, 92.401]	[0.0, 488, 84.385, 301, 91.489]	[0.0, 491, 83.439, 314, 95.441]	[0.0, 487, 85.05, 301, 91.489]	[0.0, 500, 83.226, 310, 94.225]	[0.0, 501, 86.379, 301, 91.489]	[0.0, 508, 85.161, 310, 94.225]	[0.0, 387, 86.864, 236, 71.733]	[0.0, 508, 84.79, 309, 93.921]	[0.0, 165, 37.584, 298, 90.578]	[0.0, 515, 87.908, 306, 93.009]	[0.0, 515, 87.908, 306, 93.009]	[0.0, 515, 87.908, 306, 93.009]
extracell	xynB_XAC.1	[0.0, 361.0, 61.62, 284, 84.524]	[0.0, 371.0, 61.986, 292, 86.905]	[0.0, 375.0, 62.329, 292, 86.905]	[0.0, 362.0, 60.616, 292, 86.905]	[0.0, 369.0, 61.644, 292, 86.905]	[0.0, 374.0, 61.565, 294, 87.5]	[0.0, 373.0, 61.224, 294, 87.5]	[0.0, 362.0, 60.616, 292, 86.905]	[0.0, 374.0, 61.986, 292, 86.905]	[0.0, 369.0, 61.644, 292, 86.905]	[0.0, 369.0, 61.644, 292, 86.905]	[0.0, 374.0, 61.224, 294, 87.5]	[0.0, 370.0, 61.986, 292, 86.905]	[0.0, 369.0, 61.644, 292, 86.905]	[0.0, 371.0, 61.986, 292, 86.905]	[0.0, 374.0, 61.224, 294, 87.5]	[0.0, 374.0, 62.329, 292, 86.905]	[0.0, 371.0, 61.986, 292, 86.905]	[0.0, 376.0, 62.329, 292, 86.905]	[0.0, 369.0, 61.644, 292, 86.905]	[0.0, 371.0, 61.986, 292, 86.905]	[0.0, 365.0, 61.644, 292, 86.905]	[0.0, 372.0, 61.986, 292, 86.905]	[0.0, 367.0, 60.959, 292, 86.905]	[0.0, 369.0, 61.644, 292, 86.905]	[0.0, 375.0, 62.329, 292, 86.905]	[0.0, 371.0, 61.986, 292, 86.905]	[0.0, 359.0, 61.268, 284, 84.524]	[0.0, 371.0, 61.986, 292, 86.905]	[0.0, 698.0, 99.702, 336, 100.0]	[0.0, 368.0, 61.301, 292, 86.905]	[0.0, 698.0, 99.702, 336, 100.0]	[0.0, 377.0, 61.905, 294, 87.5]	[0.0, 374.0, 61.905, 294, 87.5]	[0.0, 375.0, 61.905, 294, 87.5]	[0.0, 584.0, 88.75, 320, 95.238]	[3.2, 26.9, 32.812, 64, 19.048]	[0.0, 443.0, 68.249, 337, 100.298]	[0.0, 372.0, 62.925, 294, 87.5]	[0.0, 378.0, 63.356, 292, 86.905]	[0.0, 554.0, 89.726, 292, 86.905]	[0.0, 578.0, 87.5, 320, 95.238]	[0.0, 578.0, 87.5, 320, 95.238]	[0.0, 578.0, 87.5, 320, 95.238]
extracell	xynB_XAC.2	[0.0, 551.0, 84.404, 327, 99.091]	[0.0, 555.0, 85.494, 324, 98.182]	[0.0, 542.0, 83.333, 324, 98.182]	[0.0, 544.0, 83.486, 327, 99.091]	[0.0, 559.0, 85.802, 324, 98.182]	[0.0, 565.0, 84.848, 330, 100.0]	[0.0, 561.0, 85.152, 330, 100.0]	[0.0, 544.0, 83.486, 327, 99.091]	[0.0, 545.0, 83.951, 324, 98.182]	[0.0, 551.0, 90.136, 294, 89.091]	[0.0, 551.0, 90.136, 294, 89.091]	[0.0, 563.0, 86.061, 330, 100.0]	[0.0, 549.0, 89.796, 294, 89.091]	[0.0, 553.0, 85.185, 324, 98.182]	[0.0, 553.0, 90.476, 294, 89.091]	[0.0, 563.0, 86.061, 330, 100.0]	[0.0, 552.0, 84.877, 324, 98.182]	[0.0, 555.0, 85.494, 324, 98.182]	[0.0, 542.0, 87.797, 295, 89.394]	[0.0, 558.0, 85.494, 324, 98.182]	[0.0, 556.0, 85.494, 324, 98.182]	[0.0, 551.0, 84.568, 324, 98.182]	[0.0, 558.0, 85.494, 324, 98.182]	[0.0, 551.0, 84.568, 324, 98.182]	[0.0, 559.0, 85.802, 324, 98.182]	[0.0, 542.0, 83.333, 324, 98.182]	[0.0, 553.0, 90.476, 294, 89.091]	[0.0, 549.0, 84.098, 327, 99.091]	[0.0, 553.0, 90.476, 294, 89.091]	[0.0, 644.0, 100.0, 330, 100.0]	[0.0, 558.0, 85.802, 324, 98.182]	[0.0, 644.0, 100.0, 330, 100.0]	[0.0, 560.0, 85.152, 330, 100.0]	[0.0, 560.0, 85.152, 330, 100.0]	[0.0, 555.0, 84.545, 330, 100.0]	[0.0, 599.0, 95.327, 321, 97.273]	[0.58, 29.3, 39.535, 43, 13.03]	[0.0, 619.0, 96.364, 330, 100.0]	[0.0, 533.0, 86.78, 295, 89.394]	[0.0, 545.0, 85.185, 324, 98.182]	[0.0, 453.0, 81.159, 276, 83.636]	[0.0, 618.0, 92.121, 330, 100.0]	[0.0, 618.0, 92.121, 330, 100.0]	[0.0, 618.0, 92.121, 330, 100.0]
extracell	XCC0857	[0.0, 65.9, 24.627, 402, 99.259]	[0.0, 67.4, 24.876, 402, 99.259]	[0.0, 68.6, 25.124, 402, 99.259]	[0.0, 66.6, 24.627, 402, 99.259]	[0.0, 65.9, 24.627, 402, 99.259]	[0.0, 67.8, 24.627, 402, 99.259]	[0.0, 64.3, 31.683, 202, 49.877]	[0.0, 66.6, 24.627, 402, 99.259]	[0.0, 68.6, 25.124, 402, 99.259]	[0.0, 66.6, 24.378, 402, 99.259]	[0.0, 66.6, 24.378, 402, 99.259]	[0.0, 68.2, 24.816, 407, 100.494]	[0.0, 65.9, 24.627, 402, 99.259]	[0.0, 65.9, 24.627, 402, 99.259]	[0.0, 68.6, 24.876, 402, 99.259]	[0.0, 68.2, 24.816, 407, 100.494]	[0.0, 64.3, 24.129, 402, 99.259]	[0.0, 62.0, 30.693, 202, 49.877]	[0.0, 68.2, 24.876, 402, 99.259]	[0.0, 67.4, 24.627, 402, 99.259]	[0.0, 66.2, 24.627, 402, 99.259]	[0.0, 62.8, 31.188, 202, 49.877]	[0.0, 68.6, 25.124, 402, 99.259]	[0.0, 66.6, 24.627, 402, 99.259]	[0.0, 65.9, 24.627, 402, 99.259]	[0.0, 68.6, 25.124, 402, 99.259]	[0.0, 65.9, 24.627, 402, 99.259]	[0.0, 65.9, 24.627, 402, 99.259]	[0.0, 65.9, 24.627, 402, 99.259]	[0.0, 283.0, 76.596, 188, 46.42]	[0.0, 66.2, 24.627, 402, 99.259]	[0.0, 283.0, 76.596, 188, 46.42]	[0.0, 68.2, 24.816, 407, 100.494]	[0.0, 68.2, 24.816, 407, 100.494]	[0.0, 67.0, 24.57, 407, 100.494]	[0.0, 667.0, 80.5, 400, 98.765]	[0.16, 31.6, 38.235, 68, 16.79]	[0.0, 429.0, 83.402, 241, 59.506]	[0.0, 67.4, 24.378, 402, 99.259]	[0.0, 67.0, 24.378, 402, 99.259]	[0.0, 251.0, 72.892, 166, 40.988]	[0.0, 618.0, 75.186, 403, 99.506]	[0.0, 618.0, 75.186, 403, 99.506]	[0.0, 618.0, 75.186, 403, 99.506]
extracell	xynB_XCC.2	[0.0, 194, 85.088, 114, 33.628]	[0.0, 192, 84.821, 112, 33.038]	[0.0, 186, 82.456, 114, 33.628]	[0.0, 201, 87.719, 114, 33.628]	[0.0, 192, 40.476, 294, 86.726]	[0.0, 186, 39.59, 293, 86.431]	[0.0, 179, 38.514, 296, 87.316]	[0.0, 201, 87.719, 114, 33.628]	[0.0, 186, 82.456, 114, 33.628]	[0.0, 196, 85.088, 114, 33.628]	[0.0, 196, 85.088, 114, 33.628]	[0.0, 183, 38.514, 296, 87.316]	[0.0, 502, 82.253, 293, 86.431]	[0.0, 190, 40.136, 294, 86.726]	[0.0, 196, 85.088, 114, 33.628]	[0.0, 183, 38.514, 296, 87.316]	[0.0, 191, 40.273, 293, 86.431]	[0.0, 188, 39.59, 293, 86.431]	[0.0, 187, 81.579, 114, 33.628]	[0.0, 192, 40.273, 293, 86.431]	[0.0, 196, 40.816, 294, 86.726]	[0.0, 195, 40.614, 293, 86.431]	[0.0, 186, 82.456, 114, 33.628]	[0.0, 185, 39.59, 293, 86.431]	[0.0, 192, 40.476, 294, 86.726]	[0.0, 195, 40.476, 294, 86.726]	[0.0, 192, 40.614, 293, 86.431]	[0.0, 192, 40.614, 293, 86.431]	[0.0, 192, 40.614, 293, 86.431]	[0.0, 192, 39.057, 297, 87.611]	[0.0, 191, 82.456, 114, 33.628]	[0.0, 192, 39.057, 297, 87.611]	[0.0, 178, 37.542, 301, 88.791]	[0.0, 183, 38.206, 301, 88.791]	[0.0, 181, 38.851, 296, 87.316]	[0.0, 466, 77.133, 293, 86.431]	[0.0, 187, 39.189, 296, 87.316]	[0.0, 191, 39.527, 296, 87.316]	[0.0, 172, 41.322, 242, 71.386]	[0.0, 188, 38.487, 304, 89.676]	[0.0, 452, 76.389, 288, 84.956]	[0.0, 266, 71.667, 180, 53.097]	[0.0, 266, 71.667, 180, 53.097]	[0.0, 266, 71.667, 180, 53.097]
extracell	xynA	[0.0, 643.0, 85.6, 375, 97.403]	[0.0, 615.0, 84.022, 363, 94.286]	[0.0, 643.0, 84.252, 381, 98.961]	[0.0, 642.0, 83.99, 381, 98.961]	[0.0, 617.0, 80.84, 381, 98.961]	[0.0, 613.0, 82.4, 375, 97.403]	[0.0, 644.0, 87.397, 365, 94.805]	[0.0, 642.0, 83.99, 381, 98.961]	[0.0, 642.0, 84.252, 381, 98.961]	[0.0, 648.0, 84.777, 381, 98.961]	[0.0, 648.0, 84.777, 381, 98.961]	[0.0, 645.0, 86.957, 368, 95.584]	[0.0, 632.0, 82.94, 381, 98.961]	[0.0, 642.0, 83.465, 381, 98.961]	[0.0, 638.0, 83.465, 381, 98.961]	[0.0, 645.0, 86.957, 368, 95.584]	[0.0, 617.0, 84.573, 363, 94.286]	[0.0, 613.0, 83.471, 363, 94.286]	[0.0, 619.0, 84.298, 363, 94.286]	[0.0, 639.0, 83.727, 381, 98.961]	[0.0, 619.0, 84.298, 363, 94.286]	[0.0, 648.0, 84.252, 381, 98.961]	[0.0, 643.0, 84.252, 381, 98.961]	[0.0, 645.0, 84.514, 381, 98.961]	[0.0, 616.0, 80.84, 381, 98.961]	[0.0, 643.0, 84.252, 381, 98.961]	[0.0, 642.0, 85.6, 375, 97.403]	[0.0, 643.0, 85.6, 375, 97.403]	[0.0, 642.0, 85.6, 375, 97.403]	[0.0, 636.0, 83.551, 383, 99.481]	[0.0, 640.0, 83.727, 381, 98.961]	[0.0, 636.0, 83.551, 383, 99.481]	[0.0, 647.0, 86.957, 368, 95.584]	[0.0, 643.0, 86.685, 368, 95.584]	[0.0, 645.0, 86.413, 368, 95.584]	[0.0, 622.0, 83.551, 383, 99.481]	[0.16, 31.6, 48.837, 43, 11.169]	[0.0, 634.0, 84.8, 375, 97.403]	[0.0, 636.0, 85.294, 374, 97.143]	[0.0, 629.0, 83.69, 374, 97.143]	[0.0, 64.7, 31.429, 175, 45.455]	[0.0, 613.0, 83.88, 366, 95.065]	[0.0, 613.0, 83.88, 366, 95.065]	[0.0, 613.0, 83.88, 366, 95.065]
extracell	XCC0149	[0.0, 966, 96.593, 499, 94.867]	[0.0, 969, 96.794, 499, 94.867]	[0.0, 968, 96.794, 499, 94.867]	[0.0, 967, 96.794, 499, 94.867]	[0.0, 969, 96.994, 499, 94.867]	[0.0, 751, 96.907, 388, 73.764]	[0.0, 968, 96.192, 499, 94.867]	[0.0, 967, 96.794, 499, 94.867]	[0.0, 968, 96.794, 499, 94.867]	[0.0, 970, 96.994, 499, 94.867]	[0.0, 970, 96.994, 499, 94.867]	[0.0, 988, 97.041, 507, 96.388]	[0.0, 972, 97.595, 499, 94.867]	[0.0, 969, 96.994, 499, 94.867]	[0.0, 763, 97.462, 394, 74.905]	[0.0, 988, 97.041, 507, 96.388]	[0.0, 732, 97.613, 377, 71.673]	[0.0, 968, 96.794, 499, 94.867]	[0.0, 968, 96.994, 499, 94.867]	[0.0, 971, 96.994, 499, 94.867]	[0.0, 970, 96.994, 499, 94.867]	[0.0, 971, 97.194, 499, 94.867]	[0.0, 971, 97.194, 499, 94.867]	[0.0, 967, 96.593, 499, 94.867]	[0.0, 968, 96.994, 499, 94.867]	[0.0, 966, 96.593, 499, 94.867]	[0.0, 971, 97.194, 499, 94.867]	[0.0, 971, 97.194, 499, 94.867]	[0.0, 971, 97.194, 499, 94.867]	[0.0, 948, 93.491, 507, 96.388]	[0.0, 967, 96.593, 499, 94.867]	[0.0, 948, 93.491, 507, 96.388]	[0.0, 987, 97.041, 507, 96.388]	[0.0, 974, 96.813, 502, 95.437]	[0.0, 986, 96.844, 507, 96.388]	[0.0, 963, 94.675, 507, 96.388]	[0.0, 685, 87.595, 395, 75.095]	[0.0, 954, 93.886, 507, 96.388]	[0.0, 968, 94.687, 527, 100.19]	[0.0, 966, 94.307, 527, 100.19]	[0.0, 175, 81.308, 107, 20.342]	[0.0, 962, 95.635, 504, 95.817]	[0.0, 962, 95.635, 504, 95.817]	[0.0, 962, 95.635, 504, 95.817]
extracell	xylB.1	[0.0, 945, 82.45, 547, 99.636]	[0.0, 949, 82.633, 547, 99.636]	[0.0, 949, 82.815, 547, 99.636]	[0.0, 696, 80.095, 422, 76.867]	[0.0, 946, 82.267, 547, 99.636]	[0.0, 438, 46.679, 527, 95.993]	[0.0, 436, 46.125, 529, 96.357]	[0.0, 947, 82.45, 547, 99.636]	[0.0, 941, 82.633, 547, 99.636]	[0.0, 954, 83.181, 547, 99.636]	[0.0, 954, 83.181, 547, 99.636]	[0.0, 434, 46.038, 530, 96.539]	[0.0, 940, 82.45, 547, 99.636]	[0.0, 948, 82.815, 547, 99.636]	[0.0, 954, 83.181, 547, 99.636]	[0.0, 434, 46.038, 530, 96.539]	[0.0, 947, 82.752, 545, 99.271]	[0.0, 947, 82.45, 547, 99.636]	[0.0, 942, 81.901, 547, 99.636]	[0.0, 950, 82.633, 547, 99.636]	[0.0, 942, 82.084, 547, 99.636]	[0.0, 952, 82.815, 547, 99.636]	[0.0, 949, 82.815, 547, 99.636]	[0.0, 952, 82.815, 547, 99.636]	[0.0, 951, 82.815, 547, 99.636]	[0.0, 957, 83.364, 547, 99.636]	[0.0, 945, 82.45, 547, 99.636]	[0.0, 945, 82.45, 547, 99.636]	[0.0, 945, 82.45, 547, 99.636]	[0.0, 946, 83.122, 551, 100.364]	[0.0, 949, 82.815, 547, 99.636]	[0.0, 946, 83.122, 551, 100.364]	[0.0, 149, 29.236, 537, 97.814]	[0.0, 439, 46.415, 530, 96.539]	[0.0, 147, 34.251, 327, 59.563]	[0.0, 939, 83.547, 547, 99.636]	[0.0, 122, 33.03, 330, 60.109]	[0.0, 729, 82.71, 428, 77.96]	[0.0, 451, 47.378, 534, 97.268]	[0.0, 446, 45.29, 552, 100.546]	[0.0, 467, 72.897, 321, 58.47]	[0.0, 667, 81.013, 395, 71.949]	[0.0, 667, 81.013, 395, 71.949]	[0.0, 667, 81.013, 395, 71.949]
extracell	xylS	[0.0, 1824, 95.918, 931, 96.277]	[0.0, 1826, 95.918, 931, 96.277]	[0.0, 1816, 95.166, 931, 96.277]	[0.0, 1826, 95.918, 931, 96.277]	[0.0, 1821, 95.596, 931, 96.277]	[0.0, 1816, 95.274, 931, 96.277]	[0.0, 1820, 95.381, 931, 96.277]	[0.0, 1826, 95.918, 931, 96.277]	[0.0, 1814, 95.059, 931, 96.277]	[0.0, 1826, 95.918, 931, 96.277]	[0.0, 1826, 95.918, 931, 96.277]	[0.0, 1819, 95.166, 931, 96.277]	[0.0, 1826, 95.918, 931, 96.277]	[0.0, 1826, 95.918, 931, 96.277]	[0.0, 1826, 95.918, 931, 96.277]	[0.0, 1819, 95.166, 931, 96.277]	[0.0, 1818, 95.381, 931, 96.277]	[0.0, 1830, 95.918, 931, 96.277]	[0.0, 1827, 95.918, 931, 96.277]	[0.0, 1825, 95.811, 931, 96.277]	[0.0, 1823, 95.704, 931, 96.277]	[0.0, 1825, 95.811, 931, 96.277]	[0.0, 1816, 95.166, 931, 96.277]	[0.0, 1822, 95.811, 931, 96.277]	[0.0, 1825, 95.811, 931, 96.277]	[0.0, 1816, 95.166, 931, 96.277]	[0.0, 1824, 95.918, 931, 96.277]	[0.0, 1824, 95.918, 931, 96.277]	[0.0, 1824, 95.918, 931, 96.277]	[0.0, 1808, 95.166, 931, 96.277]	[0.0, 1821, 95.596, 931, 96.277]	[0.0, 1808, 95.166, 931, 96.277]	[0.0, 1826, 95.704, 931, 96.277]	[0.0, 1828, 95.704, 931, 96.277]	[0.0, 1815, 94.952, 931, 96.277]	[0.0, 1809, 95.274, 931, 96.277]	[0.0, 1798, 94.504, 928, 95.967]	[0.0, 1803, 94.629, 931, 96.277]	[0.0, 1829, 95.69, 928, 95.967]	[0.0, 1826, 95.474, 928, 95.967]	[0.0, 1077, 86.57, 618, 63.909]	[0.0, 1801, 94.629, 931, 96.277]	[0.0, 1801, 94.629, 931, 96.277]	[0.0, 1801, 94.629, 931, 96.277]
extracell	xsa.1	[0.0, 825, 84.861, 502, 99.801]	[0.0, 116, 31.157, 337, 66.998]	[0.0, 825, 84.861, 502, 99.801]	[0.0, 825, 84.861, 502, 99.801]	[0.0, 114, 31.157, 337, 66.998]	[0.0, 114, 30.861, 337, 66.998]	[0.0, 115, 31.157, 337, 66.998]	[0.0, 825, 84.861, 502, 99.801]	[0.0, 825, 84.861, 502, 99.801]	[0.0, 115, 31.157, 337, 66.998]	[0.0, 115, 31.157, 337, 66.998]	[0.0, 114, 31.157, 337, 66.998]	[0.0, 113, 30.861, 337, 66.998]	[0.0, 114, 31.157, 337, 66.998]	[0.0, 115, 31.157, 337, 66.998]	[0.0, 114, 31.157, 337, 66.998]	[0.0, 120, 31.454, 337, 66.998]	[0.0, 113, 30.861, 337, 66.998]	[0.0, 112, 30.861, 337, 66.998]	[0.0, 117, 31.454, 337, 66.998]	[0.0, 116, 31.454, 337, 66.998]	[0.0, 114, 31.157, 337, 66.998]	[0.0, 825, 84.861, 502, 99.801]	[0.0, 112, 30.861, 337, 66.998]	[0.0, 109, 29.326, 341, 67.793]	[0.0, 824, 84.861, 502, 99.801]	[0.0, 825, 84.861, 502, 99.801]	[0.0, 825, 84.861, 502, 99.801]	[0.0, 825, 84.861, 502, 99.801]	[0.0, 775, 81.474, 502, 99.801]	[0.0, 111, 30.861, 337, 66.998]	[0.0, 775, 81.474, 502, 99.801]	[0.0, 114, 31.157, 337, 66.998]	[0.0, 110, 30.448, 335, 66.6]	[0.0, 115, 31.157, 337, 66.998]	[0.0, 787, 81.076, 502, 99.801]	[0.0, 472, 76.946, 334, 66.402]	[0.0, 772, 81.474, 502, 99.801]	[0.0, 783, 81.076, 502, 99.801]	[0.0, 811, 85.111, 497, 98.807]	[0.0, 762, 81.474, 502, 99.801]	[0.0, 788, 81.873, 502, 99.801]	[0.0, 788, 81.873, 502, 99.801]	[0.0, 788, 81.873, 502, 99.801]
extracell	xynB_XCC.3	[0.0, 778.0, 89.597, 471, 90.403]	[0.0, 811.0, 88.687, 495, 95.01]	[0.0, 811.0, 88.687, 495, 95.01]	[0.0, 813.0, 88.224, 501, 96.161]	[0.0, 815.0, 88.423, 501, 96.161]	[0.98, 29.6, 22.727, 88, 16.891]	[1.8, 28.5, 21.739, 92, 17.658]	[0.0, 481.0, 89.668, 271, 52.015]	[0.0, 811.0, 88.687, 495, 95.01]	[0.0, 811.0, 88.889, 495, 95.01]	[0.0, 811.0, 88.889, 495, 95.01]	[0.0, 809.0, 88.283, 495, 95.01]	[0.0, 471.0, 90.114, 263, 50.48]	[0.0, 811.0, 88.687, 495, 95.01]	[0.0, 802.0, 87.677, 495, 95.01]	[0.0, 809.0, 88.283, 495, 95.01]	[0.0, 810.0, 89.091, 495, 95.01]	[0.0, 813.0, 88.024, 501, 96.161]	[0.0, 809.0, 88.687, 495, 95.01]	[0.0, 818.0, 88.224, 501, 96.161]	[0.0, 810.0, 88.889, 495, 95.01]	[0.0, 810.0, 88.687, 495, 95.01]	[0.0, 811.0, 88.687, 495, 95.01]	[0.0, 816.0, 88.024, 501, 96.161]	[0.0, 816.0, 88.623, 501, 96.161]	[0.0, 811.0, 88.687, 495, 95.01]	[0.0, 811.0, 88.687, 495, 95.01]	[0.0, 811.0, 88.687, 495, 95.01]	[0.0, 811.0, 88.687, 495, 95.01]	[0.0, 824.0, 88.423, 501, 96.161]	[0.0, 810.0, 88.024, 501, 96.161]	[0.0, 824.0, 88.423, 501, 96.161]	[0.0, 807.0, 88.283, 495, 95.01]	[0.0, 809.0, 88.283, 495, 95.01]	[0.0, 809.0, 88.283, 495, 95.01]	[0.0, 203.0, 80.0, 150, 28.791]	[0.0, 86.3, 63.514, 74, 14.203]	[0.0, 822.0, 88.224, 501, 96.161]	[0.0, 809.0, 88.844, 493, 94.626]	[0.0, 815.0, 88.732, 497, 95.393]	[1.2, 29.3, 26.667, 90, 17.274]	[2.0, 28.5, 30.357, 56, 10.749]	[2.0, 28.5, 30.357, 56, 10.749]	[2.0, 28.5, 30.357, 56, 10.749]
extracell	XCC4064	[0.0, 520, 54.076, 503, 92.463]	[0.0, 891, 84.007, 544, 100.0]	[0.0, 889, 83.272, 544, 100.0]	[0.0, 877, 82.569, 545, 100.184]	[0.0, 892, 83.64, 544, 100.0]	[0.0, 429, 56.633, 392, 72.059]	[0.0, 524, 54.473, 503, 92.463]	[0.0, 877, 82.569, 545, 100.184]	[0.0, 887, 83.272, 544, 100.0]	[0.0, 891, 83.425, 543, 99.816]	[0.0, 891, 83.425, 543, 99.816]	[0.0, 523, 54.274, 503, 92.463]	[0.0, 711, 69.604, 556, 102.206]	[0.0, 888, 83.64, 544, 100.0]	[0.0, 594, 85.96, 349, 64.154]	[0.0, 523, 54.274, 503, 92.463]	[0.0, 889, 83.824, 544, 100.0]	[0.0, 893, 83.057, 543, 99.816]	[0.0, 886, 83.64, 544, 100.0]	[0.0, 890, 83.64, 544, 100.0]	[0.0, 896, 84.007, 544, 100.0]	[0.0, 893, 83.824, 544, 100.0]	[0.0, 889, 83.272, 544, 100.0]	[0.0, 890, 83.824, 544, 100.0]	[0.0, 890, 83.824, 544, 100.0]	[0.0, 889, 83.272, 544, 100.0]	[0.0, 885, 83.64, 544, 100.0]	[0.0, 889, 83.272, 544, 100.0]	[0.0, 885, 83.64, 544, 100.0]	[0.0, 884, 87.45, 502, 92.279]	[0.0, 893, 83.64, 544, 100.0]	[0.0, 884, 87.45, 502, 92.279]	[0.0, 879, 82.81, 541, 99.449]	[0.0, 521, 53.877, 503, 92.463]	[0.0, 524, 54.274, 503, 92.463]	[0.0, 886, 87.824, 501, 92.096]	[0.0, 375, 52.713, 387, 71.14]	[0.0, 726, 87.05, 417, 76.654]	[0.0, 531, 54.473, 503, 92.463]	[0.0, 528, 54.274, 503, 92.463]	[0.0, 119, 27.547, 530, 97.426]	[0.0, 525, 54.871, 503, 92.463]	[0.0, 525, 54.871, 503, 92.463]	[0.0, 525, 54.871, 503, 92.463]
extracell	xylB.2	[0.0, 914, 83.925, 535, 94.69]	[0.0, 914, 83.738, 535, 94.69]	[0.0, 907, 83.551, 535, 94.69]	[0.0, 916, 84.112, 535, 94.69]	[0.0, 903, 83.551, 535, 94.69]	[0.0, 894, 83.738, 535, 94.69]	[0.0, 902, 82.804, 535, 94.69]	[0.0, 916, 84.112, 535, 94.69]	[0.0, 904, 82.991, 535, 94.69]	[0.0, 918, 84.112, 535, 94.69]	[0.0, 918, 84.112, 535, 94.69]	[0.0, 883, 82.243, 535, 94.69]	[0.0, 905, 82.991, 535, 94.69]	[0.0, 909, 83.551, 535, 94.69]	[0.0, 912, 83.738, 535, 94.69]	[0.0, 883, 82.243, 535, 94.69]	[0.0, 905, 83.551, 535, 94.69]	[0.0, 910, 83.551, 535, 94.69]	[0.0, 904, 82.991, 535, 94.69]	[0.0, 913, 83.925, 535, 94.69]	[0.0, 923, 85.047, 535, 94.69]	[0.0, 911, 83.551, 535, 94.69]	[0.0, 918, 84.673, 535, 94.69]	[0.0, 913, 84.299, 535, 94.69]	[0.0, 909, 83.551, 535, 94.69]	[0.0, 907, 83.551, 535, 94.69]	[0.0, 917, 84.112, 535, 94.69]	[0.0, 917, 84.112, 535, 94.69]	[0.0, 917, 84.112, 535, 94.69]	[0.0, 895, 82.804, 535, 94.69]	[0.0, 914, 84.112, 535, 94.69]	[0.0, 895, 82.804, 535, 94.69]	[0.0, 141, 29.755, 531, 93.982]	[0.0, 888, 82.617, 535, 94.69]	[0.0, 122, 31.475, 305, 53.982]	[0.0, 904, 83.178, 535, 94.69]	[0.0, 103, 29.642, 307, 54.336]	[0.0, 890, 82.43, 535, 94.69]	[0.0, 913, 83.738, 535, 94.69]	[0.0, 912, 83.925, 535, 94.69]	[0.0, 813, 76.723, 537, 95.044]	[0.0, 894, 81.495, 535, 94.69]	[0.0, 894, 81.495, 535, 94.69]	[0.0, 894, 81.495, 535, 94.69]
extracell	xsa.2	[0.0, 602.0, 90.116, 344, 100.0]	[0.0, 609.0, 90.988, 344, 100.0]	[0.0, 616.0, 91.57, 344, 100.0]	[0.0, 612.0, 91.57, 344, 100.0]	[0.0, 605.0, 90.698, 344, 100.0]	[0.0, 620.0, 92.442, 344, 100.0]	[0.0, 623.0, 92.442, 344, 100.0]	[0.0, 612.0, 91.57, 344, 100.0]	[0.0, 616.0, 91.57, 344, 100.0]	[0.0, 615.0, 91.86, 344, 100.0]	[0.0, 615.0, 91.86, 344, 100.0]	[0.0, 624.0, 91.86, 344, 100.0]	[0.0, 619.0, 92.151, 344, 100.0]	[0.0, 609.0, 91.279, 344, 100.0]	[0.0, 604.0, 90.988, 344, 100.0]	[0.0, 624.0, 91.86, 344, 100.0]	[0.0, 612.0, 91.86, 344, 100.0]	[0.0, 606.0, 90.988, 344, 100.0]	[0.0, 613.0, 90.988, 344, 100.0]	[0.0, 607.0, 90.988, 344, 100.0]	[0.0, 607.0, 90.698, 344, 100.0]	[0.0, 603.0, 90.407, 344, 100.0]	[0.0, 620.0, 93.023, 344, 100.0]	[0.0, 605.0, 90.698, 344, 100.0]	[0.0, 587.0, 86.047, 344, 100.0]	[0.0, 616.0, 91.57, 344, 100.0]	[0.0, 618.0, 92.442, 344, 100.0]	[0.0, 603.0, 90.407, 344, 100.0]	[0.0, 618.0, 92.442, 344, 100.0]	[0.0, 598.0, 88.081, 344, 100.0]	[0.0, 611.0, 91.57, 344, 100.0]	[0.0, 598.0, 88.081, 344, 100.0]	[0.0, 621.0, 92.151, 344, 100.0]	[0.0, 622.0, 91.57, 344, 100.0]	[0.0, 625.0, 92.442, 344, 100.0]	[0.0, 596.0, 88.081, 344, 100.0]	[0.0, 67.8, 34.234, 111, 32.267]	[0.0, 598.0, 87.791, 344, 100.0]	[0.0, 616.0, 91.57, 344, 100.0]	[0.0, 630.0, 93.023, 344, 100.0]	[0.0, 588.0, 87.209, 344, 100.0]	[0.0, 600.0, 88.953, 344, 100.0]	[0.0, 600.0, 88.953, 344, 100.0]	[0.0, 600.0, 88.953, 344, 100.0]
extracell	egI.1	[0.0, 494, 79.592, 343, 98.281]	[0.0, 497, 79.883, 343, 98.281]	[0.0, 499, 80.175, 343, 98.281]	[0.0, 493, 79.592, 343, 98.281]	[0.0, 494, 79.592, 343, 98.281]	[0.0, 503, 78.717, 343, 98.281]	[0.0, 504, 79.009, 343, 98.281]	[0.0, 493, 79.592, 343, 98.281]	[0.0, 499, 80.175, 343, 98.281]	[0.0, 499, 80.175, 343, 98.281]	[0.0, 499, 80.175, 343, 98.281]	[0.0, 511, 79.592, 343, 98.281]	[0.0, 512, 79.592, 343, 98.281]	[0.0, 499, 80.175, 343, 98.281]	[0.0, 499, 80.175, 343, 98.281]	[0.0, 511, 79.592, 343, 98.281]	[0.0, 498, 79.883, 343, 98.281]	[0.0, 499, 80.175, 343, 98.281]	[0.0, 499, 80.175, 343, 98.281]	[0.0, 495, 79.592, 343, 98.281]	[0.0, 499, 80.175, 343, 98.281]	[0.0, 497, 79.883, 343, 98.281]	[0.0, 499, 80.175, 343, 98.281]	[0.0, 497, 79.883, 343, 98.281]	[0.0, 499, 80.175, 343, 98.281]	[0.0, 499, 80.175, 343, 98.281]	[0.0, 499, 80.175, 343, 98.281]	[0.0, 499, 80.175, 343, 98.281]	[0.0, 499, 80.175, 343, 98.281]	[0.0, 511, 83.136, 338, 96.848]	[0.0, 499, 80.175, 343, 98.281]	[0.0, 509, 82.84, 338, 96.848]	[0.0, 514, 79.883, 343, 98.281]	[0.0, 511, 79.592, 343, 98.281]	[0.0, 511, 79.592, 343, 98.281]	[0.0, 518, 83.382, 343, 98.281]	[0.0, 521, 79.023, 348, 99.713]	[0.0, 503, 84.195, 329, 94.269]	[0.0, 505, 79.825, 342, 97.994]	[0.0, 508, 79.883, 343, 98.281]	[0.0, 508, 81.05, 343, 98.281]	[0.0, 509, 81.871, 342, 97.994]	[0.0, 509, 81.871, 342, 97.994]	[0.0, 509, 81.871, 342, 97.994]
extracell	egI.2	[0.0, 494, 81.459, 329, 94.0]	[0.0, 495, 81.459, 329, 94.0]	[0.0, 496, 82.298, 322, 92.0]	[0.0, 496, 81.763, 329, 94.0]	[0.0, 495, 81.988, 322, 92.0]	[0.0, 489, 79.635, 329, 94.0]	[0.0, 495, 81.056, 322, 92.0]	[0.0, 496, 81.763, 329, 94.0]	[0.0, 496, 82.298, 322, 92.0]	[0.0, 496, 81.988, 322, 92.0]	[0.0, 496, 81.988, 322, 92.0]	[0.0, 493, 80.615, 325, 92.857]	[0.0, 494, 81.366, 322, 92.0]	[0.0, 494, 81.155, 329, 94.0]	[0.0, 493, 81.988, 322, 92.0]	[0.0, 493, 80.615, 325, 92.857]	[0.0, 492, 80.745, 322, 92.0]	[0.0, 495, 81.988, 322, 92.0]	[0.0, 494, 81.459, 329, 94.0]	[0.0, 496, 82.298, 322, 92.0]	[0.0, 494, 81.155, 329, 94.0]	[0.0, 496, 82.298, 322, 92.0]	[0.0, 496, 82.298, 322, 92.0]	[0.0, 493, 81.988, 322, 92.0]	[0.0, 496, 81.459, 329, 94.0]	[0.0, 496, 82.298, 322, 92.0]	[0.0, 494, 81.155, 329, 94.0]	[0.0, 494, 81.155, 329, 94.0]	[0.0, 494, 81.155, 329, 94.0]	[0.0, 493, 77.286, 339, 96.857]	[0.0, 494, 81.988, 322, 92.0]	[0.0, 493, 77.286, 339, 96.857]	[0.0, 491, 80.308, 325, 92.857]	[0.0, 493, 80.615, 325, 92.857]	[0.0, 493, 80.308, 325, 92.857]	[0.0, 466, 78.125, 320, 91.429]	[0.0, 462, 70.674, 341, 97.429]	[0.0, 491, 77.581, 339, 96.857]	[0.0, 522, 79.714, 350, 100.0]	[0.0, 522, 79.714, 350, 100.0]	[0.0, 477, 75.556, 315, 90.0]	[0.0, 485, 78.806, 335, 95.714]	[0.0, 485, 78.806, 335, 95.714]	[0.0, 485, 78.806, 335, 95.714]
extracell	egI.3	[0.0, 501, 87.138, 311, 87.853]	[0.0, 499, 86.817, 311, 87.853]	[0.0, 502, 87.138, 311, 87.853]	[0.0, 498, 86.817, 311, 87.853]	[0.0, 494, 86.495, 311, 87.853]	[0.0, 506, 86.792, 318, 89.831]	[0.0, 501, 86.12, 317, 89.548]	[0.0, 498, 86.817, 311, 87.853]	[0.0, 502, 87.138, 311, 87.853]	[0.0, 501, 86.817, 311, 87.853]	[0.0, 501, 86.817, 311, 87.853]	[0.0, 479, 85.093, 322, 90.96]	[0.0, 503, 85.804, 317, 89.548]	[0.0, 500, 87.138, 311, 87.853]	[0.0, 500, 87.138, 311, 87.853]	[0.0, 479, 85.093, 322, 90.96]	[0.0, 498, 86.817, 311, 87.853]	[0.0, 499, 86.817, 311, 87.853]	[0.0, 498, 86.817, 311, 87.853]	[0.0, 497, 86.495, 311, 87.853]	[0.0, 500, 87.138, 311, 87.853]	[0.0, 498, 86.495, 311, 87.853]	[0.0, 502, 87.138, 311, 87.853]	[0.0, 496, 86.495, 311, 87.853]	[0.0, 500, 87.138, 311, 87.853]	[0.0, 502, 87.138, 311, 87.853]	[0.0, 501, 87.138, 311, 87.853]	[0.0, 501, 87.138, 311, 87.853]	[0.0, 501, 87.138, 311, 87.853]	[0.0, 487, 84.615, 312, 88.136]	[0.0, 500, 87.138, 311, 87.853]	[0.0, 487, 84.615, 312, 88.136]	[0.0, 483, 85.404, 322, 90.96]	[0.0, 482, 85.404, 322, 90.96]	[0.0, 482, 85.404, 322, 90.96]	[0.0, 492, 85.256, 312, 88.136]	[0.0, 511, 85.185, 324, 91.525]	[0.0, 500, 85.174, 317, 89.548]	[0.0, 494, 85.759, 316, 89.266]	[0.0, 495, 86.392, 316, 89.266]	[0.0, 484, 84.295, 312, 88.136]	[0.0, 493, 84.494, 316, 89.266]	[0.0, 493, 84.494, 316, 89.266]	[0.0, 493, 84.494, 316, 89.266]
extracell	XCC1752	[0.0, 1199.0, 85.146, 754, 100.399]	[0.0, 1198.0, 85.146, 754, 100.399]	[0.0, 1198.0, 85.146, 754, 100.399]	[0.0, 1203.0, 85.544, 754, 100.399]	[0.0, 1203.0, 85.544, 754, 100.399]	[0.0, 1199.0, 85.809, 754, 100.399]	[0.0, 1194.0, 85.033, 755, 100.533]	[0.0, 1203.0, 85.544, 754, 100.399]	[0.0, 1204.0, 85.544, 754, 100.399]	[0.0, 1201.0, 85.411, 754, 100.399]	[0.0, 1201.0, 85.411, 754, 100.399]	[0.0, 1196.0, 85.828, 755, 100.533]	[0.0, 1204.0, 85.411, 754, 100.399]	[0.0, 1207.0, 85.544, 754, 100.399]	[0.0, 1201.0, 85.411, 754, 100.399]	[0.0, 1196.0, 85.828, 755, 100.533]	[0.0, 1178.0, 85.146, 754, 100.399]	[0.0, 1203.0, 85.411, 754, 100.399]	[0.0, 1207.0, 85.544, 754, 100.399]	[0.0, 1207.0, 85.676, 754, 100.399]	[0.0, 1204.0, 85.676, 754, 100.399]	[0.0, 1199.0, 85.279, 754, 100.399]	[0.0, 1198.0, 85.146, 754, 100.399]	[0.0, 1204.0, 85.544, 754, 100.399]	[0.0, 1206.0, 85.525, 753, 100.266]	[0.0, 1198.0, 85.146, 754, 100.399]	[0.0, 1198.0, 85.146, 754, 100.399]	[0.0, 1202.0, 85.279, 754, 100.399]	[0.0, 1198.0, 85.146, 754, 100.399]	[0.0, 1177.0, 83.777, 752, 100.133]	[0.0, 1207.0, 85.942, 754, 100.399]	[0.0, 1181.0, 83.91, 752, 100.133]	[0.0, 1199.0, 85.96, 755, 100.533]	[0.0, 1196.0, 85.828, 755, 100.533]	[0.0, 1192.0, 85.563, 755, 100.533]	[0.0, 1181.0, 83.644, 752, 100.133]	[0.91, 30.0, 27.368, 95, 12.65]	[0.0, 1177.0, 83.777, 752, 100.133]	[0.0, 1197.0, 85.033, 755, 100.533]	[0.0, 1203.0, 85.298, 755, 100.533]	[0.75, 30.4, 36.667, 60, 7.989]	[0.0, 1194.0, 84.021, 751, 100.0]	[0.0, 1194.0, 84.021, 751, 100.0]	[0.0, 1194.0, 84.021, 751, 100.0]
extracell	egI2	[0.0, 998.0, 87.884, 586, 100.0]	[0.0, 998.0, 87.884, 586, 100.0]	[0.0, 996.0, 87.713, 586, 100.0]	[0.0, 837.0, 87.251, 502, 85.666]	[0.0, 1005.0, 88.225, 586, 100.0]	[0.0, 972.0, 86.689, 586, 100.0]	[0.0, 1020.0, 90.444, 586, 100.0]	[0.0, 1001.0, 88.055, 586, 100.0]	[0.0, 1008.0, 88.567, 586, 100.0]	[0.0, 1001.0, 88.055, 586, 100.0]	[0.0, 1001.0, 88.055, 586, 100.0]	[0.0, 1013.0, 89.966, 588, 100.341]	[0.0, 963.0, 86.689, 586, 100.0]	[0.0, 998.0, 87.884, 586, 100.0]	[0.0, 1001.0, 88.055, 586, 100.0]	[0.0, 1013.0, 89.966, 588, 100.341]	[0.0, 1009.0, 88.567, 586, 100.0]	[0.0, 999.0, 88.055, 586, 100.0]	[0.0, 1005.0, 88.055, 586, 100.0]	[0.0, 1000.0, 87.884, 586, 100.0]	[0.0, 1003.0, 88.225, 586, 100.0]	[0.0, 979.0, 87.543, 586, 100.0]	[0.0, 1000.0, 87.884, 586, 100.0]	[0.0, 1001.0, 87.884, 586, 100.0]	[0.0, 996.0, 87.543, 586, 100.0]	[0.0, 1006.0, 88.396, 586, 100.0]	[0.0, 996.0, 87.713, 586, 100.0]	[0.0, 996.0, 87.713, 586, 100.0]	[0.0, 996.0, 87.713, 586, 100.0]	[0.0, 931.0, 79.898, 587, 100.171]	[0.0, 993.0, 87.884, 586, 100.0]	[0.0, 931.0, 79.898, 587, 100.171]	[0.0, 979.0, 88.625, 589, 100.512]	[0.0, 992.0, 89.932, 586, 100.0]	[0.0, 1007.0, 90.273, 586, 100.0]	[0.0, 941.0, 80.75, 587, 100.171]	[0.0, 978.0, 85.154, 586, 100.0]	[0.0, 927.0, 79.693, 586, 100.0]	[0.0, 1016.0, 88.055, 586, 100.0]	[0.0, 988.0, 89.435, 549, 93.686]	[0.33, 31.2, 30.769, 104, 17.747]	[0.0, 903.0, 80.51, 549, 93.686]	[0.0, 903.0, 80.51, 549, 93.686]	[0.0, 903.0, 80.51, 549, 93.686]
extracell	XCC3380	[0.0, 237.0, 80.435, 138, 52.672]	[0.0, 353.0, 85.437, 206, 78.626]	[0.0, 237.0, 80.435, 138, 52.672]	[0.0, 233.0, 79.71, 138, 52.672]	[0.0, 179.0, 54.321, 162, 61.832]	[0.0, 223.0, 55.721, 201, 76.718]	[0.0, 224.0, 56.219, 201, 76.718]	[0.0, 233.0, 79.71, 138, 52.672]	[0.0, 221.0, 55.721, 201, 76.718]	[0.0, 350.0, 84.466, 206, 78.626]	[0.0, 350.0, 84.466, 206, 78.626]	[0.0, 224.0, 56.219, 201, 76.718]	[0.0, 221.0, 55.721, 201, 76.718]	[0.0, 350.0, 84.951, 206, 78.626]	[0.0, 350.0, 84.466, 206, 78.626]	[0.0, 224.0, 56.219, 201, 76.718]	[0.0, 348.0, 84.951, 206, 78.626]	[0.0, 221.0, 55.721, 201, 76.718]	[0.0, 349.0, 84.951, 206, 78.626]	[0.0, 221.0, 54.902, 204, 77.863]	[0.0, 349.0, 84.951, 206, 78.626]	[0.0, 221.0, 54.902, 204, 77.863]	[0.0, 223.0, 55.721, 201, 76.718]	[0.0, 221.0, 55.721, 201, 76.718]	[0.0, 221.0, 54.902, 204, 77.863]	[0.0, 239.0, 81.159, 138, 52.672]	[0.0, 350.0, 84.466, 206, 78.626]	[0.0, 221.0, 55.721, 201, 76.718]	[0.0, 350.0, 84.466, 206, 78.626]	[0.0, 215.0, 55.392, 204, 77.863]	[0.0, 346.0, 84.466, 206, 78.626]	[0.0, 215.0, 55.392, 204, 77.863]	[0.0, 224.0, 56.219, 201, 76.718]	[0.0, 223.0, 55.721, 201, 76.718]	[0.0, 223.0, 55.721, 201, 76.718]	[0.0, 188.0, 56.069, 173, 66.031]	[0.0, 216.0, 52.941, 204, 77.863]	[0.0, 217.0, 55.392, 204, 77.863]	[0.0, 345.0, 84.878, 205, 78.244]	[0.0, 342.0, 84.39, 205, 78.244]	[1.2, 28.1, 47.059, 34, 12.977]	[0.0, 334.0, 80.583, 206, 78.626]	[0.0, 334.0, 80.583, 206, 78.626]	[0.0, 334.0, 80.583, 206, 78.626]
extracell	celS	[0.0, 457.0, 91.513, 271, 100.0]	[0.0, 460.0, 92.62, 271, 100.0]	[0.0, 457.0, 91.513, 271, 100.0]	[0.0, 457.0, 91.513, 271, 100.0]	[0.0, 336.0, 91.748, 206, 76.015]	[0.0, 462.0, 92.989, 271, 100.0]	[0.0, 460.0, 92.251, 271, 100.0]	[0.0, 457.0, 91.513, 271, 100.0]	[0.0, 460.0, 92.193, 269, 99.262]	[0.0, 457.0, 92.62, 271, 100.0]	[0.0, 457.0, 92.62, 271, 100.0]	[0.0, 457.0, 91.513, 271, 100.0]	[0.0, 462.0, 92.193, 269, 99.262]	[0.0, 462.0, 92.989, 271, 100.0]	[0.0, 457.0, 92.62, 271, 100.0]	[0.0, 457.0, 91.513, 271, 100.0]	[0.0, 462.0, 92.989, 271, 100.0]	[0.0, 462.0, 92.62, 271, 100.0]	[0.0, 462.0, 92.62, 271, 100.0]	[0.0, 464.0, 92.989, 271, 100.0]	[0.0, 462.0, 92.62, 271, 100.0]	[0.0, 463.0, 92.62, 271, 100.0]	[0.0, 462.0, 92.989, 271, 100.0]	[0.0, 462.0, 92.989, 271, 100.0]	[0.0, 464.0, 92.989, 271, 100.0]	[0.0, 462.0, 92.989, 271, 100.0]	[0.0, 459.0, 92.62, 271, 100.0]	[0.0, 469.0, 92.565, 269, 99.262]	[0.0, 462.0, 92.989, 271, 100.0]	[0.0, 436.0, 92.683, 246, 90.775]	[0.0, 462.0, 92.989, 271, 100.0]	[0.0, 436.0, 92.683, 246, 90.775]	[0.0, 460.0, 92.251, 271, 100.0]	[0.0, 457.0, 92.251, 271, 100.0]	[0.0, 457.0, 92.251, 271, 100.0]	[0.0, 342.0, 76.58, 269, 99.262]	[0.0, 436.0, 88.561, 271, 100.0]	[0.0, 440.0, 88.93, 271, 100.0]	[0.0, 454.0, 91.144, 271, 100.0]	[0.0, 454.0, 91.882, 271, 100.0]	[1.9, 27.3, 29.73, 37, 13.653]	[0.0, 253.0, 57.143, 224, 82.657]	[0.0, 253.0, 57.143, 224, 82.657]	[0.0, 253.0, 57.143, 224, 82.657]
extracell	engXCA	[0.0, 784, 89.441, 483, 99.793]	[0.0, 794, 91.718, 483, 99.793]	[0.0, 786, 89.648, 483, 99.793]	[0.0, 791, 90.476, 483, 99.793]	[0.0, 791, 86.008, 486, 100.413]	[0.0, 792, 90.89, 483, 99.793]	[0.0, 787, 85.714, 483, 99.793]	[0.0, 791, 90.476, 483, 99.793]	[0.0, 786, 89.648, 483, 99.793]	[0.0, 793, 91.097, 483, 99.793]	[0.0, 793, 91.097, 483, 99.793]	[0.0, 791, 89.441, 483, 99.793]	[0.0, 789, 89.027, 483, 99.793]	[0.0, 792, 90.683, 483, 99.793]	[0.0, 793, 91.097, 483, 99.793]	[0.0, 791, 89.441, 483, 99.793]	[0.0, 791, 90.89, 483, 99.793]	[0.0, 793, 91.097, 483, 99.793]	[0.0, 791, 90.89, 483, 99.793]	[0.0, 792, 90.683, 483, 99.793]	[0.0, 791, 90.476, 483, 99.793]	[0.0, 793, 91.718, 483, 99.793]	[0.0, 786, 89.648, 483, 99.793]	[0.0, 791, 91.304, 483, 99.793]	[0.0, 790, 90.476, 483, 99.793]	[0.0, 786, 89.648, 483, 99.793]	[0.0, 786, 89.648, 483, 99.793]	[0.0, 786, 89.648, 483, 99.793]	[0.0, 786, 89.648, 483, 99.793]	[0.0, 787, 87.371, 483, 99.793]	[0.0, 791, 91.097, 483, 99.793]	[0.0, 787, 87.371, 483, 99.793]	[0.0, 790, 90.476, 483, 99.793]	[0.0, 791, 90.702, 484, 100.0]	[0.0, 791, 90.702, 484, 100.0]	[0.0, 786, 88.406, 483, 99.793]	[0.0, 754, 81.988, 483, 99.793]	[0.0, 784, 87.371, 483, 99.793]	[0.0, 783, 89.528, 487, 100.62]	[0.0, 783, 90.909, 484, 100.0]	[0.0, 746, 79.959, 484, 100.0]	[0.0, 791, 88.223, 484, 100.0]	[0.0, 791, 88.223, 484, 100.0]	[0.0, 791, 88.223, 484, 100.0]
extracell	XCC3535	[0.0, 464, 81.119, 286, 48.475]	[0.0, 822, 75.652, 575, 97.458]	[0.0, 464, 81.119, 286, 48.475]	[0.0, 464, 81.119, 286, 48.475]	[0.0, 807, 76.174, 575, 97.458]	[0.0, 795, 75.22, 569, 96.441]	[0.0, 803, 76.801, 569, 96.441]	[0.0, 464, 81.119, 286, 48.475]	[0.0, 464, 81.119, 286, 48.475]	[0.0, 806, 75.826, 575, 97.458]	[0.0, 806, 75.826, 575, 97.458]	[0.0, 182, 33.995, 403, 68.305]	[0.0, 181, 34.536, 388, 65.763]	[0.0, 800, 76.0, 575, 97.458]	[0.0, 799, 75.13, 575, 97.458]	[0.0, 182, 33.995, 403, 68.305]	[0.0, 777, 74.957, 575, 97.458]	[0.0, 800, 75.521, 576, 97.627]	[0.0, 803, 75.254, 590, 100.0]	[0.0, 796, 75.13, 575, 97.458]	[0.0, 829, 75.652, 575, 97.458]	[0.0, 811, 74.915, 590, 100.0]	[0.0, 464, 81.119, 286, 48.475]	[0.0, 810, 75.826, 575, 97.458]	[0.0, 790, 74.957, 575, 97.458]	[0.0, 464, 81.119, 286, 48.475]	[0.0, 464, 81.119, 286, 48.475]	[0.0, 464, 81.119, 286, 48.475]	[0.0, 464, 81.119, 286, 48.475]	[0.0, 191, 36.464, 362, 61.356]	[0.0, 798, 75.304, 575, 97.458]	[0.0, 191, 36.464, 362, 61.356]	[0.0, 179, 33.756, 394, 66.78]	[0.0, 181, 36.571, 350, 59.322]	[0.0, 181, 36.571, 350, 59.322]	[0.0, 188, 36.389, 360, 61.017]	[0.0, 180, 34.278, 388, 65.763]	[0.0, 187, 34.058, 414, 70.169]	[0.0, 816, 75.552, 589, 99.831]	[0.0, 824, 74.915, 590, 100.0]	[0.0, 1011, 90.0, 590, 100.0]	[0.0, 194, 35.266, 414, 70.169]	[0.0, 194, 35.266, 414, 70.169]	[0.0, 194, 35.266, 414, 70.169]
extracell	bglX.1	[0.0, 942, 75.921, 760, 99.869]	[0.0, 1144, 86.658, 757, 99.474]	[0.0, 940, 75.789, 760, 99.869]	[0.0, 934, 75.526, 760, 99.869]	[0.0, 949, 75.658, 760, 99.869]	[0.0, 969, 76.447, 760, 99.869]	[0.0, 965, 76.053, 760, 99.869]	[0.0, 934, 75.526, 760, 99.869]	[0.0, 940, 75.789, 760, 99.869]	[0.0, 930, 75.263, 760, 99.869]	[0.0, 930, 75.263, 760, 99.869]	[0.0, 1120, 86.184, 760, 99.869]	[0.0, 972, 76.053, 760, 99.869]	[0.0, 1146, 86.79, 757, 99.474]	[0.0, 1134, 85.865, 757, 99.474]	[0.0, 1120, 86.184, 760, 99.869]	[0.0, 1137, 85.94, 761, 100.0]	[0.0, 1154, 87.054, 757, 99.474]	[0.0, 1125, 85.02, 761, 100.0]	[0.0, 940, 75.789, 760, 99.869]	[0.0, 1139, 86.129, 757, 99.474]	[0.0, 937, 75.789, 760, 99.869]	[0.0, 940, 75.789, 760, 99.869]	[0.0, 934, 75.658, 760, 99.869]	[0.0, 937, 75.658, 760, 99.869]	[0.0, 723, 72.969, 640, 84.1]	[0.0, 935, 75.658, 760, 99.869]	[0.0, 935, 75.658, 760, 99.869]	[0.0, 935, 75.658, 760, 99.869]	[0.0, 628, 52.697, 723, 95.007]	[0.0, 935, 75.658, 760, 99.869]	[0.0, 630, 52.835, 723, 95.007]	[0.0, 1120, 86.465, 761, 100.0]	[0.0, 1128, 86.991, 761, 100.0]	[0.0, 1122, 86.334, 761, 100.0]	[0.0, 629, 52.697, 723, 95.007]	[0.0, 629, 52.697, 723, 95.007]	[0.0, 629, 52.559, 723, 95.007]	[0.0, 1330, 99.737, 761, 100.0]	[0.0, 1314, 98.553, 760, 99.869]	[0.0, 630, 52.974, 723, 95.007]	[0.0, 629, 52.697, 723, 95.007]	[0.0, 629, 52.697, 723, 95.007]	[0.0, 629, 52.697, 723, 95.007]
extracell	bglX.2	[0.0, 322, 73.579, 299, 95.223]	[0.0, 393, 87.291, 299, 95.223]	[0.0, 320, 73.244, 299, 95.223]	[0.0, 323, 73.913, 299, 95.223]	[0.0, 320, 73.244, 299, 95.223]	[0.0, 334, 74.267, 307, 97.771]	[0.0, 336, 74.267, 307, 97.771]	[0.0, 323, 73.913, 299, 95.223]	[0.0, 320, 73.244, 299, 95.223]	[0.0, 322, 73.579, 299, 95.223]	[0.0, 322, 73.579, 299, 95.223]	[0.0, 392, 87.96, 299, 95.223]	[0.0, 325, 74.247, 299, 95.223]	[0.0, 392, 87.291, 299, 95.223]	[0.0, 391, 86.957, 299, 95.223]	[0.0, 392, 87.96, 299, 95.223]	[0.0, 391, 86.957, 299, 95.223]	[0.0, 392, 86.957, 299, 95.223]	[0.0, 393, 87.291, 299, 95.223]	[0.0, 324, 73.913, 299, 95.223]	[0.0, 388, 85.953, 299, 95.223]	[0.0, 323, 73.579, 299, 95.223]	[0.0, 320, 73.244, 299, 95.223]	[0.0, 324, 73.913, 299, 95.223]	[0.0, 323, 73.579, 299, 95.223]	[0.0, 322, 73.579, 299, 95.223]	[0.0, 314, 72.91, 299, 95.223]	[0.0, 314, 72.91, 299, 95.223]	[0.0, 314, 72.91, 299, 95.223]	[0.0, 266, 57.333, 300, 95.541]	[0.0, 220, 88.199, 161, 51.274]	[0.0, 266, 57.333, 300, 95.541]	[0.0, 389, 87.625, 299, 95.223]	[0.0, 389, 87.625, 299, 95.223]	[0.0, 391, 87.96, 299, 95.223]	[0.0, 267, 57.667, 300, 95.541]	[0.0, 268, 56.41, 312, 99.363]	[0.0, 266, 57.333, 300, 95.541]	[0.0, 399, 84.615, 312, 99.363]	[0.0, 397, 84.295, 312, 99.363]	[0.0, 266, 57.0, 300, 95.541]	[0.0, 265, 57.333, 300, 95.541]	[0.0, 265, 57.333, 300, 95.541]	[0.0, 265, 57.333, 300, 95.541]
extracell	celD	[0.0, 1526, 93.807, 872, 100.0]	[0.0, 1533, 94.495, 872, 100.0]	[0.0, 1535, 94.61, 872, 100.0]	[0.0, 1531, 94.266, 872, 100.0]	[0.0, 1533, 94.495, 872, 100.0]	[0.0, 1531, 93.922, 872, 100.0]	[0.0, 1526, 93.807, 872, 100.0]	[0.0, 1532, 94.381, 872, 100.0]	[0.0, 1535, 94.61, 872, 100.0]	[0.0, 1535, 94.61, 872, 100.0]	[0.0, 1535, 94.61, 872, 100.0]	[0.0, 1537, 94.61, 872, 100.0]	[0.0, 1535, 94.61, 872, 100.0]	[0.0, 1541, 94.61, 872, 100.0]	[0.0, 1535, 94.61, 872, 100.0]	[0.0, 1537, 94.61, 872, 100.0]	[0.0, 1534, 94.61, 872, 100.0]	[0.0, 1538, 94.381, 872, 100.0]	[0.0, 1535, 94.61, 872, 100.0]	[0.0, 1541, 94.61, 872, 100.0]	[0.0, 1535, 94.725, 872, 100.0]	[0.0, 782, 93.817, 469, 53.784]	[0.0, 1535, 94.61, 872, 100.0]	[0.0, 1536, 94.61, 872, 100.0]	[0.0, 1536, 94.725, 872, 100.0]	[0.0, 951, 93.852, 553, 63.417]	[0.0, 1535, 94.61, 872, 100.0]	[0.0, 1535, 94.61, 872, 100.0]	[0.0, 1535, 94.61, 872, 100.0]	[0.0, 1519, 93.005, 872, 100.0]	[0.0, 1538, 94.839, 872, 100.0]	[0.0, 1519, 93.005, 872, 100.0]	[0.0, 1536, 94.495, 872, 100.0]	[0.0, 1532, 94.151, 872, 100.0]	[0.0, 1536, 94.381, 872, 100.0]	[0.0, 1516, 93.119, 872, 100.0]	[0.0, 1495, 90.94, 872, 100.0]	[0.0, 1517, 92.775, 872, 100.0]	[0.0, 1528, 94.037, 872, 100.0]	[0.0, 1528, 94.037, 872, 100.0]	[0.0, 1479, 93.006, 815, 93.463]	[0.0, 1524, 92.89, 872, 100.0]	[0.0, 1524, 92.89, 872, 100.0]	[0.0, 1524, 92.89, 872, 100.0]
extracell	XCC2892	[0.0, 1537, 91.789, 889, 100.113]	[0.0, 1538, 91.901, 889, 100.113]	[0.0, 1551, 91.901, 889, 100.113]	[0.0, 1537, 91.901, 889, 100.113]	[0.0, 1545, 92.351, 889, 100.113]	[0.0, 1551, 93.779, 852, 95.946]	[0.0, 1555, 93.545, 852, 95.946]	[0.0, 1537, 91.901, 889, 100.113]	[0.0, 1553, 92.351, 889, 100.113]	[0.0, 1556, 91.564, 889, 100.113]	[0.0, 1556, 91.564, 889, 100.113]	[0.0, 1551, 93.662, 852, 95.946]	[0.0, 1550, 91.564, 889, 100.113]	[0.0, 1541, 92.126, 889, 100.113]	[0.0, 1527, 91.789, 889, 100.113]	[0.0, 1550, 93.662, 852, 95.946]	[0.0, 1529, 92.958, 852, 95.946]	[0.0, 1536, 91.789, 889, 100.113]	[0.0, 1541, 92.126, 889, 100.113]	[0.0, 1540, 92.013, 889, 100.113]	[0.0, 1550, 91.901, 889, 100.113]	[0.0, 1544, 91.919, 891, 100.338]	[0.0, 1551, 91.901, 889, 100.113]	[0.0, 1540, 93.662, 852, 95.946]	[0.0, 1541, 92.013, 889, 100.113]	[0.0, 1217, 92.439, 701, 78.941]	[0.0, 1551, 91.901, 889, 100.113]	[0.0, 1551, 91.901, 889, 100.113]	[0.0, 1551, 91.901, 889, 100.113]	[0.0, 1541, 92.723, 852, 95.946]	[0.0, 1551, 91.901, 889, 100.113]	[0.0, 1541, 92.723, 852, 95.946]	[0.0, 1550, 93.075, 852, 95.946]	[0.0, 1545, 93.31, 852, 95.946]	[0.0, 1544, 93.427, 852, 95.946]	[0.0, 1542, 91.676, 889, 100.113]	[0.0, 1469, 89.764, 889, 100.113]	[0.0, 1549, 93.31, 852, 95.946]	[0.0, 1557, 92.351, 889, 100.113]	[0.0, 1564, 93.026, 889, 100.113]	[0.0, 1534, 90.776, 889, 100.113]	[0.0, 1535, 92.723, 852, 95.946]	[0.0, 1535, 92.723, 852, 95.946]	[0.0, 1535, 92.723, 852, 95.946]
extracell	XCC4106	[0.0, 1567, 90.157, 894, 99.777]	[0.0, 1570, 90.492, 894, 99.777]	[0.0, 1565, 90.157, 894, 99.777]	[0.0, 1564, 89.933, 894, 99.777]	[0.0, 1567, 90.157, 894, 99.777]	[0.0, 1554, 89.597, 894, 99.777]	[0.0, 1555, 91.726, 846, 94.42]	[0.0, 1564, 89.933, 894, 99.777]	[0.0, 1568, 92.553, 846, 94.42]	[0.0, 1572, 90.38, 894, 99.777]	[0.0, 1572, 90.38, 894, 99.777]	[0.0, 1575, 90.94, 894, 99.777]	[0.0, 1571, 92.553, 846, 94.42]	[0.0, 1570, 90.391, 895, 99.888]	[0.0, 1567, 90.38, 894, 99.777]	[0.0, 1575, 90.94, 894, 99.777]	[0.0, 1570, 92.553, 846, 94.42]	[0.0, 1565, 89.933, 894, 99.777]	[0.0, 1575, 90.503, 895, 99.888]	[0.0, 1568, 92.671, 846, 94.42]	[0.0, 1571, 90.268, 894, 99.777]	[0.0, 1566, 89.821, 894, 99.777]	[0.0, 1574, 90.492, 894, 99.777]	[0.0, 1568, 92.553, 846, 94.42]	[0.0, 1578, 90.716, 894, 99.777]	[0.0, 1565, 90.157, 894, 99.777]	[0.0, 1565, 90.045, 894, 99.777]	[0.0, 1565, 90.045, 894, 99.777]	[0.0, 1565, 90.045, 894, 99.777]	[0.0, 1320, 76.896, 857, 95.647]	[0.0, 1567, 92.553, 846, 94.42]	[0.0, 1320, 76.896, 857, 95.647]	[0.0, 1571, 90.492, 894, 99.777]	[0.0, 1560, 92.189, 845, 94.308]	[0.0, 1571, 92.781, 845, 94.308]	[0.0, 1317, 76.752, 856, 95.536]	[0.0, 1516, 90.307, 846, 94.42]	[0.0, 1320, 76.546, 857, 95.647]	[0.0, 1573, 92.689, 848, 94.643]	[0.0, 1569, 92.571, 848, 94.643]	[0.0, 1309, 76.168, 856, 95.536]	[0.0, 1318, 77.22, 856, 95.536]	[0.0, 1318, 77.22, 856, 95.536]	[0.0, 1318, 77.22, 856, 95.536]
extracell	bglX.3	[0.0, 1273, 94.598, 722, 99.862]	[0.0, 1279, 95.014, 722, 99.862]	[0.0, 1281, 95.291, 722, 99.862]	[0.0, 1268, 94.183, 722, 99.862]	[0.0, 1280, 95.152, 722, 99.862]	[0.0, 1275, 95.014, 722, 99.862]	[0.0, 1280, 95.152, 722, 99.862]	[0.0, 1268, 94.183, 722, 99.862]	[0.0, 1274, 94.598, 722, 99.862]	[0.0, 1281, 95.291, 722, 99.862]	[0.0, 1281, 95.291, 722, 99.862]	[0.0, 1281, 95.291, 722, 99.862]	[0.0, 1280, 95.152, 722, 99.862]	[0.0, 1282, 95.291, 722, 99.862]	[0.0, 1281, 95.291, 722, 99.862]	[0.0, 1281, 95.291, 722, 99.862]	[0.0, 1278, 94.737, 722, 99.862]	[0.0, 1281, 95.291, 722, 99.862]	[0.0, 1279, 95.014, 722, 99.862]	[0.0, 1278, 95.014, 722, 99.862]	[0.0, 1269, 95.014, 722, 99.862]	[0.0, 1280, 95.014, 722, 99.862]	[0.0, 1281, 95.291, 722, 99.862]	[0.0, 1276, 94.875, 722, 99.862]	[0.0, 1273, 94.598, 722, 99.862]	[0.0, 1281, 95.291, 722, 99.862]	[0.0, 1281, 95.152, 722, 99.862]	[0.0, 1274, 94.598, 722, 99.862]	[0.0, 1281, 95.152, 722, 99.862]	[0.0, 1278, 95.021, 723, 100.0]	[0.0, 1280, 95.014, 722, 99.862]	[0.0, 1280, 95.159, 723, 100.0]	[0.0, 1281, 95.152, 722, 99.862]	[0.0, 1278, 95.014, 722, 99.862]	[0.0, 1278, 95.152, 722, 99.862]	[0.0, 1280, 95.159, 723, 100.0]	[0.0, 1266, 94.183, 722, 99.862]	[0.0, 1284, 95.159, 723, 100.0]	[0.0, 1269, 94.875, 722, 99.862]	[0.0, 1263, 94.321, 722, 99.862]	[0.0, 1250, 92.946, 723, 100.0]	[0.0, 1267, 94.598, 722, 99.862]	[0.0, 1267, 94.598, 722, 99.862]	[0.0, 1267, 94.598, 722, 99.862]
extracell	bcsZ	[0.17, 31.6, 54.839, 31, 8.073]	[0.0, 593.0, 89.888, 356, 92.708]	[0.0, 593.0, 89.636, 357, 92.969]	[0.17, 31.6, 54.839, 31, 8.073]	[0.0, 533.0, 89.124, 331, 86.198]	[0.0, 590.0, 89.326, 356, 92.708]	[1.9, 28.1, 45.161, 31, 8.073]	[0.17, 31.6, 54.839, 31, 8.073]	[0.0, 593.0, 89.636, 357, 92.969]	[0.0, 589.0, 89.326, 356, 92.708]	[0.0, 589.0, 89.326, 356, 92.708]	[0.37, 30.4, 32.353, 68, 17.708]	[0.15, 31.6, 54.839, 31, 8.073]	[0.0, 589.0, 89.607, 356, 92.708]	[0.0, 591.0, 89.045, 356, 92.708]	[0.37, 30.4, 32.353, 68, 17.708]	[0.0, 590.0, 89.607, 356, 92.708]	[0.0, 591.0, 89.888, 356, 92.708]	[0.0, 590.0, 89.356, 357, 92.969]	[0.0, 590.0, 89.607, 356, 92.708]	[0.0, 591.0, 89.045, 356, 92.708]	[0.0, 585.0, 89.045, 356, 92.708]	[0.0, 590.0, 89.356, 357, 92.969]	[0.0, 588.0, 89.831, 354, 92.188]	[0.0, 589.0, 89.045, 356, 92.708]	[0.0, 593.0, 89.636, 357, 92.969]	[0.0, 590.0, 89.356, 357, 92.969]	[0.0, 593.0, 89.636, 357, 92.969]	[0.0, 590.0, 89.356, 357, 92.969]	[0.0, 654.0, 100.0, 384, 100.0]	[0.0, 593.0, 89.888, 356, 92.708]	[0.0, 654.0, 100.0, 384, 100.0]	[0.42, 30.0, 30.882, 68, 17.708]	[0.63, 29.6, 31.429, 70, 18.229]	[0.46, 30.0, 32.353, 68, 17.708]	[0.0, 638.0, 97.917, 384, 100.0]	[1.5, 28.1, 42.857, 21, 5.469]	[0.0, 638.0, 97.135, 384, 100.0]	[1.8, 28.5, 42.857, 21, 5.469]	[1.6, 28.5, 42.857, 21, 5.469]	[2.9, 27.7, 45.0, 20, 5.208]	[1.9, 28.1, 42.857, 21, 5.469]	[1.8, 28.1, 42.857, 21, 5.469]	[1.8, 28.1, 42.857, 21, 5.469]
extracell	pglA	[0.0, 1009.0, 90.654, 535, 96.223]	[0.0, 997.0, 89.888, 534, 96.043]	[0.0, 997.0, 89.72, 535, 96.223]	[0.0, 880.0, 91.939, 459, 82.554]	[0.0, 187.0, 32.379, 454, 81.655]	[0.0, 988.0, 89.139, 534, 96.043]	[0.0, 994.0, 89.888, 534, 96.043]	[0.0, 1009.0, 90.654, 535, 96.223]	[0.0, 994.0, 89.533, 535, 96.223]	[0.0, 1000.0, 90.262, 534, 96.043]	[0.0, 1000.0, 90.262, 534, 96.043]	[0.0, 190.0, 33.713, 439, 78.957]	[0.09, 33.1, 77.778, 18, 3.237]	[0.0, 989.0, 89.139, 534, 96.043]	[0.0, 1000.0, 90.262, 534, 96.043]	[0.0, 190.0, 33.713, 439, 78.957]	[0.0, 988.0, 89.139, 534, 96.043]	[0.0, 994.0, 89.513, 534, 96.043]	[0.0, 185.0, 32.379, 454, 81.655]	[0.0, 188.0, 32.599, 454, 81.655]	[0.0, 188.0, 32.599, 454, 81.655]	[0.0, 996.0, 89.7, 534, 96.043]	[0.0, 997.0, 89.72, 535, 96.223]	[0.0, 185.0, 33.03, 439, 78.957]	[0.0, 187.0, 32.379, 454, 81.655]	[0.0, 997.0, 89.72, 535, 96.223]	[0.0, 996.0, 89.72, 535, 96.223]	[0.0, 996.0, 89.72, 535, 96.223]	[0.0, 996.0, 89.72, 535, 96.223]	[0.0, 984.0, 88.972, 535, 96.223]	[0.0, 994.0, 89.513, 534, 96.043]	[0.0, 984.0, 88.972, 535, 96.223]	[0.0, 189.0, 33.485, 439, 78.957]	[0.0, 185.0, 32.877, 438, 78.777]	[0.0, 188.0, 33.485, 439, 78.957]	[0.0, 992.0, 89.326, 534, 96.043]	[0.0, 1010.0, 90.841, 535, 96.223]	[0.0, 987.0, 88.951, 534, 96.043]	[0.0, 1012.0, 91.028, 535, 96.223]	[0.0, 1013.0, 91.028, 535, 96.223]	[0.0, 986.0, 89.513, 534, 96.043]	[0.0, 992.0, 89.346, 535, 96.223]	[0.0, 990.0, 89.346, 535, 96.223]	[0.0, 991.0, 89.346, 535, 96.223]
extracell	peh.1	[0.0, 805.0, 84.335, 466, 100.0]	[0.0, 801.0, 84.335, 466, 100.0]	[0.0, 804.0, 84.335, 466, 100.0]	[0.0, 806.0, 84.335, 466, 100.0]	[0.0, 802.0, 84.335, 466, 100.0]	[0.0, 807.0, 84.335, 466, 100.0]	[0.0, 795.0, 84.549, 466, 100.0]	[0.0, 806.0, 84.335, 466, 100.0]	[0.0, 804.0, 84.335, 466, 100.0]	[0.0, 803.0, 84.335, 466, 100.0]	[0.0, 803.0, 84.335, 466, 100.0]	[0.0, 801.0, 83.047, 466, 100.0]	[0.0, 57.8, 52.083, 48, 10.3]	[0.0, 807.0, 84.335, 466, 100.0]	[0.0, 805.0, 84.335, 466, 100.0]	[0.0, 801.0, 83.047, 466, 100.0]	[0.0, 807.0, 84.335, 466, 100.0]	[0.0, 804.0, 84.335, 466, 100.0]	[0.0, 807.0, 84.979, 466, 100.0]	[0.0, 805.0, 84.335, 466, 100.0]	[0.0, 809.0, 84.549, 466, 100.0]	[0.0, 797.0, 83.262, 466, 100.0]	[0.0, 804.0, 84.335, 466, 100.0]	[0.0, 801.0, 84.12, 466, 100.0]	[0.0, 802.0, 84.335, 466, 100.0]	[0.0, 804.0, 84.335, 466, 100.0]	[0.0, 805.0, 84.335, 466, 100.0]	[0.0, 807.0, 84.764, 466, 100.0]	[0.0, 805.0, 84.335, 466, 100.0]	[0.0, 753.0, 79.229, 467, 100.215]	[0.0, 800.0, 83.691, 466, 100.0]	[0.0, 753.0, 79.229, 467, 100.215]	[0.0, 805.0, 83.691, 466, 100.0]	[0.0, 802.0, 83.476, 466, 100.0]	[0.0, 801.0, 83.262, 466, 100.0]	[0.0, 740.0, 80.597, 469, 100.644]	[0.0, 769.0, 81.37, 467, 100.215]	[0.0, 750.0, 78.158, 467, 100.215]	[0.0, 746.0, 83.486, 436, 93.562]	[0.0, 773.0, 82.932, 457, 98.069]	[0.0, 190.0, 33.012, 415, 89.056]	[0.0, 724.0, 79.015, 467, 100.215]	[0.0, 724.0, 79.015, 467, 100.215]	[0.0, 724.0, 79.015, 467, 100.215]
extracell	pelA	[0.0, 71.6, 90.909, 33, 9.51]	[0.0, 586.0, 90.312, 320, 92.219]	[0.0, 71.6, 90.909, 33, 9.51]	[0.0, 71.6, 90.909, 33, 9.51]	[0.0, 586.0, 90.938, 320, 92.219]	[0.0, 591.0, 90.625, 320, 92.219]	[0.0, 588.0, 90.312, 320, 92.219]	[0.0, 71.6, 90.909, 33, 9.51]	[0.0, 71.6, 90.909, 33, 9.51]	[0.0, 582.0, 90.0, 320, 92.219]	[0.0, 582.0, 90.0, 320, 92.219]	[0.0, 583.0, 90.312, 320, 92.219]	[0.0, 586.0, 90.312, 320, 92.219]	[0.0, 588.0, 91.25, 320, 92.219]	[0.0, 582.0, 90.0, 320, 92.219]	[0.0, 583.0, 90.312, 320, 92.219]	[0.0, 583.0, 90.0, 320, 92.219]	[0.0, 587.0, 90.625, 320, 92.219]	[0.0, 588.0, 90.938, 320, 92.219]	[0.0, 582.0, 89.688, 320, 92.219]	[0.0, 586.0, 90.938, 320, 92.219]	[0.0, 587.0, 90.625, 320, 92.219]	[0.0, 71.6, 90.909, 33, 9.51]	[0.0, 586.0, 90.625, 320, 92.219]	[0.0, 589.0, 91.25, 320, 92.219]	[0.0, 71.6, 90.909, 33, 9.51]	[0.0, 71.6, 90.909, 33, 9.51]	[0.0, 71.6, 90.909, 33, 9.51]	[0.0, 71.6, 90.909, 33, 9.51]	[0.71, 29.3, 27.16, 81, 23.343]	[0.0, 588.0, 90.938, 320, 92.219]	[0.71, 29.3, 27.16, 81, 23.343]	[0.0, 589.0, 90.625, 320, 92.219]	[0.0, 591.0, 90.938, 320, 92.219]	[0.0, 591.0, 91.25, 320, 92.219]	[2.9, 27.3, 42.5, 40, 11.527]	[2.2, 27.3, 30.556, 72, 20.749]	[0.87, 28.9, 25.0, 92, 26.513]	[0.0, 600.0, 93.75, 320, 92.219]	[0.0, 602.0, 94.375, 320, 92.219]	[9.3, 25.8, 40.741, 27, 7.781]	[1.6, 28.1, 31.707, 82, 23.631]	[1.6, 28.1, 31.707, 82, 23.631]	[1.6, 28.1, 31.707, 82, 23.631]
extracell	pel.1	[0.0, 521.0, 86.842, 304, 80.0]	[0.0, 572.0, 91.667, 336, 88.421]	[0.0, 521.0, 86.842, 304, 80.0]	[0.0, 346.0, 88.776, 196, 51.579]	[0.0, 555.0, 87.761, 335, 88.158]	[0.0, 549.0, 86.567, 335, 88.158]	[0.0, 552.0, 86.866, 335, 88.158]	[0.0, 346.0, 88.776, 196, 51.579]	[0.0, 521.0, 86.842, 304, 80.0]	[0.0, 545.0, 86.269, 335, 88.158]	[0.0, 545.0, 86.269, 335, 88.158]	[0.0, 525.0, 86.567, 335, 88.158]	[0.0, 545.0, 86.269, 335, 88.158]	[0.0, 573.0, 91.667, 336, 88.421]	[0.0, 573.0, 91.667, 336, 88.421]	[0.0, 525.0, 86.567, 335, 88.158]	[0.0, 574.0, 92.262, 336, 88.421]	[0.0, 572.0, 91.667, 336, 88.421]	[0.0, 573.0, 91.964, 336, 88.421]	[0.0, 555.0, 87.761, 335, 88.158]	[0.0, 573.0, 91.964, 336, 88.421]	[0.0, 524.0, 86.928, 306, 80.526]	[0.0, 521.0, 86.842, 304, 80.0]	[0.0, 554.0, 87.463, 335, 88.158]	[0.0, 556.0, 87.761, 335, 88.158]	[0.0, 521.0, 86.842, 304, 80.0]	[0.0, 521.0, 86.842, 304, 80.0]	[0.0, 521.0, 86.842, 304, 80.0]	[0.0, 521.0, 86.842, 304, 80.0]	[0.0, 547.0, 86.228, 334, 87.895]	[0.0, 572.0, 91.667, 336, 88.421]	[0.0, 547.0, 86.228, 334, 87.895]	[0.0, 534.0, 87.761, 335, 88.158]	[0.0, 534.0, 87.761, 335, 88.158]	[0.0, 525.0, 86.567, 335, 88.158]	[0.0, 548.0, 86.527, 334, 87.895]	[0.0, 47.4, 24.051, 237, 62.368]	[0.0, 541.0, 85.629, 334, 87.895]	[0.0, 544.0, 85.672, 335, 88.158]	[0.0, 540.0, 91.343, 335, 88.158]	[0.0, 526.0, 83.533, 334, 87.895]	[0.0, 535.0, 85.03, 334, 87.895]	[0.0, 535.0, 85.03, 334, 87.895]	[0.0, 535.0, 85.03, 334, 87.895]
extracell	XCR_0796	[0.0, 370.0, 58.537, 287, 77.568]	[0.0, 379.0, 59.292, 339, 91.622]	[0.0, 370.0, 58.537, 287, 77.568]	[0.0, 232.0, 56.186, 194, 52.432]	[0.0, 390.0, 59.88, 334, 90.27]	[0.0, 384.0, 58.683, 334, 90.27]	[0.0, 386.0, 58.982, 334, 90.27]	[0.0, 232.0, 56.186, 194, 52.432]	[0.0, 370.0, 58.537, 287, 77.568]	[0.0, 394.0, 60.18, 334, 90.27]	[0.0, 394.0, 60.18, 334, 90.27]	[0.0, 367.0, 58.982, 334, 90.27]	[0.0, 394.0, 60.18, 334, 90.27]	[0.0, 380.0, 59.292, 339, 91.622]	[0.0, 380.0, 59.292, 339, 91.622]	[0.0, 367.0, 58.982, 334, 90.27]	[0.0, 381.0, 59.292, 339, 91.622]	[0.0, 378.0, 58.997, 339, 91.622]	[0.0, 380.0, 59.292, 339, 91.622]	[0.0, 390.0, 59.88, 334, 90.27]	[0.0, 380.0, 59.292, 339, 91.622]	[0.0, 367.0, 58.537, 287, 77.568]	[0.0, 370.0, 58.537, 287, 77.568]	[0.0, 390.0, 59.88, 334, 90.27]	[0.0, 391.0, 59.88, 334, 90.27]	[0.0, 370.0, 58.537, 287, 77.568]	[0.0, 370.0, 58.537, 287, 77.568]	[0.0, 370.0, 58.537, 287, 77.568]	[0.0, 370.0, 58.537, 287, 77.568]	[0.0, 390.0, 59.587, 339, 91.622]	[0.0, 379.0, 59.292, 339, 91.622]	[0.0, 390.0, 59.587, 339, 91.622]	[0.0, 372.0, 59.281, 334, 90.27]	[0.0, 372.0, 59.281, 334, 90.27]	[0.0, 367.0, 58.982, 334, 90.27]	[0.0, 386.0, 58.112, 339, 91.622]	[0.023, 33.9, 31.325, 83, 22.432]	[0.0, 385.0, 58.702, 339, 91.622]	[0.0, 380.0, 58.859, 333, 90.0]	[0.0, 363.0, 60.661, 333, 90.0]	[0.0, 372.0, 56.637, 339, 91.622]	[0.0, 381.0, 58.58, 338, 91.351]	[0.0, 381.0, 58.58, 338, 91.351]	[0.0, 381.0, 58.58, 338, 91.351]
extracell	pelB	[0.0, 493.0, 88.764, 267, 75.637]	[0.0, 614.0, 91.785, 353, 100.0]	[0.0, 609.0, 91.218, 353, 100.0]	[0.0, 613.0, 91.785, 353, 100.0]	[0.0, 614.0, 92.068, 353, 100.0]	[0.0, 612.0, 92.918, 353, 100.0]	[0.0, 613.0, 92.918, 353, 100.0]	[0.0, 613.0, 91.785, 353, 100.0]	[0.0, 609.0, 91.218, 353, 100.0]	[0.0, 614.0, 92.068, 353, 100.0]	[0.0, 614.0, 92.068, 353, 100.0]	[0.0, 611.0, 93.009, 329, 93.201]	[0.0, 610.0, 91.218, 353, 100.0]	[0.0, 614.0, 91.785, 353, 100.0]	[0.0, 614.0, 92.068, 353, 100.0]	[0.0, 611.0, 93.009, 329, 93.201]	[0.0, 614.0, 91.785, 353, 100.0]	[0.0, 611.0, 91.501, 353, 100.0]	[0.0, 614.0, 92.068, 353, 100.0]	[0.0, 615.0, 92.351, 353, 100.0]	[0.0, 615.0, 92.068, 353, 100.0]	[0.0, 614.0, 92.068, 353, 100.0]	[0.0, 609.0, 91.218, 353, 100.0]	[0.0, 614.0, 92.068, 353, 100.0]	[0.0, 614.0, 92.068, 353, 100.0]	[0.0, 609.0, 91.218, 353, 100.0]	[0.0, 609.0, 91.218, 353, 100.0]	[0.0, 609.0, 91.218, 353, 100.0]	[0.0, 609.0, 91.218, 353, 100.0]	[0.0, 625.0, 93.201, 353, 100.0]	[0.0, 615.0, 91.785, 353, 100.0]	[0.0, 625.0, 93.201, 353, 100.0]	[0.0, 609.0, 91.218, 353, 100.0]	[0.0, 611.0, 93.009, 329, 93.201]	[0.0, 611.0, 93.009, 329, 93.201]	[0.0, 544.0, 94.755, 286, 81.02]	[0.0, 70.1, 72.727, 44, 12.465]	[0.0, 174.0, 89.6, 125, 35.411]	[0.0, 617.0, 94.322, 317, 89.802]	[0.0, 625.0, 95.441, 329, 93.201]	[0.0, 62.0, 28.049, 246, 69.688]	[0.0, 642.0, 96.657, 329, 93.201]	[0.0, 642.0, 96.657, 329, 93.201]	[0.0, 642.0, 96.657, 329, 93.201]
extracell	pel	[0.0, 688.0, 89.683, 378, 87.097]	[0.0, 50.8, 27.542, 236, 54.378]	[0.0, 685.0, 89.418, 378, 87.097]	[0.0, 688.0, 89.683, 378, 87.097]	[0.0, 57.8, 26.823, 384, 88.479]	[0.0, 62.4, 68.293, 41, 9.447]	[0.0, 54.7, 69.231, 39, 8.986]	[0.0, 688.0, 89.683, 378, 87.097]	[0.0, 685.0, 89.418, 378, 87.097]	[0.0, 53.1, 24.619, 394, 90.783]	[0.0, 53.1, 24.619, 394, 90.783]	[0.0, 54.3, 25.916, 382, 88.018]	[0.0, 53.1, 24.619, 394, 90.783]	[0.0, 56.6, 58.696, 46, 10.599]	[0.0, 50.8, 27.542, 236, 54.378]	[0.0, 54.3, 25.916, 382, 88.018]	[0.0, 50.8, 27.542, 236, 54.378]	[0.0, 50.8, 27.542, 236, 54.378]	[0.0, 50.8, 27.542, 236, 54.378]	[0.0, 55.8, 26.608, 342, 78.802]	[0.0, 50.8, 27.542, 236, 54.378]	[0.0, 58.9, 27.451, 357, 82.258]	[0.0, 685.0, 89.418, 378, 87.097]	[0.0, 57.4, 26.823, 384, 88.479]	[0.0, 57.8, 27.083, 384, 88.479]	[0.0, 685.0, 89.418, 378, 87.097]	[0.0, 685.0, 89.418, 378, 87.097]	[0.0, 685.0, 89.418, 378, 87.097]	[0.0, 685.0, 89.418, 378, 87.097]	[0.0, 869.0, 99.539, 434, 100.0]	[0.0, 50.8, 27.542, 236, 54.378]	[0.0, 870.0, 99.77, 434, 100.0]	[0.0, 53.9, 25.781, 384, 88.479]	[0.0, 53.9, 25.781, 384, 88.479]	[0.0, 54.3, 25.916, 382, 88.018]	[0.0, 652.0, 79.953, 424, 97.696]	[0.0, 629.0, 82.804, 378, 87.097]	[0.0, 713.0, 93.14, 379, 87.327]	[0.0, 683.0, 89.418, 378, 87.097]	[0.0, 62.4, 72.5, 40, 9.217]	[0.0, 67.0, 83.784, 37, 8.525]	[0.0, 49.7, 24.672, 381, 87.788]	[0.0, 49.7, 24.672, 381, 87.788]	[0.0, 49.7, 24.672, 381, 87.788]
extracell	XCV2278	[0.25, 31.2, 52.174, 23, 5.227]	[0.24, 31.2, 52.174, 23, 5.227]	[0.25, 31.2, 52.174, 23, 5.227]	[0.24, 31.2, 52.174, 23, 5.227]	[1.5, 28.5, 47.826, 23, 5.227]	[0.25, 31.2, 52.174, 23, 5.227]	[1.6, 28.5, 47.826, 23, 5.227]	[0.24, 31.2, 52.174, 23, 5.227]	[0.25, 31.2, 52.174, 23, 5.227]	[0.18, 31.6, 52.174, 23, 5.227]	[0.18, 31.6, 52.174, 23, 5.227]	[0.18, 31.6, 48.0, 25, 5.682]	[0.16, 32.0, 48.0, 25, 5.682]	[0.23, 31.2, 52.174, 23, 5.227]	[0.058, 33.5, 26.667, 135, 30.682]	[0.18, 31.6, 48.0, 25, 5.682]	[0.005, 35.4, 92.857, 14, 3.182]	[0.11, 32.3, 26.596, 94, 21.364]	[0.16, 32.0, 52.174, 23, 5.227]	[1.5, 28.5, 47.826, 23, 5.227]	[0.23, 31.2, 52.174, 23, 5.227]	[0.18, 31.6, 52.174, 23, 5.227]	[0.25, 31.2, 52.174, 23, 5.227]	[0.18, 31.6, 52.174, 23, 5.227]	[0.18, 31.6, 52.174, 23, 5.227]	[0.24, 31.2, 52.174, 23, 5.227]	[0.24, 31.2, 52.174, 23, 5.227]	[0.26, 31.2, 52.174, 23, 5.227]	[0.26, 31.2, 52.174, 23, 5.227]	[1.4, 28.9, 47.826, 23, 5.227]	[0.24, 31.2, 52.174, 23, 5.227]	[1.9, 28.5, 57.143, 28, 6.364]	[0.18, 31.6, 48.0, 25, 5.682]	[0.18, 31.6, 48.0, 25, 5.682]	[0.18, 31.6, 48.0, 25, 5.682]	[0.0, 772.0, 100.0, 440, 100.0]	[0.0, 762.0, 98.861, 439, 99.773]	[0.0, 764.0, 98.795, 415, 94.318]	[0.0, 652.0, 84.096, 415, 94.318]	[0.91, 29.3, 50.0, 24, 5.455]	[0.0, 723.0, 94.131, 443, 100.682]	[0.0, 754.0, 97.722, 439, 99.773]	[0.0, 754.0, 97.722, 439, 99.773]	[0.0, 754.0, 97.722, 439, 99.773]
extracell	XCC0121	[3.1, 26.9, 34.783, 46, 14.154]	[0.0, 497.0, 89.231, 325, 100.0]	[2.4, 27.3, 34.783, 46, 14.154]	[2.8, 27.3, 34.783, 46, 14.154]	[0.0, 494.0, 89.231, 325, 100.0]	[0.0, 504.0, 88.615, 325, 100.0]	[0.0, 479.0, 86.462, 325, 100.0]	[2.9, 27.3, 34.783, 46, 14.154]	[2.4, 27.3, 34.783, 46, 14.154]	[0.0, 496.0, 89.231, 325, 100.0]	[0.0, 496.0, 89.231, 325, 100.0]	[0.0, 497.0, 89.231, 325, 100.0]	[0.0, 496.0, 89.231, 325, 100.0]	[0.0, 493.0, 90.462, 325, 100.0]	[0.0, 495.0, 88.615, 325, 100.0]	[0.0, 497.0, 89.231, 325, 100.0]	[0.0, 492.0, 90.462, 325, 100.0]	[0.0, 500.0, 90.154, 325, 100.0]	[0.0, 490.0, 89.231, 325, 100.0]	[0.0, 485.0, 88.959, 317, 97.538]	[0.0, 496.0, 89.231, 325, 100.0]	[0.0, 495.0, 89.538, 325, 100.0]	[2.3, 27.7, 34.783, 46, 14.154]	[0.0, 495.0, 88.923, 325, 100.0]	[0.0, 497.0, 89.538, 325, 100.0]	[2.4, 27.3, 34.783, 46, 14.154]	[2.5, 27.3, 34.783, 46, 14.154]	[2.5, 27.3, 34.783, 46, 14.154]	[2.3, 22.7, 38.095, 21, 6.462]	[4.2, 26.9, 43.478, 23, 7.077]	[0.0, 495.0, 89.231, 325, 100.0]	[4.1, 26.9, 43.478, 23, 7.077]	[0.0, 490.0, 89.538, 325, 100.0]	[0.0, 480.0, 87.385, 325, 100.0]	[0.0, 487.0, 88.923, 325, 100.0]	[0.093, 32.0, 43.59, 39, 12.0]	[0.0, 40.0, 43.75, 32, 9.846]	[0.047, 33.1, 46.154, 39, 12.0]	[0.0, 489.0, 89.846, 325, 100.0]	[0.0, 504.0, 88.923, 325, 100.0]	[5.7, 26.2, 38.462, 52, 16.0]	[0.0, 101.0, 33.642, 324, 99.692]	[0.0, 101.0, 33.642, 324, 99.692]	[0.0, 101.0, 33.642, 324, 99.692]
extracell	XCC0154	[0.0, 588.0, 89.076, 357, 98.077]	[0.0, 597.0, 90.704, 355, 97.527]	[0.0, 582.0, 88.235, 357, 98.077]	[0.0, 592.0, 89.636, 357, 98.077]	[0.0, 598.0, 89.916, 357, 98.077]	[0.0, 95.9, 36.628, 172, 47.253]	[0.0, 91.3, 35.465, 172, 47.253]	[0.0, 592.0, 89.636, 357, 98.077]	[0.0, 582.0, 88.235, 357, 98.077]	[0.0, 598.0, 89.916, 357, 98.077]	[0.0, 598.0, 89.916, 357, 98.077]	[0.0, 568.0, 86.517, 356, 97.802]	[0.0, 426.0, 85.214, 257, 70.604]	[0.0, 597.0, 89.916, 357, 98.077]	[0.0, 598.0, 89.916, 357, 98.077]	[0.0, 568.0, 86.517, 356, 97.802]	[0.0, 580.0, 86.872, 358, 98.352]	[0.0, 602.0, 90.756, 357, 98.077]	[0.0, 602.0, 90.756, 357, 98.077]	[0.0, 598.0, 90.196, 357, 98.077]	[0.0, 598.0, 90.196, 357, 98.077]	[0.0, 600.0, 90.476, 357, 98.077]	[0.0, 584.0, 88.515, 357, 98.077]	[0.0, 600.0, 89.636, 357, 98.077]	[0.0, 597.0, 89.356, 357, 98.077]	[0.0, 582.0, 88.235, 357, 98.077]	[0.0, 584.0, 88.515, 357, 98.077]	[0.0, 604.0, 90.476, 357, 98.077]	[0.0, 584.0, 88.515, 357, 98.077]	[0.0, 589.0, 87.258, 361, 99.176]	[0.0, 597.0, 89.916, 357, 98.077]	[0.0, 589.0, 87.258, 361, 99.176]	[0.0, 578.0, 88.202, 356, 97.802]	[0.0, 599.0, 90.476, 357, 98.077]	[0.0, 562.0, 85.955, 356, 97.802]	[0.0, 592.0, 89.045, 356, 97.802]	[0.0, 40.0, 31.081, 74, 20.33]	[0.0, 590.0, 87.328, 363, 99.725]	[0.0, 575.0, 88.857, 350, 96.154]	[0.0, 583.0, 88.764, 356, 97.802]	[0.0, 306.0, 77.612, 201, 55.22]	[0.0, 601.0, 88.154, 363, 99.725]	[0.0, 601.0, 88.154, 363, 99.725]	[0.0, 601.0, 88.154, 363, 99.725]
extracell	rhgB	[0.0, 916.0, 83.49, 533, 100.0]	[0.0, 902.0, 82.176, 533, 100.0]	[0.0, 913.0, 83.302, 533, 100.0]	[0.0, 914.0, 83.302, 533, 100.0]	[0.0, 917.0, 83.49, 533, 100.0]	[0.0, 897.0, 83.114, 533, 100.0]	[0.0, 886.0, 82.922, 527, 98.874]	[0.0, 914.0, 83.302, 533, 100.0]	[1.2, 29.3, 25.743, 101, 18.949]	[0.0, 911.0, 82.739, 533, 100.0]	[0.0, 911.0, 82.739, 533, 100.0]	[0.82, 30.0, 28.302, 106, 19.887]	[0.91, 29.6, 21.782, 101, 18.949]	[0.0, 912.0, 82.927, 533, 100.0]	[0.0, 911.0, 82.739, 533, 100.0]	[0.82, 30.0, 28.302, 106, 19.887]	[0.0, 906.0, 82.364, 533, 100.0]	[0.0, 907.0, 81.989, 533, 100.0]	[0.0, 916.0, 83.114, 533, 100.0]	[0.0, 913.0, 82.927, 533, 100.0]	[0.0, 888.0, 82.739, 533, 100.0]	[0.0, 912.0, 82.739, 533, 100.0]	[0.0, 887.0, 83.208, 530, 99.437]	[0.0, 907.0, 82.364, 533, 100.0]	[0.0, 911.0, 83.114, 533, 100.0]	[0.0, 915.0, 83.302, 533, 100.0]	[0.0, 905.0, 82.552, 533, 100.0]	[0.76, 30.0, 30.508, 59, 11.069]	[0.0, 905.0, 82.552, 533, 100.0]	[0.0, 1079.0, 99.812, 533, 100.0]	[0.0, 911.0, 83.114, 533, 100.0]	[0.0, 1079.0, 99.812, 533, 100.0]	[0.9, 29.6, 28.667, 150, 28.143]	[0.76, 30.0, 28.814, 59, 11.069]	[1.2, 29.3, 28.302, 106, 19.887]	[0.0, 976.0, 94.129, 511, 95.872]	[0.68, 30.0, 38.298, 47, 8.818]	[0.0, 1044.0, 96.623, 533, 100.0]	[0.0, 858.0, 80.748, 535, 100.375]	[0.0, 863.0, 80.748, 535, 100.375]	[0.0, 937.0, 87.242, 533, 100.0]	[0.0, 963.0, 88.555, 533, 100.0]	[0.0, 963.0, 88.555, 533, 100.0]	[0.0, 963.0, 88.555, 533, 100.0]
extracell	lipA	[0.0, 44.3, 24.5, 200, 55.556]	[0.0, 46.2, 25.0, 200, 55.556]	[0.0, 43.9, 24.5, 200, 55.556]	[0.0, 50.1, 24.848, 165, 45.833]	[0.0, 44.7, 24.5, 200, 55.556]	[1.8, 28.1, 34.884, 43, 11.944]	[0.49, 29.6, 29.63, 54, 15.0]	[0.0, 50.1, 24.848, 165, 45.833]	[0.0, 43.9, 24.5, 200, 55.556]	[0.0, 46.2, 25.0, 200, 55.556]	[0.0, 46.2, 25.0, 200, 55.556]	[0.0, 45.8, 22.747, 233, 64.722]	[0.0, 45.1, 24.121, 199, 55.278]	[0.0, 44.3, 24.5, 200, 55.556]	[0.0, 44.7, 24.5, 200, 55.556]	[0.0, 45.8, 22.747, 233, 64.722]	[0.0, 44.7, 24.5, 200, 55.556]	[0.0, 44.3, 24.5, 200, 55.556]	[0.0, 44.3, 24.5, 200, 55.556]	[0.0, 45.1, 24.5, 200, 55.556]	[0.0, 44.7, 24.5, 200, 55.556]	[0.0, 45.1, 24.5, 200, 55.556]	[0.0, 43.9, 24.5, 200, 55.556]	[0.0, 44.7, 23.721, 215, 59.722]	[0.0, 44.7, 24.5, 200, 55.556]	[0.0, 44.3, 24.5, 200, 55.556]	[0.0, 44.3, 24.5, 200, 55.556]	[0.0, 44.3, 24.5, 200, 55.556]	[0.0, 44.3, 24.5, 200, 55.556]	[0.0, 58.2, 26.106, 226, 62.778]	[0.0, 46.2, 25.0, 200, 55.556]	[0.0, 58.2, 26.106, 226, 62.778]	[0.0, 43.5, 22.222, 234, 65.0]	[0.0, 43.9, 22.222, 234, 65.0]	[0.0, 42.7, 22.222, 234, 65.0]	[0.0, 77.4, 31.401, 207, 57.5]	[2.8, 27.3, 31.707, 41, 11.389]	[0.0, 58.5, 26.106, 226, 62.778]	[0.0, 51.2, 28.061, 196, 54.444]	[0.0, 94.0, 31.188, 202, 56.111]	[0.0, 57.8, 26.786, 224, 62.222]	[0.0, 47.0, 22.65, 234, 65.0]	[0.0, 47.0, 22.65, 234, 65.0]	[0.0, 47.0, 22.65, 234, 65.0]
extracell	PD_1703	[0.0, 520.0, 68.108, 370, 95.607]	[0.0, 553.0, 68.135, 386, 99.742]	[0.0, 553.0, 67.876, 386, 99.742]	[0.0, 554.0, 68.394, 386, 99.742]	[0.0, 555.0, 68.394, 386, 99.742]	[1.6, 28.5, 44.828, 29, 7.494]	[0.49, 30.0, 30.769, 78, 20.155]	[0.0, 554.0, 68.394, 386, 99.742]	[0.0, 553.0, 67.876, 386, 99.742]	[3.7, 27.3, 33.333, 33, 8.527]	[3.7, 27.3, 33.333, 33, 8.527]	[0.0, 551.0, 67.876, 386, 99.742]	[1.9, 28.1, 43.75, 32, 8.269]	[0.0, 552.0, 68.135, 386, 99.742]	[0.0, 556.0, 68.135, 386, 99.742]	[0.0, 551.0, 67.876, 386, 99.742]	[0.0, 555.0, 68.394, 386, 99.742]	[0.0, 554.0, 68.135, 386, 99.742]	[0.0, 550.0, 67.876, 386, 99.742]	[0.0, 556.0, 68.394, 386, 99.742]	[0.0, 552.0, 68.052, 385, 99.483]	[0.0, 553.0, 68.135, 386, 99.742]	[0.0, 554.0, 68.135, 386, 99.742]	[0.0, 557.0, 68.653, 386, 99.742]	[0.0, 556.0, 68.394, 386, 99.742]	[0.0, 553.0, 67.876, 386, 99.742]	[0.0, 553.0, 68.135, 386, 99.742]	[0.0, 553.0, 68.135, 386, 99.742]	[0.0, 553.0, 68.135, 386, 99.742]	[0.0, 571.0, 69.689, 386, 99.742]	[0.0, 556.0, 68.394, 386, 99.742]	[0.0, 571.0, 69.689, 386, 99.742]	[0.0, 551.0, 67.617, 386, 99.742]	[0.0, 551.0, 67.876, 386, 99.742]	[0.0, 551.0, 67.876, 386, 99.742]	[0.0, 563.0, 69.171, 386, 99.742]	[0.0, 82.0, 63.492, 63, 16.279]	[0.0, 572.0, 70.207, 386, 99.742]	[0.0, 556.0, 68.394, 386, 99.742]	[0.0, 548.0, 67.617, 386, 99.742]	[0.0, 556.0, 67.617, 386, 99.742]	[0.0, 563.0, 69.171, 386, 99.742]	[0.0, 563.0, 69.171, 386, 99.742]	[0.0, 563.0, 69.171, 386, 99.742]
extracell	XCV0536	[0.0, 649.0, 84.699, 366, 87.143]	[0.0, 728.0, 85.238, 420, 100.0]	[0.0, 732.0, 85.476, 420, 100.0]	[0.0, 727.0, 85.238, 420, 100.0]	[0.0, 731.0, 85.714, 420, 100.0]	[3.8, 27.3, 36.0, 50, 11.905]	[2.8, 27.7, 25.0, 60, 14.286]	[0.0, 727.0, 85.238, 420, 100.0]	[0.0, 732.0, 85.476, 420, 100.0]	[0.0, 40.8, 33.333, 132, 31.429]	[0.0, 40.8, 33.333, 132, 31.429]	[0.0, 724.0, 85.0, 420, 100.0]	[0.0, 43.5, 34.091, 132, 31.429]	[0.0, 729.0, 85.476, 420, 100.0]	[0.0, 732.0, 85.476, 420, 100.0]	[0.0, 724.0, 85.0, 420, 100.0]	[0.0, 734.0, 85.714, 420, 100.0]	[0.0, 728.0, 85.0, 420, 100.0]	[0.0, 731.0, 85.238, 420, 100.0]	[0.0, 732.0, 85.476, 420, 100.0]	[0.0, 728.0, 85.68, 419, 99.762]	[0.0, 729.0, 85.476, 420, 100.0]	[0.0, 733.0, 85.714, 420, 100.0]	[0.0, 731.0, 85.476, 420, 100.0]	[0.0, 733.0, 85.714, 420, 100.0]	[0.0, 732.0, 85.476, 420, 100.0]	[0.0, 727.0, 85.238, 420, 100.0]	[0.0, 727.0, 85.238, 420, 100.0]	[0.0, 727.0, 85.238, 420, 100.0]	[0.0, 803.0, 95.476, 420, 100.0]	[0.0, 731.0, 85.714, 420, 100.0]	[0.0, 803.0, 95.476, 420, 100.0]	[0.0, 729.0, 85.238, 420, 100.0]	[0.0, 726.0, 85.0, 420, 100.0]	[0.0, 727.0, 85.238, 420, 100.0]	[0.0, 835.0, 100.0, 420, 100.0]	[0.0, 104.0, 77.778, 63, 15.0]	[0.0, 813.0, 96.19, 420, 100.0]	[0.0, 734.0, 86.429, 420, 100.0]	[0.0, 730.0, 85.952, 420, 100.0]	[0.0, 760.0, 89.286, 420, 100.0]	[0.0, 800.0, 94.762, 420, 100.0]	[0.0, 800.0, 94.762, 420, 100.0]	[0.0, 800.0, 94.762, 420, 100.0]
extracell	XCV0805	[0.0, 816, 92.205, 526, 100.0]	[0.0, 816, 92.205, 526, 100.0]	[0.0, 816, 92.395, 526, 100.0]	[0.0, 818, 92.395, 526, 100.0]	[0.0, 815, 92.015, 526, 100.0]	[0.0, 812, 91.635, 526, 100.0]	[0.0, 811, 91.255, 526, 100.0]	[0.0, 818, 92.395, 526, 100.0]	[0.0, 809, 91.445, 526, 100.0]	[0.0, 816, 92.205, 526, 100.0]	[0.0, 816, 92.205, 526, 100.0]	[0.0, 821, 92.966, 526, 100.0]	[0.0, 810, 91.635, 526, 100.0]	[0.0, 816, 92.205, 526, 100.0]	[0.0, 814, 92.205, 526, 100.0]	[0.0, 821, 92.966, 526, 100.0]	[0.0, 816, 92.205, 526, 100.0]	[0.0, 815, 92.205, 526, 100.0]	[0.0, 823, 92.395, 526, 100.0]	[0.0, 816, 92.395, 526, 100.0]	[0.0, 818, 92.395, 526, 100.0]	[0.0, 816, 92.395, 526, 100.0]	[0.0, 806, 91.065, 526, 100.0]	[0.0, 820, 92.395, 526, 100.0]	[0.0, 814, 92.015, 526, 100.0]	[0.0, 818, 92.395, 526, 100.0]	[0.0, 816, 92.205, 526, 100.0]	[0.0, 809, 91.635, 526, 100.0]	[0.0, 816, 92.205, 526, 100.0]	[0.0, 855, 97.338, 526, 100.0]	[0.0, 814, 92.015, 526, 100.0]	[0.0, 855, 97.338, 526, 100.0]	[0.0, 820, 92.205, 526, 100.0]	[0.0, 815, 91.825, 526, 100.0]	[0.0, 821, 92.205, 526, 100.0]	[0.0, 879, 100.0, 526, 100.0]	[0.0, 698, 89.308, 477, 90.684]	[0.0, 857, 97.719, 526, 100.0]	[0.0, 823, 93.536, 526, 100.0]	[0.0, 827, 93.726, 526, 100.0]	[0.0, 818, 91.635, 526, 100.0]	[0.0, 857, 96.388, 526, 100.0]	[0.0, 857, 96.388, 526, 100.0]	[0.0, 857, 96.388, 526, 100.0]
extracell	BHE83.1	[0.0, 533, 94.975, 398, 100.252]	[0.0, 534, 94.724, 398, 100.252]	[0.0, 534, 94.975, 398, 100.252]	[0.0, 533, 94.975, 398, 100.252]	[0.0, 534, 94.472, 398, 100.252]	[0.0, 531, 94.221, 398, 100.252]	[0.0, 530, 94.472, 398, 100.252]	[0.0, 533, 94.975, 398, 100.252]	[0.0, 534, 94.975, 398, 100.252]	[0.0, 532, 94.472, 398, 100.252]	[0.0, 532, 94.472, 398, 100.252]	[0.0, 529, 94.472, 398, 100.252]	[0.0, 528, 93.97, 398, 100.252]	[0.0, 534, 94.724, 398, 100.252]	[0.0, 533, 94.724, 398, 100.252]	[0.0, 529, 94.472, 398, 100.252]	[0.0, 534, 94.472, 398, 100.252]	[0.0, 534, 94.975, 398, 100.252]	[0.0, 534, 94.724, 398, 100.252]	[0.0, 535, 94.724, 398, 100.252]	[0.0, 534, 94.975, 398, 100.252]	[0.0, 532, 94.221, 398, 100.252]	[0.0, 534, 94.975, 398, 100.252]	[0.0, 534, 94.472, 398, 100.252]	[0.0, 534, 94.472, 398, 100.252]	[0.0, 534, 94.975, 398, 100.252]	[0.0, 533, 94.975, 398, 100.252]	[0.0, 533, 94.975, 398, 100.252]	[0.0, 533, 94.975, 398, 100.252]	[0.0, 541, 99.231, 390, 98.237]	[0.0, 533, 94.724, 398, 100.252]	[0.0, 541, 99.231, 390, 98.237]	[0.0, 528, 94.221, 398, 100.252]	[0.0, 528, 94.221, 398, 100.252]	[0.0, 528, 94.221, 398, 100.252]	[0.0, 548, 100.0, 390, 98.237]	[0.0, 520, 92.211, 398, 100.252]	[0.0, 538, 98.462, 390, 98.237]	[0.0, 529, 94.472, 398, 100.252]	[0.0, 531, 94.724, 398, 100.252]	[0.0, 543, 96.725, 397, 100.0]	[0.0, 548, 98.237, 397, 100.0]	[0.0, 548, 98.237, 397, 100.0]	[0.0, 548, 98.237, 397, 100.0]
extracell	BHE83.2	[0.0, 761, 96.618, 414, 81.336]	[0.0, 763, 96.86, 414, 81.336]	[0.0, 764, 96.86, 414, 81.336]	[0.0, 761, 96.618, 414, 81.336]	[0.0, 665, 96.961, 362, 71.12]	[0.0, 757, 96.135, 414, 81.336]	[0.0, 760, 96.618, 414, 81.336]	[0.0, 761, 96.618, 414, 81.336]	[0.0, 764, 96.86, 414, 81.336]	[0.0, 762, 96.618, 414, 81.336]	[0.0, 762, 96.618, 414, 81.336]	[0.0, 762, 97.101, 414, 81.336]	[0.0, 773, 94.934, 454, 89.194]	[0.0, 764, 96.618, 414, 81.336]	[0.0, 764, 96.86, 414, 81.336]	[0.0, 762, 97.101, 414, 81.336]	[0.0, 761, 96.86, 414, 81.336]	[0.0, 766, 96.618, 414, 81.336]	[0.0, 761, 96.86, 414, 81.336]	[0.0, 758, 96.377, 414, 81.336]	[0.0, 759, 96.618, 414, 81.336]	[0.0, 758, 96.377, 414, 81.336]	[0.0, 764, 96.86, 414, 81.336]	[0.0, 760, 96.135, 414, 81.336]	[0.0, 759, 96.618, 414, 81.336]	[0.0, 764, 96.86, 414, 81.336]	[0.0, 764, 96.86, 414, 81.336]	[0.0, 764, 96.86, 414, 81.336]	[0.0, 764, 96.86, 414, 81.336]	[0.0, 790, 93.654, 457, 89.784]	[0.0, 763, 96.377, 414, 81.336]	[0.0, 790, 93.654, 457, 89.784]	[0.0, 760, 97.101, 414, 81.336]	[0.0, 762, 97.101, 414, 81.336]	[0.0, 761, 97.101, 414, 81.336]	[0.0, 822, 100.0, 492, 96.66]	[0.0, 774, 93.202, 456, 89.587]	[0.0, 795, 97.588, 456, 89.587]	[0.0, 773, 95.154, 454, 89.194]	[0.0, 771, 93.172, 454, 89.194]	[0.0, 774, 96.341, 492, 96.66]	[0.0, 789, 96.491, 456, 89.587]	[0.0, 789, 96.491, 456, 89.587]	[0.0, 789, 96.491, 456, 89.587]
extracell	BHE83.3	[0.0, 1012, 94.542, 568, 94.983]	[0.0, 1017, 95.07, 568, 94.983]	[0.0, 1015, 94.894, 568, 94.983]	[0.0, 1013, 94.542, 568, 94.983]	[0.0, 1013, 94.894, 568, 94.983]	[0.0, 993, 94.056, 572, 95.652]	[0.0, 993, 94.718, 568, 94.983]	[0.0, 1013, 94.542, 568, 94.983]	[0.0, 1015, 94.894, 568, 94.983]	[0.0, 1016, 95.07, 568, 94.983]	[0.0, 1016, 95.07, 568, 94.983]	[0.0, 1007, 94.93, 572, 95.652]	[0.0, 1001, 93.881, 572, 95.652]	[0.0, 1018, 95.246, 568, 94.983]	[0.0, 1013, 94.718, 568, 94.983]	[0.0, 1007, 94.93, 572, 95.652]	[0.0, 1014, 94.894, 568, 94.983]	[0.0, 1011, 94.718, 568, 94.983]	[0.0, 1016, 94.894, 568, 94.983]	[0.0, 1011, 94.718, 568, 94.983]	[0.0, 1013, 94.894, 568, 94.983]	[0.0, 1013, 94.894, 568, 94.983]	[0.0, 1015, 94.894, 568, 94.983]	[0.0, 1013, 94.894, 568, 94.983]	[0.0, 1017, 95.07, 568, 94.983]	[0.0, 1015, 94.894, 568, 94.983]	[0.0, 1016, 95.07, 568, 94.983]	[0.0, 1016, 95.07, 568, 94.983]	[0.0, 1016, 95.07, 568, 94.983]	[0.0, 1067, 96.823, 598, 100.0]	[0.0, 1013, 94.718, 568, 94.983]	[0.0, 1067, 96.823, 598, 100.0]	[0.0, 1009, 95.105, 572, 95.652]	[0.0, 1009, 95.105, 572, 95.652]	[0.0, 1006, 94.93, 572, 95.652]	[0.0, 1088, 99.833, 598, 100.0]	[0.0, 1010, 92.67, 573, 95.819]	[0.0, 1064, 96.656, 598, 100.0]	[0.0, 1030, 95.113, 573, 95.819]	[0.0, 1032, 95.113, 573, 95.819]	[0.0, 1050, 96.859, 573, 95.819]	[0.0, 1052, 94.693, 603, 100.836]	[0.0, 1052, 94.693, 603, 100.836]	[0.0, 1052, 94.693, 603, 100.836]
extracell	BHE83.4	[0.0, 779.0, 95.923, 417, 100.0]	[0.0, 781.0, 95.923, 417, 100.0]	[0.0, 776.0, 95.923, 417, 100.0]	[0.0, 781.0, 96.163, 417, 100.0]	[0.0, 775.0, 95.673, 416, 99.76]	[0.0, 769.0, 94.964, 417, 100.0]	[0.0, 776.0, 95.683, 417, 100.0]	[0.0, 781.0, 96.163, 417, 100.0]	[0.0, 776.0, 95.923, 417, 100.0]	[0.0, 775.0, 95.433, 416, 99.76]	[0.0, 775.0, 95.433, 416, 99.76]	[0.0, 781.0, 96.403, 417, 100.0]	[0.0, 759.0, 96.163, 417, 100.0]	[0.0, 775.0, 96.154, 416, 99.76]	[0.0, 775.0, 95.433, 416, 99.76]	[0.0, 781.0, 96.403, 417, 100.0]	[0.0, 782.0, 95.923, 417, 100.0]	[0.0, 781.0, 96.163, 417, 100.0]	[0.0, 781.0, 95.923, 417, 100.0]	[0.0, 781.0, 95.923, 417, 100.0]	[0.0, 781.0, 96.163, 417, 100.0]	[0.0, 781.0, 95.923, 417, 100.0]	[0.0, 776.0, 95.923, 417, 100.0]	[0.0, 781.0, 95.923, 417, 100.0]	[0.0, 780.0, 95.683, 417, 100.0]	[0.0, 776.0, 95.923, 417, 100.0]	[0.0, 779.0, 95.923, 417, 100.0]	[0.0, 779.0, 95.923, 417, 100.0]	[0.0, 779.0, 95.923, 417, 100.0]	[0.0, 791.0, 98.801, 417, 100.0]	[0.0, 782.0, 95.923, 417, 100.0]	[0.0, 791.0, 98.801, 417, 100.0]	[0.0, 781.0, 96.403, 417, 100.0]	[0.0, 780.0, 95.923, 417, 100.0]	[0.0, 783.0, 95.923, 417, 100.0]	[0.0, 801.0, 100.0, 417, 100.0]	[0.0, 749.0, 92.086, 417, 100.0]	[0.0, 380.0, 98.907, 183, 43.885]	[0.0, 778.0, 94.964, 417, 100.0]	[0.0, 781.0, 94.964, 417, 100.0]	[0.0, 75.1, 74.468, 47, 11.271]	[0.0, 788.0, 97.842, 417, 100.0]	[0.0, 788.0, 97.842, 417, 100.0]	[0.0, 788.0, 97.842, 417, 100.0]
extracell	BHE83.5	[0.0, 1079, 93.939, 627, 100.0]	[0.0, 1063, 94.099, 627, 100.0]	[0.0, 1067, 94.418, 627, 100.0]	[0.0, 1065, 94.099, 627, 100.0]	[0.0, 1067, 94.418, 627, 100.0]	[0.0, 1061, 93.939, 627, 100.0]	[0.0, 1058, 93.461, 627, 100.0]	[0.0, 1065, 94.099, 627, 100.0]	[0.0, 1067, 94.418, 627, 100.0]	[0.0, 1065, 94.258, 627, 100.0]	[0.0, 1065, 94.258, 627, 100.0]	[0.0, 1071, 94.577, 627, 100.0]	[0.0, 1067, 94.099, 627, 100.0]	[0.0, 1065, 94.258, 627, 100.0]	[0.0, 1076, 93.78, 627, 100.0]	[0.0, 1071, 94.577, 627, 100.0]	[0.0, 1063, 93.939, 627, 100.0]	[0.0, 1073, 94.099, 627, 100.0]	[0.0, 1067, 94.418, 627, 100.0]	[0.0, 1065, 94.258, 627, 100.0]	[0.0, 1066, 94.418, 627, 100.0]	[0.0, 1067, 94.418, 627, 100.0]	[0.0, 1067, 94.418, 627, 100.0]	[0.0, 1065, 94.258, 627, 100.0]	[0.0, 1067, 94.418, 627, 100.0]	[0.0, 1067, 94.418, 627, 100.0]	[0.0, 1080, 93.939, 627, 100.0]	[0.0, 1070, 94.577, 627, 100.0]	[0.0, 1080, 93.939, 627, 100.0]	[0.0, 1122, 97.289, 627, 100.0]	[0.0, 1063, 94.099, 627, 100.0]	[0.0, 1122, 97.289, 627, 100.0]	[0.0, 1066, 94.258, 627, 100.0]	[0.0, 1065, 94.099, 627, 100.0]	[0.0, 1068, 94.418, 627, 100.0]	[0.0, 1150, 99.841, 627, 100.0]	[0.0, 1003, 88.376, 628, 100.159]	[0.0, 1115, 96.81, 627, 100.0]	[0.0, 1080, 93.461, 627, 100.0]	[0.0, 1080, 93.301, 627, 100.0]	[0.0, 1067, 92.344, 627, 100.0]	[0.0, 1086, 95.534, 627, 100.0]	[0.0, 1086, 95.534, 627, 100.0]	[0.0, 1086, 95.534, 627, 100.0]
extracell	BHE83.6	[0.0, 1055, 91.504, 565, 100.0]	[0.0, 1057, 91.858, 565, 100.0]	[0.0, 1057, 91.681, 565, 100.0]	[0.0, 1055, 91.504, 565, 100.0]	[0.0, 1057, 91.681, 565, 100.0]	[0.0, 1055, 91.504, 565, 100.0]	[0.0, 1054, 91.327, 565, 100.0]	[0.0, 1055, 91.504, 565, 100.0]	[0.0, 1057, 91.681, 565, 100.0]	[0.0, 1060, 91.858, 565, 100.0]	[0.0, 1060, 91.858, 565, 100.0]	[0.0, 1059, 91.858, 565, 100.0]	[0.0, 1060, 92.212, 565, 100.0]	[0.0, 1053, 91.504, 565, 100.0]	[0.0, 1060, 91.858, 565, 100.0]	[0.0, 1059, 91.858, 565, 100.0]	[0.0, 1054, 91.504, 565, 100.0]	[0.0, 1057, 91.858, 565, 100.0]	[0.0, 1056, 91.504, 565, 100.0]	[0.0, 1058, 91.681, 565, 100.0]	[0.0, 1058, 91.681, 565, 100.0]	[0.0, 1058, 91.681, 565, 100.0]	[0.0, 1057, 91.858, 565, 100.0]	[0.0, 1060, 91.858, 565, 100.0]	[0.0, 1060, 91.858, 565, 100.0]	[0.0, 1057, 91.681, 565, 100.0]	[0.0, 1060, 91.858, 565, 100.0]	[0.0, 1060, 91.858, 565, 100.0]	[0.0, 1060, 91.858, 565, 100.0]	[0.0, 1137, 99.292, 565, 100.0]	[0.0, 1058, 91.858, 565, 100.0]	[0.0, 1137, 99.292, 565, 100.0]	[0.0, 1064, 92.035, 565, 100.0]	[0.0, 1059, 91.858, 565, 100.0]	[0.0, 1061, 92.035, 565, 100.0]	[0.0, 1145, 100.0, 565, 100.0]	[0.0, 1057, 92.035, 565, 100.0]	[0.0, 1018, 98.828, 512, 90.619]	[0.0, 1049, 90.845, 568, 100.531]	[0.0, 1055, 90.973, 565, 100.0]	[0.0, 1110, 96.814, 565, 100.0]	[0.0, 1068, 92.212, 565, 100.0]	[0.0, 1068, 92.212, 565, 100.0]	[0.0, 1068, 92.212, 565, 100.0]
flagellum	fliA	[0.0, 427.0, 98.361, 244, 95.686]	[0.0, 427.0, 98.361, 244, 95.686]	[0.0, 427.0, 98.361, 244, 95.686]	[0.0, 427.0, 98.361, 244, 95.686]	[0.0, 427.0, 98.361, 244, 95.686]	[0.0, 424.0, 97.541, 244, 95.686]	[0.0, 427.0, 97.951, 244, 95.686]	[0.0, 427.0, 98.361, 244, 95.686]	[0.0, 427.0, 98.361, 244, 95.686]	[0.0, 428.0, 98.361, 244, 95.686]	[0.0, 428.0, 98.361, 244, 95.686]	[0.0, 428.0, 98.361, 244, 95.686]	[0.0, 427.0, 97.951, 244, 95.686]	[0.0, 427.0, 98.361, 244, 95.686]	[0.0, 428.0, 98.361, 244, 95.686]	[0.0, 428.0, 98.361, 244, 95.686]	[0.0, 427.0, 98.361, 244, 95.686]	[0.0, 427.0, 98.361, 244, 95.686]	[0.0, 427.0, 98.361, 244, 95.686]	[0.0, 50.4, 26.891, 238, 93.333]	[0.0, 427.0, 98.361, 244, 95.686]	[0.0, 427.0, 98.361, 244, 95.686]	[0.0, 424.0, 97.541, 244, 95.686]	[0.0, 427.0, 98.361, 244, 95.686]	[0.0, 427.0, 98.361, 244, 95.686]	[0.0, 258.0, 97.887, 142, 55.686]	[0.0, 428.0, 98.361, 244, 95.686]	[0.0, 425.0, 97.951, 244, 95.686]	[0.0, 428.0, 98.361, 244, 95.686]	[0.0, 432.0, 99.59, 244, 95.686]	[0.0, 427.0, 98.361, 244, 95.686]	[0.0, 432.0, 99.59, 244, 95.686]	[0.0, 428.0, 98.361, 244, 95.686]	[0.0, 428.0, 98.361, 244, 95.686]	[0.0, 428.0, 98.361, 244, 95.686]	[0.0, 434.0, 100.0, 244, 95.686]	[0.0, 424.0, 97.131, 244, 95.686]	[0.0, 432.0, 99.59, 244, 95.686]	[0.0, 430.0, 98.77, 244, 95.686]	[0.0, 430.0, 98.77, 244, 95.686]	[0.0, 431.0, 99.18, 244, 95.686]	[0.0, 430.0, 98.77, 244, 95.686]	[0.0, 430.0, 98.77, 244, 95.686]	[0.0, 430.0, 98.77, 244, 95.686]
flagellum	fliC	[0.0, 583.0, 96.491, 399, 100.0]	[0.0, 547.0, 88.471, 399, 100.0]	[0.0, 583.0, 96.491, 399, 100.0]	[0.0, 583.0, 96.491, 399, 100.0]	[0.0, 547.0, 88.471, 399, 100.0]	[0.0, 540.0, 86.717, 399, 100.0]	[0.0, 546.0, 88.221, 399, 100.0]	[0.0, 583.0, 96.491, 399, 100.0]	[0.0, 583.0, 96.491, 399, 100.0]	[0.0, 547.0, 88.471, 399, 100.0]	[0.0, 547.0, 88.471, 399, 100.0]	[0.0, 548.0, 88.972, 399, 100.0]	[0.0, 539.0, 87.97, 399, 100.0]	[0.0, 547.0, 88.471, 399, 100.0]	[0.0, 547.0, 88.471, 399, 100.0]	[0.0, 548.0, 88.972, 399, 100.0]	[0.0, 542.0, 87.719, 399, 100.0]	[0.0, 547.0, 88.471, 399, 100.0]	[0.0, 547.0, 88.471, 399, 100.0]	[0.0, 547.0, 88.471, 399, 100.0]	[0.0, 547.0, 88.471, 399, 100.0]	[0.0, 546.0, 88.471, 399, 100.0]	[0.0, 583.0, 96.491, 399, 100.0]	[0.0, 547.0, 88.471, 399, 100.0]	[0.0, 547.0, 88.471, 399, 100.0]	[0.0, 315.0, 97.183, 213, 53.383]	[0.0, 583.0, 96.491, 399, 100.0]	[0.0, 583.0, 96.491, 399, 100.0]	[0.0, 583.0, 96.491, 399, 100.0]	[0.0, 536.0, 85.213, 399, 100.0]	[0.0, 547.0, 88.221, 399, 100.0]	[0.0, 536.0, 85.213, 399, 100.0]	[0.0, 548.0, 88.972, 399, 100.0]	[0.0, 548.0, 88.972, 399, 100.0]	[0.0, 548.0, 88.722, 399, 100.0]	[0.0, 609.0, 100.0, 399, 100.0]	[0.0, 580.0, 94.924, 394, 98.747]	[1.2, 28.9, 48.0, 25, 6.266]	[0.0, 555.0, 89.223, 399, 100.0]	[0.0, 590.0, 97.208, 394, 98.747]	[0.0, 593.0, 97.494, 399, 100.0]	[0.0, 586.0, 97.243, 399, 100.0]	[0.0, 586.0, 97.243, 399, 100.0]	[0.0, 586.0, 97.243, 399, 100.0]
flagellum	fliD	[0.0, 683.0, 94.824, 425, 96.372]	[0.0, 679.0, 90.909, 429, 97.279]	[0.0, 580.0, 96.429, 364, 82.54]	[0.0, 683.0, 94.588, 425, 96.372]	[0.0, 642.0, 90.909, 429, 97.279]	[0.0, 657.0, 90.21, 429, 97.279]	[0.0, 654.0, 89.744, 429, 97.279]	[0.0, 683.0, 94.588, 425, 96.372]	[0.0, 683.0, 94.824, 425, 96.372]	[0.0, 668.0, 90.353, 425, 96.372]	[0.0, 668.0, 90.353, 425, 96.372]	[0.0, 645.0, 90.118, 425, 96.372]	[0.0, 649.0, 89.044, 429, 97.279]	[0.0, 636.0, 91.294, 425, 96.372]	[0.0, 668.0, 90.353, 425, 96.372]	[0.0, 645.0, 90.118, 425, 96.372]	[0.0, 666.0, 89.882, 425, 96.372]	[0.0, 660.0, 90.676, 429, 97.279]	[0.0, 666.0, 89.882, 425, 96.372]	[0.0, 660.0, 90.676, 429, 97.279]	[0.0, 648.0, 90.118, 425, 96.372]	[0.0, 452.0, 87.086, 302, 68.481]	[0.0, 683.0, 94.824, 425, 96.372]	[0.0, 660.0, 90.676, 429, 97.279]	[0.0, 642.0, 90.909, 429, 97.279]	[0.0, 683.0, 94.824, 425, 96.372]	[0.0, 683.0, 94.824, 425, 96.372]	[0.0, 683.0, 94.824, 425, 96.372]	[0.0, 683.0, 94.824, 425, 96.372]	[0.0, 718.0, 96.471, 425, 96.372]	[0.0, 645.0, 89.882, 425, 96.372]	[0.0, 718.0, 96.471, 425, 96.372]	[0.0, 645.0, 90.118, 425, 96.372]	[0.0, 644.0, 90.118, 425, 96.372]	[0.0, 644.0, 90.118, 425, 96.372]	[0.0, 749.0, 100.0, 429, 97.279]	[0.0, 644.0, 87.879, 429, 97.279]	[0.87, 29.6, 43.75, 32, 7.256]	[0.0, 639.0, 87.413, 429, 97.279]	[0.0, 698.0, 92.541, 429, 97.279]	[0.0, 719.0, 96.037, 429, 97.279]	[0.0, 681.0, 94.588, 425, 96.372]	[0.0, 681.0, 94.588, 425, 96.372]	[0.0, 681.0, 94.588, 425, 96.372]
flagellum	fliE	[0.0, 237, 95.935, 123, 100]	[0.0, 237, 95.935, 123, 100]	[0.0, 236, 95.935, 123, 100]	[0.0, 236, 95.935, 123, 100]	[0.0, 233, 95.122, 123, 100]	[0.0, 233, 95.122, 123, 100]	[0.0, 234, 95.122, 123, 100]	[0.0, 236, 95.935, 123, 100]	[0.0, 236, 95.935, 123, 100]	[0.0, 237, 95.935, 123, 100]	[0.0, 237, 95.935, 123, 100]	[0.0, 236, 95.935, 123, 100]	[0.0, 237, 95.935, 123, 100]	[0.0, 237, 95.935, 123, 100]	[0.0, 237, 95.935, 123, 100]	[0.0, 236, 95.935, 123, 100]	[0.0, 237, 95.935, 123, 100]	[0.0, 239, 95.935, 123, 100]	[0.0, 236, 95.935, 123, 100]	[0.0, 237, 95.935, 123, 100]	[0.0, 238, 95.935, 123, 100]	[0.0, 237, 95.935, 123, 100]	[0.0, 236, 95.935, 123, 100]	[0.0, 236, 95.935, 123, 100]	[0.0, 236, 95.935, 123, 100]	[0.0, 236, 95.935, 123, 100]	[0.0, 236, 95.935, 123, 100]	[0.0, 236, 95.935, 123, 100]	[0.0, 236, 95.935, 123, 100]	[0.0, 234, 96.748, 123, 100]	[0.0, 236, 95.935, 123, 100]	[0.0, 234, 96.748, 123, 100]	[0.0, 238, 96.748, 123, 100]	[0.0, 236, 95.935, 123, 100]	[0.0, 236, 95.935, 123, 100]	[0.0, 247, 100.0, 123, 100]	[0.0, 231, 94.309, 123, 100]	[0.0, 237, 97.561, 123, 100]	[0.0, 236, 95.935, 123, 100]	[0.0, 236, 95.935, 123, 100]	[0.0, 237, 97.561, 123, 100]	[0.0, 239, 98.374, 123, 100]	[0.0, 239, 98.374, 123, 100]	[0.0, 239, 98.374, 123, 100]
flagellum	fliF	[0.0, 931, 93.588, 577, 100.523]	[0.0, 935, 93.934, 577, 100.523]	[0.0, 935, 93.934, 577, 100.523]	[0.0, 374, 95.455, 220, 38.328]	[0.0, 935, 93.934, 577, 100.523]	[0.0, 931, 94.627, 577, 100.523]	[0.0, 931, 93.241, 577, 100.523]	[0.0, 932, 93.761, 577, 100.523]	[0.0, 935, 93.934, 577, 100.523]	[0.0, 935, 93.934, 577, 100.523]	[0.0, 935, 93.934, 577, 100.523]	[0.0, 935, 93.761, 577, 100.523]	[0.0, 935, 93.934, 577, 100.523]	[0.0, 935, 93.934, 577, 100.523]	[0.0, 935, 93.934, 577, 100.523]	[0.0, 935, 93.761, 577, 100.523]	[0.0, 935, 93.934, 577, 100.523]	[0.0, 934, 93.761, 577, 100.523]	[0.0, 935, 93.934, 577, 100.523]	[0.0, 935, 93.934, 577, 100.523]	[0.0, 935, 93.934, 577, 100.523]	[0.0, 935, 93.934, 577, 100.523]	[0.0, 935, 93.934, 577, 100.523]	[0.0, 935, 93.934, 577, 100.523]	[0.0, 935, 93.934, 577, 100.523]	[0.0, 935, 93.934, 577, 100.523]	[0.0, 935, 93.934, 577, 100.523]	[0.0, 935, 93.934, 577, 100.523]	[0.0, 935, 93.934, 577, 100.523]	[0.0, 953, 99.652, 574, 100.0]	[0.0, 935, 93.934, 577, 100.523]	[0.0, 953, 99.652, 574, 100.0]	[0.0, 936, 93.934, 577, 100.523]	[0.0, 936, 93.934, 577, 100.523]	[0.0, 937, 94.107, 577, 100.523]	[0.0, 967, 100.0, 574, 100.0]	[0.0, 889, 92.721, 577, 100.523]	[0.0, 965, 99.652, 574, 100.0]	[0.0, 937, 93.934, 577, 100.523]	[0.0, 937, 93.761, 577, 100.523]	[0.0, 920, 94.948, 574, 100.0]	[0.0, 931, 95.296, 574, 100.0]	[0.0, 931, 95.296, 574, 100.0]	[0.0, 931, 95.296, 574, 100.0]
flagellum	fliG	[0.0, 652, 98.81, 336, 100]	[0.0, 654, 99.107, 336, 100]	[0.0, 654, 99.107, 336, 100]	[0.0, 652, 98.81, 336, 100]	[0.0, 652, 98.81, 336, 100]	[0.0, 650, 98.512, 336, 100]	[0.0, 650, 98.512, 336, 100]	[0.0, 652, 98.81, 336, 100]	[0.0, 654, 99.107, 336, 100]	[0.0, 654, 99.107, 336, 100]	[0.0, 654, 99.107, 336, 100]	[0.0, 654, 99.107, 336, 100]	[0.0, 654, 99.107, 336, 100]	[0.0, 654, 99.107, 336, 100]	[0.0, 654, 99.107, 336, 100]	[0.0, 654, 99.107, 336, 100]	[0.0, 652, 98.81, 336, 100]	[0.0, 654, 99.107, 336, 100]	[0.0, 654, 99.107, 336, 100]	[0.0, 652, 98.81, 336, 100]	[0.0, 652, 98.81, 336, 100]	[0.0, 652, 98.81, 336, 100]	[0.0, 654, 99.107, 336, 100]	[0.0, 654, 99.107, 336, 100]	[0.0, 652, 98.81, 336, 100]	[0.0, 654, 99.107, 336, 100]	[0.0, 654, 99.107, 336, 100]	[0.0, 654, 99.107, 336, 100]	[0.0, 654, 99.107, 336, 100]	[0.0, 658, 99.702, 336, 100]	[0.0, 654, 99.107, 336, 100]	[0.0, 658, 99.702, 336, 100]	[0.0, 654, 99.107, 336, 100]	[0.0, 654, 99.107, 336, 100]	[0.0, 654, 99.107, 336, 100]	[0.0, 658, 99.702, 336, 100]	[0.0, 642, 96.726, 336, 100]	[0.0, 658, 99.702, 336, 100]	[0.0, 644, 97.321, 336, 100]	[0.0, 644, 97.321, 336, 100]	[0.0, 649, 97.917, 336, 100]	[0.0, 653, 99.107, 336, 100]	[0.0, 653, 99.107, 336, 100]	[0.0, 653, 99.107, 336, 100]
flagellum	fliH	[0.0, 325.0, 92.233, 206, 100.0]	[0.0, 325.0, 92.718, 206, 100.0]	[0.0, 325.0, 92.718, 206, 100.0]	[0.0, 325.0, 92.233, 206, 100.0]	[0.0, 324.0, 92.233, 206, 100.0]	[0.0, 320.0, 91.262, 206, 100.0]	[0.0, 320.0, 91.748, 206, 100.0]	[0.0, 325.0, 92.233, 206, 100.0]	[0.0, 325.0, 92.718, 206, 100.0]	[0.0, 325.0, 92.718, 206, 100.0]	[0.0, 325.0, 92.718, 206, 100.0]	[0.0, 320.0, 90.777, 206, 100.0]	[0.0, 326.0, 92.718, 206, 100.0]	[0.0, 326.0, 92.718, 206, 100.0]	[0.0, 325.0, 92.718, 206, 100.0]	[0.0, 320.0, 90.777, 206, 100.0]	[0.0, 324.0, 92.233, 206, 100.0]	[0.0, 325.0, 92.718, 206, 100.0]	[0.0, 324.0, 92.233, 206, 100.0]	[0.0, 55.5, 71.875, 32, 15.534]	[0.0, 325.0, 92.718, 206, 100.0]	[0.0, 325.0, 92.233, 206, 100.0]	[0.0, 325.0, 92.718, 206, 100.0]	[0.0, 325.0, 92.718, 206, 100.0]	[0.0, 325.0, 92.233, 206, 100.0]	[0.0, 325.0, 92.718, 206, 100.0]	[0.0, 324.0, 92.233, 206, 100.0]	[0.0, 324.0, 92.233, 206, 100.0]	[0.0, 324.0, 92.233, 206, 100.0]	[0.0, 347.0, 99.029, 206, 100.0]	[0.0, 323.0, 92.233, 206, 100.0]	[0.0, 350.0, 99.515, 206, 100.0]	[0.0, 320.0, 90.777, 206, 100.0]	[0.0, 320.0, 90.777, 206, 100.0]	[0.0, 320.0, 90.777, 206, 100.0]	[0.0, 349.0, 100.0, 206, 100.0]	[0.0, 310.0, 88.35, 206, 100.0]	[0.0, 350.0, 99.515, 206, 100.0]	[0.0, 320.0, 89.32, 206, 100.0]	[0.0, 318.0, 88.835, 206, 100.0]	[0.0, 345.0, 99.029, 206, 100.0]	[0.0, 326.0, 92.718, 206, 100.0]	[0.0, 326.0, 92.718, 206, 100.0]	[0.0, 326.0, 92.718, 206, 100.0]
flagellum	fliI	[0.0, 707, 96.725, 458, 100.0]	[0.0, 708, 96.725, 458, 100.0]	[0.0, 708, 96.725, 458, 100.0]	[0.0, 707, 96.725, 458, 100.0]	[0.0, 659, 98.077, 416, 90.83]	[0.0, 699, 95.87, 460, 100.437]	[0.0, 701, 96.304, 460, 100.437]	[0.0, 707, 96.725, 458, 100.0]	[0.0, 708, 96.725, 458, 100.0]	[0.0, 709, 96.725, 458, 100.0]	[0.0, 709, 96.725, 458, 100.0]	[0.0, 699, 96.304, 460, 100.437]	[0.0, 706, 96.507, 458, 100.0]	[0.0, 709, 96.725, 458, 100.0]	[0.0, 709, 96.725, 458, 100.0]	[0.0, 699, 96.304, 460, 100.437]	[0.0, 710, 96.725, 458, 100.0]	[0.0, 708, 96.725, 458, 100.0]	[0.0, 707, 96.725, 458, 100.0]	[0.0, 107, 29.697, 330, 72.052]	[0.0, 708, 96.943, 458, 100.0]	[0.0, 712, 98.035, 458, 100.0]	[0.0, 709, 96.725, 458, 100.0]	[0.0, 707, 96.725, 458, 100.0]	[0.0, 715, 98.035, 458, 100.0]	[0.0, 709, 96.725, 458, 100.0]	[0.0, 707, 96.725, 458, 100.0]	[0.0, 711, 96.943, 458, 100.0]	[0.0, 707, 96.725, 458, 100.0]	[0.0, 716, 99.563, 458, 100.0]	[0.0, 709, 96.725, 458, 100.0]	[0.0, 716, 99.563, 458, 100.0]	[0.0, 701, 96.522, 460, 100.437]	[0.0, 698, 96.304, 460, 100.437]	[0.0, 699, 96.304, 460, 100.437]	[0.0, 718, 99.782, 458, 100.0]	[0.0, 696, 95.197, 458, 100.0]	[0.0, 720, 99.782, 458, 100.0]	[0.0, 694, 96.889, 450, 98.253]	[0.0, 696, 96.889, 450, 98.253]	[0.0, 715, 98.908, 458, 100.0]	[0.0, 714, 98.472, 458, 100.0]	[0.0, 714, 98.472, 458, 100.0]	[0.0, 714, 98.472, 458, 100.0]
flagellum	fliJ	[0.0, 244.0, 93.377, 151, 100.0]	[0.0, 248.0, 93.377, 151, 100.0]	[0.0, 244.0, 93.377, 151, 100.0]	[0.0, 244.0, 93.377, 151, 100.0]	[5.5, 24.6, 33.333, 42, 27.815]	[0.0, 244.0, 93.377, 151, 100.0]	[0.0, 247.0, 93.377, 151, 100.0]	[0.0, 244.0, 93.377, 151, 100.0]	[0.0, 244.0, 93.377, 151, 100.0]	[0.0, 244.0, 93.377, 151, 100.0]	[0.0, 244.0, 93.377, 151, 100.0]	[0.0, 245.0, 94.04, 151, 100.0]	[0.0, 244.0, 93.377, 151, 100.0]	[0.0, 244.0, 93.377, 151, 100.0]	[0.0, 244.0, 93.377, 151, 100.0]	[0.0, 245.0, 94.04, 151, 100.0]	[0.0, 244.0, 92.667, 150, 99.338]	[0.0, 244.0, 93.377, 151, 100.0]	[0.0, 244.0, 93.377, 151, 100.0]	[6.0, 24.6, 33.333, 42, 27.815]	[0.0, 244.0, 93.377, 151, 100.0]	[0.0, 249.0, 94.702, 151, 100.0]	[0.0, 244.0, 93.377, 151, 100.0]	[0.0, 244.0, 93.377, 151, 100.0]	[0.0, 249.0, 94.702, 151, 100.0]	[0.0, 244.0, 93.377, 151, 100.0]	[0.0, 244.0, 93.377, 151, 100.0]	[0.0, 244.0, 93.377, 151, 100.0]	[0.0, 244.0, 93.377, 151, 100.0]	[0.0, 262.0, 100.0, 151, 100.0]	[0.0, 242.0, 92.715, 151, 100.0]	[0.0, 262.0, 100.0, 151, 100.0]	[0.0, 245.0, 94.04, 151, 100.0]	[0.0, 245.0, 94.04, 151, 100.0]	[0.0, 245.0, 94.04, 151, 100.0]	[0.0, 262.0, 100.0, 151, 100.0]	[0.0, 238.0, 90.066, 151, 100.0]	[0.0, 262.0, 100.0, 151, 100.0]	[0.0, 244.0, 93.377, 151, 100.0]	[0.0, 244.0, 93.377, 151, 100.0]	[0.0, 256.0, 97.315, 149, 98.675]	[0.0, 261.0, 99.329, 149, 98.675]	[0.0, 261.0, 99.329, 149, 98.675]	[0.0, 261.0, 99.329, 149, 98.675]
flagellum	fliK	[0.0, 230, 85.279, 197, 45.814]	[0.0, 230, 85.279, 197, 45.814]	[0.0, 228, 80.203, 197, 45.814]	[0.0, 228, 85.279, 197, 45.814]	[0.0, 196, 85.926, 135, 31.395]	[0.0, 224, 83.249, 197, 45.814]	[0.0, 219, 86.294, 197, 45.814]	[0.0, 230, 85.279, 197, 45.814]	[0.0, 228, 80.203, 197, 45.814]	[0.0, 233, 85.787, 197, 45.814]	[0.0, 233, 85.787, 197, 45.814]	[0.0, 226, 85.859, 198, 46.047]	[0.0, 229, 85.787, 197, 45.814]	[0.0, 232, 86.294, 197, 45.814]	[0.0, 233, 85.787, 197, 45.814]	[0.0, 226, 85.859, 198, 46.047]	[0.0, 231, 86.802, 197, 45.814]	[0.0, 233, 86.802, 197, 45.814]	[0.0, 233, 86.802, 197, 45.814]	[0.0, 212, 85.915, 142, 33.023]	[0.0, 221, 88.889, 144, 33.488]	[0.0, 230, 85.787, 197, 45.814]	[0.0, 233, 85.787, 197, 45.814]	[0.0, 228, 84.848, 198, 46.047]	[0.0, 233, 86.294, 197, 45.814]	[0.0, 220, 80.405, 148, 34.419]	[0.0, 231, 86.802, 197, 45.814]	[0.0, 233, 86.802, 197, 45.814]	[0.0, 233, 86.802, 197, 45.814]	[0.0, 251, 97.462, 197, 45.814]	[0.0, 233, 87.31, 197, 45.814]	[0.0, 251, 97.462, 197, 45.814]	[0.0, 225, 86.869, 198, 46.047]	[0.0, 232, 87.817, 197, 45.814]	[0.0, 227, 85.93, 199, 46.279]	[0.0, 251, 100.0, 197, 45.814]	[0.0, 234, 86.294, 197, 45.814]	[0.0, 247, 97.462, 197, 45.814]	[0.0, 231, 86.802, 197, 45.814]	[0.0, 233, 87.31, 197, 45.814]	[0.0, 245, 93.401, 197, 45.814]	[0.0, 246, 94.416, 197, 45.814]	[0.0, 246, 94.416, 197, 45.814]	[0.0, 246, 94.416, 197, 45.814]
flagellum	fliL	[0.0, 225, 93.13, 131, 71.585]	[0.0, 227, 93.893, 131, 71.585]	[0.0, 227, 93.893, 131, 71.585]	[0.0, 227, 93.893, 131, 71.585]	[0.0, 227, 93.893, 131, 71.585]	[0.0, 227, 93.893, 131, 71.585]	[0.0, 230, 93.893, 131, 71.585]	[0.0, 227, 93.893, 131, 71.585]	[0.0, 227, 93.893, 131, 71.585]	[0.0, 227, 93.893, 131, 71.585]	[0.0, 227, 93.893, 131, 71.585]	[0.0, 230, 95.42, 131, 71.585]	[0.0, 225, 93.13, 131, 71.585]	[0.0, 227, 93.893, 131, 71.585]	[0.0, 227, 93.893, 131, 71.585]	[0.0, 230, 95.42, 131, 71.585]	[0.0, 225, 93.13, 131, 71.585]	[0.0, 227, 93.893, 131, 71.585]	[0.0, 227, 93.893, 131, 71.585]	[0.0, 227, 93.893, 131, 71.585]	[0.0, 227, 93.893, 131, 71.585]	[0.0, 228, 93.893, 131, 71.585]	[0.0, 227, 93.893, 131, 71.585]	[0.0, 227, 93.893, 131, 71.585]	[0.0, 227, 93.893, 131, 71.585]	[0.0, 227, 93.893, 131, 71.585]	[0.0, 227, 93.893, 131, 71.585]	[0.0, 227, 93.893, 131, 71.585]	[0.0, 227, 93.893, 131, 71.585]	[0.0, 241, 97.814, 183, 100.0]	[0.0, 227, 93.893, 131, 71.585]	[0.0, 241, 97.814, 183, 100.0]	[0.0, 230, 95.42, 131, 71.585]	[0.0, 228, 94.656, 131, 71.585]	[0.0, 230, 95.42, 131, 71.585]	[0.0, 246, 99.454, 183, 100.0]	[0.0, 221, 90.076, 131, 71.585]	[0.0, 240, 97.814, 183, 100.0]	[0.0, 230, 92.35, 183, 100.0]	[0.0, 230, 92.35, 183, 100.0]	[0.0, 223, 88.462, 182, 99.454]	[0.0, 232, 92.35, 183, 100.0]	[0.0, 232, 92.35, 183, 100.0]	[0.0, 232, 92.35, 183, 100.0]
flagellum	fliM	[0.0, 680, 98.22, 337, 100.0]	[0.0, 680, 98.22, 337, 100.0]	[0.0, 680, 98.22, 337, 100.0]	[0.0, 614, 98.35, 303, 89.911]	[0.0, 680, 98.22, 337, 100.0]	[0.0, 682, 98.22, 337, 100.0]	[0.0, 681, 98.22, 337, 100.0]	[0.0, 680, 98.22, 337, 100.0]	[0.0, 680, 98.22, 337, 100.0]	[0.0, 680, 98.22, 337, 100.0]	[0.0, 680, 98.22, 337, 100.0]	[0.0, 680, 98.22, 337, 100.0]	[0.0, 679, 97.923, 337, 100.0]	[0.0, 680, 98.22, 337, 100.0]	[0.0, 680, 98.22, 337, 100.0]	[0.0, 680, 98.22, 337, 100.0]	[0.0, 680, 98.22, 337, 100.0]	[0.0, 680, 98.22, 337, 100.0]	[0.0, 680, 98.22, 337, 100.0]	[0.0, 680, 98.22, 337, 100.0]	[0.0, 680, 98.22, 337, 100.0]	[0.0, 680, 98.22, 337, 100.0]	[0.0, 680, 98.22, 337, 100.0]	[0.0, 680, 98.22, 337, 100.0]	[0.0, 680, 98.22, 337, 100.0]	[0.0, 680, 98.22, 337, 100.0]	[0.0, 680, 98.22, 337, 100.0]	[0.0, 680, 98.22, 337, 100.0]	[0.0, 680, 98.22, 337, 100.0]	[0.0, 684, 99.407, 337, 100.0]	[0.0, 680, 98.22, 337, 100.0]	[0.0, 684, 99.407, 337, 100.0]	[0.0, 680, 98.516, 337, 100.0]	[0.0, 680, 98.516, 337, 100.0]	[0.0, 680, 98.516, 337, 100.0]	[0.0, 688, 100.0, 337, 100.0]	[0.0, 676, 97.329, 337, 100.0]	[0.0, 684, 99.407, 337, 100.0]	[0.0, 680, 98.22, 337, 100.0]	[0.0, 679, 97.923, 337, 100.0]	[0.0, 676, 97.923, 337, 100.0]	[0.0, 680, 98.516, 337, 100.0]	[0.0, 680, 98.516, 337, 100.0]	[0.0, 680, 98.516, 337, 100.0]
flagellum	fliN	[0.0, 216, 97.321, 112, 100]	[0.0, 216, 97.321, 112, 100]	[0.0, 216, 97.321, 112, 100]	[0.0, 216, 97.321, 112, 100]	[0.0, 217, 97.321, 112, 100]	[0.0, 216, 97.321, 112, 100]	[0.0, 217, 97.321, 112, 100]	[0.0, 216, 97.321, 112, 100]	[0.0, 216, 97.321, 112, 100]	[0.0, 217, 97.321, 112, 100]	[0.0, 217, 97.321, 112, 100]	[0.0, 212, 95.536, 112, 100]	[0.0, 217, 97.321, 112, 100]	[0.0, 216, 97.321, 112, 100]	[0.0, 217, 97.321, 112, 100]	[0.0, 212, 95.536, 112, 100]	[0.0, 217, 97.321, 112, 100]	[0.0, 217, 97.321, 112, 100]	[0.0, 217, 97.321, 112, 100]	[0.0, 217, 97.321, 112, 100]	[0.0, 217, 97.321, 112, 100]	[0.0, 217, 97.321, 112, 100]	[0.0, 217, 97.321, 112, 100]	[0.0, 217, 97.321, 112, 100]	[0.0, 217, 97.321, 112, 100]	[0.0, 216, 97.321, 112, 100]	[0.0, 217, 97.321, 112, 100]	[0.0, 216, 97.321, 112, 100]	[0.0, 217, 97.321, 112, 100]	[0.0, 220, 99.107, 112, 100]	[0.0, 216, 97.321, 112, 100]	[0.0, 220, 99.107, 112, 100]	[0.0, 212, 95.536, 112, 100]	[0.0, 212, 96.429, 112, 100]	[0.0, 214, 96.429, 112, 100]	[0.0, 222, 100.0, 112, 100]	[0.0, 208, 94.643, 112, 100]	[0.0, 221, 100.0, 112, 100]	[0.0, 210, 95.536, 112, 100]	[0.0, 210, 95.536, 112, 100]	[0.0, 219, 99.107, 112, 100]	[0.0, 216, 97.321, 112, 100]	[0.0, 216, 97.321, 112, 100]	[0.0, 216, 97.321, 112, 100]
flagellum	fliO	[0.0, 73.6, 94.074, 135, 100.0]	[0.0, 73.9, 94.815, 135, 100.0]	[0.0, 71.2, 94.776, 134, 99.259]	[0.0, 71.6, 95.652, 115, 85.185]	[0.0, 73.6, 94.074, 135, 100.0]	[0.0, 75.1, 92.593, 135, 100.0]	[0.0, 71.2, 93.333, 135, 100.0]	[0.0, 71.6, 95.652, 115, 85.185]	[0.0, 71.2, 94.776, 134, 99.259]	[0.0, 73.6, 94.815, 135, 100.0]	[0.0, 73.6, 94.815, 135, 100.0]	[0.0, 72.4, 94.074, 135, 100.0]	[0.0, 72.8, 93.333, 135, 100.0]	[0.0, 76.3, 93.333, 135, 100.0]	[0.0, 73.6, 94.815, 135, 100.0]	[0.0, 72.4, 94.074, 135, 100.0]	[0.0, 73.6, 94.074, 135, 100.0]	[0.0, 73.6, 94.815, 135, 100.0]	[0.0, 73.6, 94.074, 135, 100.0]	[0.0, 73.9, 94.074, 135, 100.0]	[0.0, 73.6, 94.815, 135, 100.0]	[0.0, 73.9, 94.074, 135, 100.0]	[0.0, 73.6, 94.815, 135, 100.0]	[0.0, 73.6, 94.074, 135, 100.0]	[0.0, 71.6, 94.03, 134, 99.259]	[0.0, 73.6, 94.815, 135, 100.0]	[0.0, 71.2, 94.776, 134, 99.259]	[0.0, 71.2, 94.776, 134, 99.259]	[0.0, 71.2, 94.776, 134, 99.259]	[0.0, 74.3, 95.556, 135, 100.0]	[0.0, 73.9, 94.815, 135, 100.0]	[0.0, 74.3, 95.556, 135, 100.0]	[0.0, 70.9, 93.333, 135, 100.0]	[0.0, 70.9, 92.593, 135, 100.0]	[0.0, 70.5, 92.593, 135, 100.0]	[0.0, 73.6, 99.259, 135, 100.0]	[0.0, 63.9, 92.941, 85, 62.963]	[0.0, 74.3, 94.815, 135, 100.0]	[0.0, 70.5, 94.815, 135, 100.0]	[0.0, 72.0, 94.815, 135, 100.0]	[0.0, 77.4, 95.556, 135, 100.0]	[0.0, 76.6, 95.556, 135, 100.0]	[0.0, 76.6, 95.556, 135, 100.0]	[0.0, 76.6, 95.556, 135, 100.0]
flagellum	fliP	[0.0, 422, 96.441, 281, 100.0]	[0.0, 419, 95.374, 281, 100.0]	[0.0, 421, 96.085, 281, 100.0]	[0.0, 423, 96.797, 281, 100.0]	[0.0, 423, 96.797, 281, 100.0]	[0.0, 420, 94.306, 281, 100.0]	[0.0, 422, 96.797, 281, 100.0]	[0.0, 423, 96.797, 281, 100.0]	[0.0, 421, 96.085, 281, 100.0]	[0.0, 421, 96.441, 281, 100.0]	[0.0, 421, 96.441, 281, 100.0]	[0.0, 422, 97.153, 281, 100.0]	[0.0, 419, 96.797, 281, 100.0]	[0.0, 422, 96.797, 281, 100.0]	[0.0, 421, 96.441, 281, 100.0]	[0.0, 422, 97.153, 281, 100.0]	[0.0, 419, 95.73, 281, 100.0]	[0.0, 422, 97.153, 281, 100.0]	[0.0, 417, 95.439, 285, 101.423]	[0.0, 422, 97.153, 281, 100.0]	[0.0, 422, 96.797, 281, 100.0]	[0.0, 422, 97.153, 281, 100.0]	[0.0, 421, 96.441, 281, 100.0]	[0.0, 427, 96.441, 281, 100.0]	[0.0, 423, 97.153, 281, 100.0]	[0.0, 256, 94.22, 173, 61.566]	[0.0, 421, 96.085, 281, 100.0]	[0.0, 421, 96.085, 281, 100.0]	[0.0, 421, 96.085, 281, 100.0]	[0.0, 434, 100.0, 281, 100.0]	[0.0, 419, 95.374, 281, 100.0]	[0.0, 434, 100.0, 281, 100.0]	[0.0, 422, 97.153, 281, 100.0]	[0.0, 422, 97.153, 281, 100.0]	[0.0, 422, 97.153, 281, 100.0]	[0.0, 434, 100.0, 281, 100.0]	[0.0, 406, 93.594, 281, 100.0]	[0.0, 434, 99.644, 281, 100.0]	[0.0, 400, 95.374, 281, 100.0]	[0.0, 400, 95.374, 281, 100.0]	[0.0, 429, 98.221, 281, 100.0]	[0.0, 434, 98.932, 281, 100.0]	[0.0, 434, 98.932, 281, 100.0]	[0.0, 434, 98.932, 281, 100.0]
flagellum	fliQ	[0.0, 136, 100.0, 89, 100]	[0.0, 134, 100.0, 89, 100]	[0.0, 135, 100.0, 89, 100]	[0.0, 134, 100.0, 89, 100]	[0.0, 135, 100.0, 89, 100]	[0.0, 135, 100.0, 89, 100]	[0.0, 136, 100.0, 89, 100]	[0.0, 135, 100.0, 89, 100]	[0.0, 135, 100.0, 89, 100]	[0.0, 135, 100.0, 89, 100]	[0.0, 135, 100.0, 89, 100]	[0.0, 140, 100.0, 89, 100]	[0.0, 134, 100.0, 89, 100]	[0.0, 136, 100.0, 89, 100]	[0.0, 135, 100.0, 89, 100]	[0.0, 140, 100.0, 89, 100]	[0.0, 135, 100.0, 89, 100]	[0.0, 136, 100.0, 89, 100]	[0.0, 136, 100.0, 89, 100]	[0.0, 134, 100.0, 89, 100]	[0.0, 136, 100.0, 89, 100]	[0.0, 135, 100.0, 89, 100]	[0.0, 134, 100.0, 89, 100]	[0.0, 135, 100.0, 89, 100]	[0.0, 134, 100.0, 89, 100]	[0.0, 134, 100.0, 89, 100]	[0.0, 135, 100.0, 89, 100]	[0.0, 135, 100.0, 89, 100]	[0.0, 135, 100.0, 89, 100]	[0.0, 135, 100.0, 89, 100]	[0.0, 134, 100.0, 89, 100]	[0.0, 135, 100.0, 89, 100]	[0.0, 135, 100.0, 89, 100]	[0.0, 137, 100.0, 89, 100]	[0.0, 136, 100.0, 89, 100]	[0.0, 136, 100.0, 89, 100]	[0.0, 134, 98.876, 89, 100]	[0.0, 135, 100.0, 89, 100]	[0.0, 135, 100.0, 89, 100]	[0.0, 135, 100.0, 89, 100]	[0.0, 136, 100.0, 89, 100]	[0.0, 135, 100.0, 89, 100]	[0.0, 135, 100.0, 89, 100]	[0.0, 135, 100.0, 89, 100]
flagellum	fliR	[0.0, 386, 96.198, 263, 100.0]	[0.0, 389, 96.958, 263, 100.0]	[0.0, 389, 96.578, 263, 100.0]	[0.0, 388, 96.578, 263, 100.0]	[0.0, 388, 96.578, 263, 100.0]	[0.0, 391, 97.338, 263, 100.0]	[0.0, 391, 97.338, 263, 100.0]	[0.0, 388, 96.578, 263, 100.0]	[0.0, 389, 96.578, 263, 100.0]	[0.0, 389, 96.958, 263, 100.0]	[0.0, 389, 96.958, 263, 100.0]	[0.0, 386, 96.198, 263, 100.0]	[0.0, 388, 96.578, 263, 100.0]	[0.0, 389, 96.958, 263, 100.0]	[0.0, 389, 96.958, 263, 100.0]	[0.0, 386, 96.198, 263, 100.0]	[0.0, 388, 96.578, 263, 100.0]	[0.0, 389, 96.958, 263, 100.0]	[0.0, 389, 96.958, 263, 100.0]	[0.0, 388, 96.578, 263, 100.0]	[0.0, 389, 96.958, 263, 100.0]	[0.0, 388, 96.578, 263, 100.0]	[0.0, 389, 96.958, 263, 100.0]	[0.0, 389, 96.958, 263, 100.0]	[0.0, 388, 96.578, 263, 100.0]	[0.0, 389, 96.958, 263, 100.0]	[0.0, 389, 96.578, 263, 100.0]	[0.0, 389, 96.578, 263, 100.0]	[0.0, 389, 96.578, 263, 100.0]	[0.0, 398, 99.24, 263, 100.0]	[0.0, 389, 96.958, 263, 100.0]	[0.0, 398, 99.24, 263, 100.0]	[0.0, 388, 96.578, 263, 100.0]	[0.0, 388, 96.578, 263, 100.0]	[0.0, 388, 96.578, 263, 100.0]	[0.0, 399, 100.0, 263, 100.0]	[0.0, 382, 93.893, 262, 99.62]	[0.0, 398, 99.62, 263, 100.0]	[0.0, 384, 95.802, 262, 99.62]	[0.0, 382, 95.42, 262, 99.62]	[0.0, 390, 97.719, 263, 100.0]	[0.0, 397, 99.24, 263, 100.0]	[0.0, 397, 99.24, 263, 100.0]	[0.0, 397, 99.24, 263, 100.0]
flagellum	fliS	[0.0, 270.0, 95.62, 137, 100.0]	[0.0, 273.0, 97.08, 137, 100.0]	[0.47, 27.7, 48.148, 27, 19.708]	[0.0, 272.0, 96.35, 137, 100.0]	[0.0, 273.0, 97.08, 137, 100.0]	[0.0, 275.0, 97.81, 137, 100.0]	[0.0, 275.0, 97.81, 137, 100.0]	[0.0, 272.0, 96.35, 137, 100.0]	[0.0, 270.0, 95.62, 137, 100.0]	[0.0, 274.0, 97.08, 137, 100.0]	[0.0, 274.0, 97.08, 137, 100.0]	[0.0, 276.0, 97.81, 137, 100.0]	[0.0, 276.0, 97.81, 137, 100.0]	[0.0, 274.0, 97.08, 137, 100.0]	[0.0, 274.0, 97.08, 137, 100.0]	[0.0, 276.0, 97.81, 137, 100.0]	[0.0, 272.0, 96.35, 137, 100.0]	[0.0, 273.0, 97.08, 137, 100.0]	[0.0, 274.0, 97.08, 137, 100.0]	[0.0, 273.0, 97.08, 137, 100.0]	[0.0, 274.0, 97.08, 137, 100.0]	[0.0, 273.0, 97.08, 137, 100.0]	[0.0, 270.0, 95.62, 137, 100.0]	[0.0, 273.0, 97.08, 137, 100.0]	[0.0, 273.0, 97.08, 137, 100.0]	[0.0, 270.0, 95.62, 137, 100.0]	[0.0, 271.0, 96.35, 137, 100.0]	[0.0, 270.0, 95.62, 137, 100.0]	[0.0, 271.0, 96.35, 137, 100.0]	[0.0, 275.0, 97.81, 137, 100.0]	[0.0, 271.0, 96.35, 137, 100.0]	[0.0, 275.0, 97.81, 137, 100.0]	[0.0, 276.0, 97.81, 137, 100.0]	[0.0, 276.0, 97.81, 137, 100.0]	[0.0, 276.0, 97.81, 137, 100.0]	[0.0, 280.0, 100.0, 137, 100.0]	[0.0, 260.0, 91.971, 137, 100.0]	[0.004, 33.5, 28.319, 113, 82.482]	[0.0, 273.0, 96.35, 137, 100.0]	[0.0, 277.0, 98.54, 137, 100.0]	[0.0, 276.0, 98.54, 137, 100.0]	[0.0, 277.0, 99.27, 137, 100.0]	[0.0, 277.0, 99.27, 137, 100.0]	[0.0, 277.0, 99.27, 137, 100.0]
flagellum	flgA	[0.0, 379, 95.2, 250, 99.206]	[0.0, 373, 95.473, 243, 96.429]	[0.0, 379, 95.2, 250, 99.206]	[0.0, 375, 95.473, 243, 96.429]	[0.0, 376, 95.122, 246, 97.619]	[0.0, 360, 94.65, 243, 96.429]	[0.0, 370, 94.65, 243, 96.429]	[0.0, 375, 95.473, 243, 96.429]	[0.0, 379, 95.2, 250, 99.206]	[0.0, 379, 93.227, 251, 99.603]	[0.0, 379, 93.227, 251, 99.603]	[0.0, 380, 95.102, 245, 97.222]	[0.0, 403, 95.635, 252, 100.0]	[0.0, 378, 96.296, 243, 96.429]	[0.0, 368, 86.923, 260, 103.175]	[0.0, 380, 95.102, 245, 97.222]	[0.0, 407, 96.825, 252, 100.0]	[0.0, 373, 95.473, 243, 96.429]	[0.0, 375, 95.885, 243, 96.429]	[0.0, 405, 96.032, 252, 100.0]	[0.0, 372, 91.085, 258, 102.381]	[0.0, 406, 96.429, 252, 100.0]	[0.0, 379, 95.2, 250, 99.206]	[0.0, 409, 96.825, 252, 100.0]	[0.0, 376, 95.122, 246, 97.619]	[0.0, 379, 95.2, 250, 99.206]	[0.0, 379, 95.2, 250, 99.206]	[0.0, 379, 95.2, 250, 99.206]	[0.0, 379, 95.2, 250, 99.206]	[0.0, 370, 92.43, 251, 99.603]	[0.0, 377, 95.473, 243, 96.429]	[0.0, 372, 91.016, 256, 101.587]	[0.0, 385, 95.51, 245, 97.222]	[0.0, 408, 96.032, 252, 100.0]	[0.0, 385, 95.51, 245, 97.222]	[0.0, 426, 100.0, 252, 100.0]	[0.0, 362, 89.641, 251, 99.603]	[0.0, 380, 96.708, 243, 96.429]	[0.0, 365, 95.918, 245, 97.222]	[0.0, 363, 96.667, 240, 95.238]	[0.0, 373, 90.873, 252, 100.0]	[0.0, 353, 96.234, 239, 94.841]	[0.0, 354, 96.234, 239, 94.841]	[0.0, 354, 96.234, 239, 94.841]
flagellum	flgB	[0.0, 243.0, 88.722, 133, 100.0]	[0.0, 243.0, 88.722, 133, 100.0]	[0.0, 243.0, 88.722, 133, 100.0]	[0.0, 243.0, 88.722, 133, 100.0]	[0.0, 243.0, 88.722, 133, 100.0]	[0.0, 236.0, 85.714, 133, 100.0]	[0.0, 237.0, 85.714, 133, 100.0]	[0.0, 243.0, 88.722, 133, 100.0]	[0.0, 243.0, 88.722, 133, 100.0]	[0.0, 243.0, 88.722, 133, 100.0]	[0.0, 243.0, 88.722, 133, 100.0]	[0.0, 237.0, 85.714, 133, 100.0]	[0.0, 241.0, 87.218, 133, 100.0]	[0.0, 244.0, 88.722, 133, 100.0]	[0.0, 244.0, 88.722, 133, 100.0]	[0.0, 237.0, 85.714, 133, 100.0]	[0.0, 241.0, 87.97, 133, 100.0]	[0.0, 245.0, 88.722, 133, 100.0]	[0.0, 243.0, 87.97, 133, 100.0]	[0.0, 243.0, 88.722, 133, 100.0]	[0.0, 243.0, 88.722, 133, 100.0]	[0.0, 243.0, 88.722, 133, 100.0]	[0.0, 243.0, 88.722, 133, 100.0]	[0.0, 244.0, 88.722, 133, 100.0]	[0.0, 243.0, 88.722, 133, 100.0]	[0.0, 243.0, 88.722, 133, 100.0]	[0.0, 243.0, 88.722, 133, 100.0]	[0.0, 243.0, 88.722, 133, 100.0]	[0.0, 243.0, 88.722, 133, 100.0]	[0.0, 270.0, 99.248, 133, 100.0]	[0.0, 243.0, 88.722, 133, 100.0]	[0.0, 270.0, 99.248, 133, 100.0]	[0.0, 237.0, 85.714, 133, 100.0]	[0.0, 237.0, 85.714, 133, 100.0]	[0.0, 238.0, 85.714, 133, 100.0]	[0.0, 270.0, 99.248, 133, 100.0]	[0.0, 249.0, 90.226, 133, 100.0]	[0.55, 27.3, 36.538, 52, 39.098]	[0.0, 234.0, 84.211, 133, 100.0]	[0.0, 235.0, 84.962, 133, 100.0]	[0.0, 260.0, 94.737, 133, 100.0]	[0.0, 259.0, 94.737, 133, 100.0]	[0.0, 259.0, 94.737, 133, 100.0]	[0.0, 259.0, 94.737, 133, 100.0]
flagellum	flgC	[0.0, 275.0, 100.0, 135, 100.0]	[0.0, 275.0, 100.0, 135, 100.0]	[0.0, 275.0, 100.0, 135, 100.0]	[0.0, 275.0, 100.0, 135, 100.0]	[0.0, 275.0, 100.0, 135, 100.0]	[0.0, 275.0, 100.0, 135, 100.0]	[0.0, 275.0, 100.0, 135, 100.0]	[0.0, 275.0, 100.0, 135, 100.0]	[0.0, 275.0, 100.0, 135, 100.0]	[0.0, 275.0, 100.0, 135, 100.0]	[0.0, 275.0, 100.0, 135, 100.0]	[0.0, 275.0, 100.0, 135, 100.0]	[0.0, 275.0, 100.0, 135, 100.0]	[0.0, 275.0, 100.0, 135, 100.0]	[0.0, 275.0, 100.0, 135, 100.0]	[0.0, 275.0, 100.0, 135, 100.0]	[0.0, 275.0, 100.0, 135, 100.0]	[0.0, 275.0, 100.0, 135, 100.0]	[0.0, 275.0, 100.0, 135, 100.0]	[0.0, 275.0, 100.0, 135, 100.0]	[0.0, 275.0, 100.0, 135, 100.0]	[0.0, 275.0, 100.0, 135, 100.0]	[0.0, 275.0, 100.0, 135, 100.0]	[0.0, 275.0, 100.0, 135, 100.0]	[0.0, 275.0, 100.0, 135, 100.0]	[0.0, 275.0, 100.0, 135, 100.0]	[0.0, 275.0, 100.0, 135, 100.0]	[0.0, 275.0, 100.0, 135, 100.0]	[0.0, 275.0, 100.0, 135, 100.0]	[0.0, 274.0, 99.259, 135, 100.0]	[0.0, 275.0, 100.0, 135, 100.0]	[0.0, 274.0, 99.259, 135, 100.0]	[0.0, 275.0, 100.0, 135, 100.0]	[0.0, 275.0, 100.0, 135, 100.0]	[0.0, 275.0, 100.0, 135, 100.0]	[0.0, 275.0, 100.0, 135, 100.0]	[0.0, 274.0, 99.259, 135, 100.0]	[3.6, 25.0, 58.824, 17, 12.593]	[0.0, 273.0, 98.519, 135, 100.0]	[0.0, 273.0, 98.519, 135, 100.0]	[0.0, 275.0, 100.0, 135, 100.0]	[0.0, 275.0, 100.0, 135, 100.0]	[0.0, 275.0, 100.0, 135, 100.0]	[0.0, 275.0, 100.0, 135, 100.0]
flagellum	flgD	[0.0, 395.0, 89.686, 223, 100.905]	[0.0, 396.0, 90.135, 223, 100.905]	[0.0, 396.0, 90.135, 223, 100.905]	[0.0, 395.0, 89.686, 223, 100.905]	[0.0, 396.0, 90.135, 223, 100.905]	[0.0, 398.0, 90.583, 223, 100.905]	[0.0, 398.0, 90.583, 223, 100.905]	[0.0, 395.0, 89.686, 223, 100.905]	[0.0, 396.0, 90.135, 223, 100.905]	[0.0, 396.0, 90.135, 223, 100.905]	[0.0, 396.0, 90.135, 223, 100.905]	[0.0, 395.0, 89.686, 223, 100.905]	[0.0, 393.0, 89.238, 223, 100.905]	[0.0, 396.0, 90.135, 223, 100.905]	[0.0, 396.0, 90.135, 223, 100.905]	[0.0, 395.0, 89.686, 223, 100.905]	[0.0, 396.0, 90.135, 223, 100.905]	[0.0, 396.0, 90.135, 223, 100.905]	[0.0, 396.0, 90.135, 223, 100.905]	[0.0, 396.0, 90.135, 223, 100.905]	[0.0, 396.0, 90.135, 223, 100.905]	[0.0, 396.0, 90.135, 223, 100.905]	[0.0, 396.0, 90.135, 223, 100.905]	[0.0, 396.0, 90.135, 223, 100.905]	[0.0, 396.0, 90.135, 223, 100.905]	[0.0, 396.0, 90.135, 223, 100.905]	[0.0, 396.0, 90.135, 223, 100.905]	[0.0, 396.0, 90.135, 223, 100.905]	[0.0, 396.0, 90.135, 223, 100.905]	[0.0, 437.0, 99.095, 221, 100.0]	[0.0, 396.0, 90.135, 223, 100.905]	[0.0, 437.0, 99.095, 221, 100.0]	[0.0, 395.0, 89.686, 223, 100.905]	[0.0, 396.0, 90.135, 223, 100.905]	[0.0, 395.0, 89.686, 223, 100.905]	[0.0, 442.0, 100.0, 221, 100.0]	[0.0, 402.0, 91.855, 221, 100.0]	[0.046, 32.0, 26.667, 105, 47.511]	[0.0, 397.0, 90.583, 223, 100.905]	[0.0, 411.0, 93.213, 221, 100.0]	[0.0, 409.0, 92.76, 221, 100.0]	[0.0, 405.0, 92.308, 221, 100.0]	[0.0, 405.0, 92.308, 221, 100.0]	[0.0, 405.0, 92.308, 221, 100.0]
flagellum	flgE	[0.0, 804.0, 98.034, 407, 100.0]	[0.0, 802.0, 97.543, 407, 100.0]	[0.0, 802.0, 97.543, 407, 100.0]	[0.0, 804.0, 98.034, 407, 100.0]	[0.0, 802.0, 97.543, 407, 100.0]	[0.0, 802.0, 97.543, 407, 100.0]	[0.0, 804.0, 98.034, 407, 100.0]	[0.0, 804.0, 98.034, 407, 100.0]	[0.0, 802.0, 97.543, 407, 100.0]	[0.0, 802.0, 97.543, 407, 100.0]	[0.0, 802.0, 97.543, 407, 100.0]	[0.0, 801.0, 97.543, 407, 100.0]	[0.0, 799.0, 97.052, 407, 100.0]	[0.0, 802.0, 97.543, 407, 100.0]	[0.0, 802.0, 97.543, 407, 100.0]	[0.0, 758.0, 93.366, 407, 100.0]	[0.0, 802.0, 97.543, 407, 100.0]	[0.0, 802.0, 97.543, 407, 100.0]	[0.0, 802.0, 97.543, 407, 100.0]	[0.0, 802.0, 97.543, 407, 100.0]	[0.0, 802.0, 97.543, 407, 100.0]	[0.0, 802.0, 97.543, 407, 100.0]	[0.0, 802.0, 97.543, 407, 100.0]	[0.0, 803.0, 97.543, 407, 100.0]	[0.0, 802.0, 97.543, 407, 100.0]	[0.0, 802.0, 97.543, 407, 100.0]	[0.0, 802.0, 97.543, 407, 100.0]	[0.0, 802.0, 97.543, 407, 100.0]	[0.0, 802.0, 97.543, 407, 100.0]	[0.0, 815.0, 99.754, 407, 100.0]	[0.0, 801.0, 97.297, 407, 100.0]	[0.0, 815.0, 99.754, 407, 100.0]	[0.0, 803.0, 98.034, 407, 100.0]	[0.0, 801.0, 97.543, 407, 100.0]	[0.0, 801.0, 97.543, 407, 100.0]	[0.0, 818.0, 100.0, 407, 100.0]	[0.0, 793.0, 96.314, 407, 100.0]	[0.003, 37.4, 37.179, 78, 19.165]	[0.0, 800.0, 97.543, 407, 100.0]	[0.0, 802.0, 97.789, 407, 100.0]	[0.0, 796.0, 97.052, 407, 100.0]	[0.0, 800.0, 97.543, 407, 100.0]	[0.0, 800.0, 97.543, 407, 100.0]	[0.0, 800.0, 97.543, 407, 100.0]
flagellum	flgF	[0.0, 508.0, 98.805, 251, 100.0]	[0.0, 508.0, 98.805, 251, 100.0]	[0.0, 508.0, 98.805, 251, 100.0]	[0.0, 508.0, 98.805, 251, 100.0]	[0.0, 508.0, 98.805, 251, 100.0]	[0.0, 504.0, 98.805, 251, 100.0]	[0.0, 506.0, 98.805, 251, 100.0]	[0.0, 508.0, 98.805, 251, 100.0]	[0.0, 508.0, 98.805, 251, 100.0]	[0.0, 508.0, 98.805, 251, 100.0]	[0.0, 508.0, 98.805, 251, 100.0]	[0.0, 508.0, 98.805, 251, 100.0]	[0.0, 501.0, 98.805, 251, 100.0]	[0.0, 508.0, 98.805, 251, 100.0]	[0.0, 508.0, 98.805, 251, 100.0]	[0.0, 508.0, 98.805, 251, 100.0]	[0.0, 504.0, 98.406, 251, 100.0]	[0.0, 508.0, 98.805, 251, 100.0]	[0.0, 508.0, 98.805, 251, 100.0]	[0.0, 508.0, 98.805, 251, 100.0]	[0.0, 508.0, 98.805, 251, 100.0]	[0.0, 508.0, 98.805, 251, 100.0]	[0.0, 508.0, 98.805, 251, 100.0]	[0.0, 508.0, 98.805, 251, 100.0]	[0.0, 508.0, 98.805, 251, 100.0]	[0.0, 508.0, 98.805, 251, 100.0]	[0.0, 508.0, 98.805, 251, 100.0]	[0.0, 508.0, 98.805, 251, 100.0]	[0.0, 508.0, 98.805, 251, 100.0]	[0.0, 370.0, 99.441, 179, 71.315]	[0.0, 508.0, 98.805, 251, 100.0]	[0.0, 507.0, 98.805, 251, 100.0]	[0.0, 507.0, 98.805, 251, 100.0]	[0.0, 507.0, 98.805, 251, 100.0]	[0.0, 507.0, 98.805, 251, 100.0]	[0.0, 513.0, 100.0, 251, 100.0]	[0.0, 501.0, 96.813, 251, 100.0]	[0.004, 35.8, 32.222, 90, 35.857]	[0.0, 494.0, 95.219, 251, 100.0]	[0.0, 493.0, 94.821, 251, 100.0]	[0.0, 508.0, 98.406, 251, 100.0]	[0.0, 509.0, 99.203, 251, 100.0]	[0.0, 509.0, 99.203, 251, 100.0]	[0.0, 509.0, 99.203, 251, 100.0]
flagellum	flgG	[0.0, 492.0, 98.851, 261, 100.0]	[0.0, 492.0, 98.851, 261, 100.0]	[0.0, 492.0, 98.851, 261, 100.0]	[0.0, 492.0, 98.851, 261, 100.0]	[0.0, 492.0, 98.851, 261, 100.0]	[0.0, 496.0, 98.851, 261, 100.0]	[0.0, 497.0, 98.851, 261, 100.0]	[0.0, 492.0, 98.851, 261, 100.0]	[0.0, 492.0, 98.851, 261, 100.0]	[0.0, 491.0, 98.467, 261, 100.0]	[0.0, 491.0, 98.467, 261, 100.0]	[0.0, 492.0, 98.851, 261, 100.0]	[0.0, 496.0, 98.851, 261, 100.0]	[0.0, 492.0, 98.851, 261, 100.0]	[0.0, 491.0, 98.467, 261, 100.0]	[0.0, 492.0, 98.851, 261, 100.0]	[0.0, 492.0, 98.851, 261, 100.0]	[0.0, 492.0, 98.851, 261, 100.0]	[0.0, 492.0, 98.851, 261, 100.0]	[0.0, 492.0, 98.851, 261, 100.0]	[0.0, 492.0, 98.851, 261, 100.0]	[0.0, 492.0, 98.851, 261, 100.0]	[0.0, 492.0, 98.851, 261, 100.0]	[0.0, 492.0, 98.851, 261, 100.0]	[0.0, 492.0, 98.851, 261, 100.0]	[0.0, 492.0, 98.851, 261, 100.0]	[0.0, 492.0, 98.851, 261, 100.0]	[0.0, 492.0, 98.851, 261, 100.0]	[0.0, 492.0, 98.851, 261, 100.0]	[0.0, 493.0, 100.0, 261, 100.0]	[0.0, 493.0, 98.851, 261, 100.0]	[0.0, 493.0, 100.0, 261, 100.0]	[0.0, 492.0, 98.851, 261, 100.0]	[0.0, 491.0, 98.851, 261, 100.0]	[0.0, 492.0, 98.851, 261, 100.0]	[0.0, 495.0, 100.0, 261, 100.0]	[0.0, 491.0, 98.851, 261, 100.0]	[2.4, 26.9, 29.825, 57, 21.839]	[0.0, 492.0, 99.234, 261, 100.0]	[0.0, 489.0, 98.851, 261, 100.0]	[0.0, 489.0, 98.467, 261, 100.0]	[0.0, 494.0, 99.617, 261, 100.0]	[0.0, 494.0, 99.617, 261, 100.0]	[0.0, 494.0, 99.617, 261, 100.0]
flagellum	flgH	[0.0, 357.0, 97.391, 230, 100.0]	[0.0, 356.0, 97.391, 230, 100.0]	[0.0, 358.0, 97.826, 230, 100.0]	[0.0, 358.0, 97.826, 230, 100.0]	[0.0, 358.0, 97.826, 230, 100.0]	[0.0, 342.0, 93.913, 230, 100.0]	[0.0, 363.0, 98.261, 230, 100.0]	[0.0, 358.0, 97.826, 230, 100.0]	[0.0, 358.0, 97.826, 230, 100.0]	[0.0, 359.0, 97.826, 230, 100.0]	[0.0, 360.0, 97.826, 230, 100.0]	[0.0, 342.0, 93.478, 230, 100.0]	[0.0, 363.0, 98.696, 230, 100.0]	[0.0, 358.0, 97.826, 230, 100.0]	[0.0, 360.0, 97.826, 230, 100.0]	[0.0, 342.0, 93.478, 230, 100.0]	[0.0, 359.0, 97.826, 230, 100.0]	[0.0, 359.0, 97.826, 230, 100.0]	[0.0, 359.0, 97.826, 230, 100.0]	[0.0, 359.0, 97.826, 230, 100.0]	[0.0, 358.0, 97.826, 230, 100.0]	[0.0, 360.0, 97.826, 230, 100.0]	[0.0, 358.0, 97.826, 230, 100.0]	[0.0, 360.0, 97.826, 230, 100.0]	[0.0, 358.0, 97.826, 230, 100.0]	[0.0, 358.0, 97.826, 230, 100.0]	[0.0, 358.0, 97.826, 230, 100.0]	[0.0, 358.0, 97.826, 230, 100.0]	[0.0, 358.0, 97.826, 230, 100.0]	[0.0, 361.0, 98.261, 230, 100.0]	[0.0, 354.0, 97.391, 230, 100.0]	[0.0, 361.0, 98.261, 230, 100.0]	[0.0, 342.0, 93.478, 230, 100.0]	[0.0, 342.0, 93.478, 230, 100.0]	[0.0, 342.0, 93.478, 230, 100.0]	[0.0, 370.0, 100.0, 230, 100.0]	[0.0, 333.0, 90.87, 230, 100.0]	[0.97, 28.1, 54.839, 31, 13.478]	[0.0, 330.0, 91.739, 230, 100.0]	[0.0, 333.0, 92.174, 230, 100.0]	[0.0, 315.0, 85.652, 230, 100.0]	[0.0, 364.0, 99.13, 230, 100.0]	[0.0, 364.0, 99.13, 230, 100.0]	[0.0, 364.0, 99.13, 230, 100.0]
flagellum	flgI	[0.0, 644.0, 98.925, 372, 100.0]	[0.0, 644.0, 98.925, 372, 100.0]	[0.0, 645.0, 99.194, 372, 100.0]	[0.0, 642.0, 98.656, 372, 100.0]	[0.0, 410.0, 97.61, 251, 67.473]	[0.0, 644.0, 98.925, 372, 100.0]	[0.0, 642.0, 98.656, 372, 100.0]	[0.0, 642.0, 98.656, 372, 100.0]	[0.0, 644.0, 98.925, 372, 100.0]	[0.0, 644.0, 98.925, 372, 100.0]	[0.0, 644.0, 98.925, 372, 100.0]	[0.0, 642.0, 98.656, 372, 100.0]	[0.0, 643.0, 98.925, 372, 100.0]	[0.0, 644.0, 98.925, 372, 100.0]	[0.0, 644.0, 98.925, 372, 100.0]	[0.0, 642.0, 98.656, 372, 100.0]	[0.0, 643.0, 98.656, 372, 100.0]	[0.0, 644.0, 98.925, 372, 100.0]	[0.0, 646.0, 98.656, 372, 100.0]	[0.0, 517.0, 99.01, 303, 81.452]	[0.0, 644.0, 98.925, 372, 100.0]	[0.0, 644.0, 98.925, 372, 100.0]	[0.0, 644.0, 98.925, 372, 100.0]	[0.0, 644.0, 98.925, 372, 100.0]	[0.0, 644.0, 98.925, 372, 100.0]	[0.0, 605.0, 98.86, 351, 94.355]	[0.0, 644.0, 98.925, 372, 100.0]	[0.0, 644.0, 98.925, 372, 100.0]	[0.0, 644.0, 98.925, 372, 100.0]	[0.0, 648.0, 99.731, 372, 100.0]	[0.0, 644.0, 98.925, 372, 100.0]	[0.0, 648.0, 99.731, 372, 100.0]	[0.0, 642.0, 98.656, 372, 100.0]	[0.0, 642.0, 98.656, 372, 100.0]	[0.0, 642.0, 98.656, 372, 100.0]	[0.0, 648.0, 100.0, 372, 100.0]	[0.0, 635.0, 97.849, 372, 100.0]	[0.41, 30.4, 39.344, 61, 16.398]	[0.0, 640.0, 98.118, 372, 100.0]	[0.0, 636.0, 97.326, 374, 100.538]	[0.0, 644.0, 97.312, 372, 100.0]	[0.0, 648.0, 100.0, 372, 100.0]	[0.0, 648.0, 100.0, 372, 100.0]	[0.0, 648.0, 100.0, 372, 100.0]
flagellum	flgJ	[0.0, 402.0, 92.23, 296, 75.51]	[0.0, 599.0, 94.133, 392, 100.0]	[0.0, 590.0, 93.367, 392, 100.0]	[0.0, 596.0, 94.133, 392, 100.0]	[0.0, 599.0, 94.133, 392, 100.0]	[0.0, 599.0, 94.643, 392, 100.0]	[0.0, 587.0, 93.909, 394, 100.51]	[0.0, 596.0, 94.133, 392, 100.0]	[0.0, 584.0, 93.418, 395, 100.765]	[0.0, 598.0, 94.388, 392, 100.0]	[0.0, 598.0, 94.388, 392, 100.0]	[0.0, 593.0, 93.878, 392, 100.0]	[0.0, 616.0, 93.878, 392, 100.0]	[0.0, 600.0, 94.643, 392, 100.0]	[0.0, 598.0, 94.388, 392, 100.0]	[0.0, 593.0, 93.878, 392, 100.0]	[0.0, 599.0, 94.388, 392, 100.0]	[0.0, 599.0, 94.643, 392, 100.0]	[0.0, 597.0, 94.133, 392, 100.0]	[0.0, 604.0, 94.643, 392, 100.0]	[0.0, 327.0, 98.174, 219, 55.867]	[0.0, 592.0, 94.133, 392, 100.0]	[0.0, 600.0, 94.388, 392, 100.0]	[0.0, 599.0, 94.388, 392, 100.0]	[0.0, 599.0, 94.388, 392, 100.0]	[0.0, 584.0, 93.418, 395, 100.765]	[0.0, 600.0, 94.388, 392, 100.0]	[0.0, 600.0, 94.388, 392, 100.0]	[0.0, 600.0, 94.388, 392, 100.0]	[0.0, 642.0, 98.98, 392, 100.0]	[0.0, 599.0, 94.388, 392, 100.0]	[0.0, 642.0, 98.98, 392, 100.0]	[0.0, 593.0, 93.622, 392, 100.0]	[0.0, 591.0, 93.367, 392, 100.0]	[0.0, 593.0, 93.878, 392, 100.0]	[0.0, 650.0, 100.0, 392, 100.0]	[0.0, 587.0, 91.371, 394, 100.51]	[2.3, 27.7, 30.303, 99, 25.255]	[0.0, 583.0, 91.667, 396, 101.02]	[0.0, 586.0, 91.919, 396, 101.02]	[0.0, 626.0, 95.663, 392, 100.0]	[0.0, 638.0, 97.449, 392, 100.0]	[0.0, 638.0, 97.449, 392, 100.0]	[0.0, 638.0, 97.449, 392, 100.0]
flagellum	flgK	[0.0, 1013.0, 93.91, 624, 100.0]	[0.0, 1012.0, 93.75, 624, 100.0]	[0.0, 1010.0, 93.59, 624, 100.0]	[0.0, 1013.0, 94.231, 624, 100.0]	[0.0, 1007.0, 93.269, 624, 100.0]	[0.0, 1013.0, 93.75, 624, 100.0]	[0.0, 1005.0, 93.429, 624, 100.0]	[0.0, 1013.0, 94.231, 624, 100.0]	[0.0, 1008.0, 93.429, 624, 100.0]	[0.0, 1014.0, 94.071, 624, 100.0]	[0.0, 1014.0, 94.071, 624, 100.0]	[0.0, 1010.0, 93.91, 624, 100.0]	[0.0, 1006.0, 93.109, 624, 100.0]	[0.0, 1012.0, 93.75, 624, 100.0]	[0.0, 1014.0, 94.071, 624, 100.0]	[0.0, 1010.0, 93.91, 624, 100.0]	[0.0, 1011.0, 93.59, 624, 100.0]	[0.0, 1015.0, 94.231, 624, 100.0]	[0.0, 1011.0, 93.59, 624, 100.0]	[0.0, 1013.0, 93.75, 624, 100.0]	[0.0, 1014.0, 93.91, 624, 100.0]	[0.0, 1014.0, 93.91, 624, 100.0]	[0.0, 1008.0, 93.429, 624, 100.0]	[0.0, 1012.0, 93.75, 624, 100.0]	[0.0, 1007.0, 93.269, 624, 100.0]	[0.0, 1008.0, 93.429, 624, 100.0]	[0.0, 1008.0, 93.429, 624, 100.0]	[0.0, 1008.0, 93.429, 624, 100.0]	[0.0, 1008.0, 93.429, 624, 100.0]	[0.0, 1060.0, 99.199, 624, 100.0]	[0.0, 1010.0, 93.59, 624, 100.0]	[0.0, 1060.0, 99.199, 624, 100.0]	[0.0, 1010.0, 93.91, 624, 100.0]	[0.0, 1010.0, 93.91, 624, 100.0]	[0.0, 1009.0, 93.75, 624, 100.0]	[0.0, 805.0, 100.0, 462, 74.038]	[0.0, 1002.0, 93.269, 624, 100.0]	[9.3, 26.6, 26.446, 121, 19.391]	[0.0, 998.0, 92.468, 624, 100.0]	[0.0, 999.0, 92.628, 624, 100.0]	[0.0, 1030.0, 96.154, 624, 100.0]	[0.0, 1030.0, 96.314, 624, 100.0]	[0.0, 1030.0, 96.314, 624, 100.0]	[0.0, 1030.0, 96.314, 624, 100.0]
flagellum	flgL	[0.0, 763.0, 94.514, 401, 100.0]	[0.0, 760.0, 93.766, 401, 100.0]	[0.0, 755.0, 93.267, 401, 100.0]	[0.0, 763.0, 94.514, 401, 100.0]	[0.0, 762.0, 94.015, 401, 100.0]	[0.0, 756.0, 93.516, 401, 100.0]	[0.0, 756.0, 93.516, 401, 100.0]	[0.0, 763.0, 94.514, 401, 100.0]	[0.0, 755.0, 93.267, 401, 100.0]	[0.0, 756.0, 93.516, 401, 100.0]	[0.0, 756.0, 93.516, 401, 100.0]	[0.0, 750.0, 92.519, 401, 100.0]	[0.0, 766.0, 94.514, 401, 100.0]	[0.0, 762.0, 94.015, 401, 100.0]	[0.0, 756.0, 93.516, 401, 100.0]	[0.0, 750.0, 92.519, 401, 100.0]	[0.0, 759.0, 93.766, 401, 100.0]	[0.0, 762.0, 94.264, 401, 100.0]	[0.0, 759.0, 93.766, 401, 100.0]	[0.0, 762.0, 94.015, 401, 100.0]	[0.0, 760.0, 93.766, 401, 100.0]	[0.0, 758.0, 93.516, 401, 100.0]	[0.0, 755.0, 93.267, 401, 100.0]	[0.0, 762.0, 94.264, 401, 100.0]	[0.0, 762.0, 94.015, 401, 100.0]	[0.0, 755.0, 93.267, 401, 100.0]	[0.0, 755.0, 93.267, 401, 100.0]	[0.0, 755.0, 93.267, 401, 100.0]	[0.0, 755.0, 93.267, 401, 100.0]	[0.0, 794.0, 99.002, 401, 100.0]	[0.0, 764.0, 94.514, 401, 100.0]	[0.0, 791.0, 98.753, 401, 100.0]	[0.0, 753.0, 93.017, 401, 100.0]	[0.0, 753.0, 93.017, 401, 100.0]	[0.0, 753.0, 93.017, 401, 100.0]	[0.0, 801.0, 100.0, 401, 100.0]	[0.0, 716.0, 88.279, 401, 100.0]	[0.06, 33.1, 32.203, 59, 14.713]	[0.0, 740.0, 91.022, 401, 100.0]	[0.0, 748.0, 92.519, 401, 100.0]	[0.0, 763.0, 93.766, 401, 100.0]	[0.0, 765.0, 94.514, 401, 100.0]	[0.0, 765.0, 94.514, 401, 100.0]	[0.0, 765.0, 94.514, 401, 100.0]
flagellum	flgM	[0.0, 174, 95.146, 103, 100]	[0.0, 174, 95.146, 103, 100]	[0.0, 174, 95.146, 103, 100]	[0.0, 173, 94.175, 103, 100]	[0.0, 174, 95.146, 103, 100]	[0.0, 177, 95.146, 103, 100]	[0.0, 177, 95.146, 103, 100]	[0.0, 173, 94.175, 103, 100]	[0.0, 174, 95.146, 103, 100]	[0.0, 174, 95.146, 103, 100]	[0.0, 174, 95.146, 103, 100]	[0.0, 176, 96.117, 103, 100]	[0.0, 174, 95.146, 103, 100]	[0.0, 174, 95.146, 103, 100]	[0.0, 174, 95.146, 103, 100]	[0.0, 176, 96.117, 103, 100]	[0.0, 174, 95.146, 103, 100]	[0.0, 174, 95.146, 103, 100]	[0.0, 174, 95.146, 103, 100]	[0.0, 174, 95.146, 103, 100]	[0.0, 174, 95.146, 103, 100]	[0.0, 175, 95.146, 103, 100]	[0.0, 174, 95.146, 103, 100]	[0.0, 174, 95.146, 103, 100]	[0.0, 174, 95.146, 103, 100]	[0.0, 174, 95.146, 103, 100]	[0.0, 174, 95.146, 103, 100]	[0.0, 174, 95.146, 103, 100]	[0.0, 174, 95.146, 103, 100]	[0.0, 181, 100.0, 103, 100]	[0.0, 174, 95.146, 103, 100]	[0.0, 181, 100.0, 103, 100]	[0.0, 176, 96.117, 103, 100]	[0.0, 176, 96.117, 103, 100]	[0.0, 176, 96.117, 103, 100]	[0.0, 181, 100.0, 103, 100]	[0.0, 170, 89.32, 103, 100]	[0.0, 181, 100.0, 103, 100]	[0.0, 173, 94.175, 103, 100]	[0.0, 173, 94.175, 103, 100]	[0.0, 181, 99.029, 103, 100]	[0.0, 181, 99.029, 103, 100]	[0.0, 181, 99.029, 103, 100]	[0.0, 181, 99.029, 103, 100]
flagellum	flhA	[0.0, 1117, 97.131, 697, 100.0]	[0.0, 1117, 97.274, 697, 100.0]	[0.0, 1118, 97.418, 697, 100.0]	[0.0, 1117, 97.131, 697, 100.0]	[0.0, 1117, 97.274, 697, 100.0]	[0.0, 1117, 97.418, 697, 100.0]	[0.0, 1117, 97.418, 697, 100.0]	[0.0, 1117, 97.131, 697, 100.0]	[0.0, 1117, 97.274, 697, 100.0]	[0.0, 1117, 97.418, 697, 100.0]	[0.0, 1117, 97.418, 697, 100.0]	[0.0, 1117, 97.274, 697, 100.0]	[0.0, 1114, 97.274, 697, 100.0]	[0.0, 1117, 97.274, 697, 100.0]	[0.0, 1115, 97.418, 697, 100.0]	[0.0, 1117, 97.274, 697, 100.0]	[0.0, 1117, 97.274, 697, 100.0]	[0.0, 1095, 97.226, 685, 98.278]	[0.0, 1117, 97.274, 697, 100.0]	[0.0, 1117, 97.274, 697, 100.0]	[0.0, 1117, 97.274, 697, 100.0]	[0.0, 1117, 97.274, 697, 100.0]	[0.0, 1117, 97.131, 697, 100.0]	[0.0, 1117, 97.274, 697, 100.0]	[0.0, 1117, 97.274, 697, 100.0]	[0.0, 746, 96.85, 508, 72.884]	[0.0, 1117, 97.131, 697, 100.0]	[0.0, 1117, 97.131, 697, 100.0]	[0.0, 1117, 97.131, 697, 100.0]	[0.0, 1133, 99.857, 697, 100.0]	[0.0, 1117, 97.274, 697, 100.0]	[0.0, 1133, 99.857, 697, 100.0]	[0.0, 1117, 97.274, 697, 100.0]	[0.0, 1117, 97.274, 697, 100.0]	[0.0, 1117, 97.274, 697, 100.0]	[0.0, 1133, 100.0, 697, 100.0]	[0.0, 1107, 95.983, 697, 100.0]	[0.0, 1128, 99.713, 697, 100.0]	[0.0, 1114, 96.7, 697, 100.0]	[0.0, 1114, 96.7, 697, 100.0]	[0.0, 1124, 97.848, 697, 100.0]	[0.0, 1125, 97.848, 697, 100.0]	[0.0, 1125, 97.848, 697, 100.0]	[0.0, 1125, 97.848, 697, 100.0]
flagellum	flhB	[0.0, 681, 97.074, 376, 100.0]	[0.0, 679, 96.8, 375, 99.734]	[0.0, 679, 96.011, 376, 100.0]	[0.0, 681, 97.074, 376, 100.0]	[0.0, 679, 96.809, 376, 100.0]	[0.0, 680, 96.543, 376, 100.0]	[0.0, 680, 96.543, 376, 100.0]	[0.0, 681, 97.074, 376, 100.0]	[0.0, 681, 96.809, 376, 100.0]	[0.0, 679, 96.809, 376, 100.0]	[0.0, 679, 96.809, 376, 100.0]	[0.0, 682, 97.074, 376, 100.0]	[0.0, 679, 96.011, 376, 100.0]	[0.0, 679, 96.809, 376, 100.0]	[0.0, 680, 96.277, 376, 100.0]	[0.0, 682, 97.074, 376, 100.0]	[0.0, 680, 96.277, 376, 100.0]	[0.0, 681, 96.809, 376, 100.0]	[0.0, 679, 96.809, 376, 100.0]	[0.0, 678, 97.067, 375, 99.734]	[0.0, 680, 97.074, 376, 100.0]	[0.0, 651, 96.154, 364, 96.809]	[0.0, 681, 97.074, 376, 100.0]	[0.0, 681, 96.809, 376, 100.0]	[0.0, 681, 97.074, 376, 100.0]	[0.0, 487, 94.737, 285, 75.798]	[0.0, 681, 97.074, 376, 100.0]	[0.0, 681, 97.074, 376, 100.0]	[0.0, 681, 97.074, 376, 100.0]	[0.0, 693, 98.936, 376, 100.0]	[0.0, 679, 96.8, 375, 99.734]	[0.0, 693, 98.936, 376, 100.0]	[0.0, 681, 96.809, 376, 100.0]	[0.0, 681, 96.809, 376, 100.0]	[0.0, 682, 97.074, 376, 100.0]	[0.0, 694, 100.0, 373, 99.202]	[0.0, 635, 92.287, 376, 100.0]	[0.0, 686, 98.925, 372, 98.936]	[0.0, 676, 95.745, 376, 100.0]	[0.0, 677, 95.745, 376, 100.0]	[0.0, 671, 95.479, 376, 100.0]	[0.0, 667, 94.947, 376, 100.0]	[0.0, 667, 94.947, 376, 100.0]	[0.0, 667, 94.947, 376, 100.0]
flagellum	flhF	[0.0, 526.0, 98.344, 302, 53.357]	[0.0, 528.0, 98.344, 302, 53.357]	[0.0, 527.0, 98.344, 302, 53.357]	[0.0, 525.0, 97.682, 302, 53.357]	[0.0, 528.0, 98.344, 302, 53.357]	[0.0, 528.0, 98.344, 302, 53.357]	[0.0, 527.0, 98.344, 302, 53.357]	[0.0, 526.0, 97.682, 302, 53.357]	[0.0, 527.0, 98.344, 302, 53.357]	[0.0, 527.0, 98.013, 302, 53.357]	[0.0, 527.0, 98.013, 302, 53.357]	[0.0, 528.0, 98.344, 302, 53.357]	[0.0, 528.0, 98.344, 302, 53.357]	[0.0, 528.0, 98.344, 302, 53.357]	[0.0, 527.0, 98.013, 302, 53.357]	[0.0, 528.0, 98.344, 302, 53.357]	[0.0, 527.0, 98.344, 302, 53.357]	[0.0, 528.0, 98.344, 302, 53.357]	[0.0, 525.0, 98.344, 302, 53.357]	[0.0, 64.7, 31.0, 200, 35.336]	[0.0, 526.0, 98.344, 302, 53.357]	[0.0, 528.0, 98.344, 302, 53.357]	[0.0, 527.0, 98.344, 302, 53.357]	[0.0, 528.0, 98.344, 302, 53.357]	[0.0, 526.0, 98.344, 302, 53.357]	[0.0, 526.0, 98.344, 302, 53.357]	[0.0, 526.0, 98.344, 302, 53.357]	[0.0, 526.0, 98.344, 302, 53.357]	[0.0, 526.0, 98.344, 302, 53.357]	[0.0, 532.0, 99.669, 302, 53.357]	[0.0, 527.0, 98.344, 302, 53.357]	[0.0, 533.0, 99.669, 302, 53.357]	[0.0, 528.0, 98.344, 302, 53.357]	[0.0, 527.0, 98.344, 302, 53.357]	[0.0, 528.0, 98.344, 302, 53.357]	[0.0, 534.0, 100.0, 302, 53.357]	[0.0, 518.0, 95.695, 302, 53.357]	[0.0, 533.0, 99.669, 302, 53.357]	[0.0, 528.0, 98.344, 302, 53.357]	[0.0, 527.0, 98.013, 302, 53.357]	[0.0, 531.0, 99.007, 302, 53.357]	[0.0, 526.0, 97.351, 302, 53.357]	[0.0, 526.0, 97.351, 302, 53.357]	[0.0, 526.0, 97.351, 302, 53.357]
flagellum	motA2	[0.0, 390, 94.595, 222, 78.169]	[0.0, 476, 94.382, 267, 94.014]	[0.0, 479, 95.88, 267, 94.014]	[0.0, 478, 94.382, 267, 94.014]	[0.0, 477, 94.757, 267, 94.014]	[0.0, 481, 95.88, 267, 94.014]	[0.0, 481, 95.506, 267, 94.014]	[0.0, 478, 94.382, 267, 94.014]	[0.0, 479, 95.88, 267, 94.014]	[0.0, 477, 94.757, 267, 94.014]	[0.0, 477, 94.757, 267, 94.014]	[0.0, 477, 94.382, 267, 94.014]	[0.0, 472, 94.007, 267, 94.014]	[0.0, 477, 94.382, 267, 94.014]	[0.0, 477, 94.757, 267, 94.014]	[0.0, 477, 94.382, 267, 94.014]	[0.0, 477, 94.757, 267, 94.014]	[0.0, 477, 94.757, 267, 94.014]	[0.0, 477, 94.757, 267, 94.014]	[0.0, 477, 94.757, 267, 94.014]	[0.0, 478, 94.757, 267, 94.014]	[0.0, 477, 94.757, 267, 94.014]	[0.0, 479, 95.88, 267, 94.014]	[0.0, 477, 94.757, 267, 94.014]	[0.0, 477, 94.757, 267, 94.014]	[0.0, 345, 95.96, 198, 69.718]	[0.0, 479, 95.88, 267, 94.014]	[0.0, 479, 95.88, 267, 94.014]	[0.0, 479, 95.88, 267, 94.014]	[0.0, 470, 93.258, 267, 94.014]	[0.0, 477, 94.757, 267, 94.014]	[0.0, 470, 93.258, 267, 94.014]	[0.0, 476, 94.382, 267, 94.014]	[0.0, 477, 94.382, 267, 94.014]	[0.0, 476, 94.382, 267, 94.014]	[0.0, 468, 92.884, 267, 94.014]	[0.0, 496, 100.0, 267, 94.014]	[0.0, 470, 93.258, 267, 94.014]	[0.0, 479, 95.88, 267, 94.014]	[0.0, 479, 95.88, 267, 94.014]	[0.0, 468, 92.884, 267, 94.014]	[0.0, 474, 94.007, 267, 94.014]	[0.0, 474, 94.007, 267, 94.014]	[0.0, 474, 94.007, 267, 94.014]
flagellum	motB	[0.0, 556, 93.528, 309, 80.679]	[0.0, 556, 93.528, 309, 80.679]	[0.0, 556, 93.528, 309, 80.679]	[0.0, 505, 94.643, 280, 73.107]	[0.0, 556, 93.528, 309, 80.679]	[0.0, 541, 92.557, 309, 80.679]	[0.0, 548, 92.557, 309, 80.679]	[0.0, 555, 93.528, 309, 80.679]	[0.0, 560, 94.175, 309, 80.679]	[0.0, 555, 93.528, 309, 80.679]	[0.0, 555, 93.528, 309, 80.679]	[0.0, 559, 84.131, 397, 103.655]	[0.0, 554, 93.204, 309, 80.679]	[0.0, 555, 93.528, 309, 80.679]	[0.0, 556, 93.528, 309, 80.679]	[0.0, 559, 84.131, 397, 103.655]	[0.0, 555, 93.528, 309, 80.679]	[0.0, 556, 93.528, 309, 80.679]	[0.0, 558, 93.528, 309, 80.679]	[0.0, 516, 94.097, 288, 75.196]	[0.0, 505, 94.643, 280, 73.107]	[0.0, 555, 93.528, 309, 80.679]	[0.0, 566, 95.146, 309, 80.679]	[0.0, 555, 93.528, 309, 80.679]	[0.0, 554, 93.528, 309, 80.679]	[0.0, 521, 94.138, 290, 75.718]	[0.0, 556, 93.528, 309, 80.679]	[0.0, 566, 95.146, 309, 80.679]	[0.0, 557, 93.528, 309, 80.679]	[0.0, 546, 92.88, 309, 80.679]	[0.0, 557, 93.528, 309, 80.679]	[0.0, 546, 92.88, 309, 80.679]	[0.0, 562, 83.627, 397, 103.655]	[0.0, 560, 84.131, 397, 103.655]	[0.0, 560, 84.383, 397, 103.655]	[0.0, 543, 92.557, 309, 80.679]	[0.0, 610, 100.0, 383, 100.0]	[0.0, 546, 92.88, 309, 80.679]	[0.0, 570, 96.117, 309, 80.679]	[0.0, 571, 96.117, 309, 80.679]	[0.0, 546, 91.909, 309, 80.679]	[0.0, 547, 92.233, 309, 80.679]	[0.0, 547, 92.233, 309, 80.679]	[0.0, 547, 92.233, 309, 80.679]
lps	XC_3813	[0.0, 578, 87.5, 352, 100.0]	[0.0, 581, 87.5, 352, 100.0]	[0.0, 579, 87.5, 352, 100.0]	[0.0, 581, 87.784, 352, 100.0]	[0.0, 584, 88.352, 352, 100.0]	[0.0, 575, 87.179, 351, 99.716]	[0.0, 590, 87.784, 352, 100.0]	[0.0, 581, 87.784, 352, 100.0]	[0.0, 579, 87.5, 352, 100.0]	[0.0, 584, 87.784, 352, 100.0]	[0.0, 584, 87.784, 352, 100.0]	[0.0, 580, 87.784, 352, 100.0]	[0.0, 581, 87.5, 352, 100.0]	[0.0, 581, 87.5, 352, 100.0]	[0.0, 580, 87.5, 352, 100.0]	[0.0, 580, 87.784, 352, 100.0]	[0.0, 580, 87.5, 352, 100.0]	[0.0, 582, 87.784, 352, 100.0]	[0.0, 581, 87.5, 352, 100.0]	[0.0, 583, 87.784, 352, 100.0]	[0.0, 581, 87.5, 352, 100.0]	[0.0, 583, 87.784, 352, 100.0]	[0.0, 579, 87.5, 352, 100.0]	[0.0, 583, 88.068, 352, 100.0]	[0.0, 580, 87.5, 352, 100.0]	[0.0, 579, 87.5, 352, 100.0]	[0.0, 579, 87.5, 352, 100.0]	[0.0, 579, 87.5, 352, 100.0]	[0.0, 579, 87.5, 352, 100.0]	[0.0, 598, 87.784, 352, 100.0]	[0.0, 583, 87.784, 352, 100.0]	[0.0, 598, 87.784, 352, 100.0]	[0.0, 579, 87.784, 352, 100.0]	[0.0, 577, 87.5, 352, 100.0]	[0.0, 580, 88.068, 352, 100.0]	[0.0, 601, 88.068, 352, 100.0]	[0.0, 594, 86.648, 352, 100.0]	[0.0, 600, 88.034, 351, 99.716]	[0.0, 582, 88.636, 352, 100.0]	[0.0, 590, 88.636, 352, 100.0]	[0.0, 603, 87.784, 352, 100.0]	[0.0, 613, 89.489, 352, 100.0]	[0.0, 613, 89.489, 352, 100.0]	[0.0, 613, 89.489, 352, 100.0]
lps	XC_3814	[0.0, 469, 90.511, 274, 100.0]	[0.0, 467, 90.511, 274, 100.0]	[0.0, 468, 90.876, 274, 100.0]	[0.0, 469, 90.511, 274, 100.0]	[0.0, 469, 90.876, 274, 100.0]	[0.0, 469, 90.876, 274, 100.0]	[0.0, 468, 91.209, 273, 99.635]	[0.0, 469, 90.511, 274, 100.0]	[0.0, 468, 90.876, 274, 100.0]	[0.0, 463, 90.146, 274, 100.0]	[0.0, 463, 90.146, 274, 100.0]	[0.0, 464, 90.441, 272, 99.27]	[0.0, 465, 90.511, 274, 100.0]	[0.0, 468, 90.511, 274, 100.0]	[0.0, 460, 89.416, 274, 100.0]	[0.0, 464, 90.441, 272, 99.27]	[0.0, 470, 91.241, 274, 100.0]	[0.0, 461, 89.416, 274, 100.0]	[0.0, 469, 90.876, 274, 100.0]	[0.0, 467, 90.876, 274, 100.0]	[0.0, 469, 90.876, 274, 100.0]	[0.0, 467, 90.876, 274, 100.0]	[0.0, 468, 90.876, 274, 100.0]	[0.0, 467, 90.511, 274, 100.0]	[0.0, 468, 90.511, 274, 100.0]	[0.0, 468, 90.876, 274, 100.0]	[0.0, 468, 90.876, 274, 100.0]	[0.0, 468, 90.876, 274, 100.0]	[0.0, 468, 90.876, 274, 100.0]	[0.0, 470, 91.241, 274, 100.0]	[0.0, 463, 90.146, 274, 100.0]	[0.0, 470, 91.241, 274, 100.0]	[0.0, 462, 90.441, 272, 99.27]	[0.0, 464, 90.441, 272, 99.27]	[0.0, 464, 90.441, 272, 99.27]	[0.0, 477, 92.336, 274, 100.0]	[0.0, 459, 89.781, 274, 100.0]	[0.0, 474, 91.941, 273, 99.635]	[0.0, 460, 90.11, 273, 99.635]	[0.0, 465, 90.146, 274, 100.0]	[0.0, 481, 93.066, 274, 100.0]	[0.0, 478, 93.066, 274, 100.0]	[0.0, 478, 93.066, 274, 100.0]	[0.0, 478, 93.066, 274, 100.0]
lps	XC_3815	[0.0, 585, 85.901, 383, 89.277]	[0.0, 591, 85.379, 383, 89.277]	[0.0, 596, 86.162, 383, 89.277]	[0.0, 594, 85.64, 383, 89.277]	[0.0, 591, 85.64, 383, 89.277]	[0.0, 588, 85.379, 383, 89.277]	[0.0, 579, 85.379, 383, 89.277]	[0.0, 594, 85.64, 383, 89.277]	[0.0, 596, 86.162, 383, 89.277]	[0.0, 594, 86.162, 383, 89.277]	[0.0, 594, 86.162, 383, 89.277]	[0.0, 595, 85.901, 383, 89.277]	[0.0, 592, 85.64, 383, 89.277]	[0.0, 593, 85.901, 383, 89.277]	[0.0, 593, 86.162, 383, 89.277]	[0.0, 595, 85.901, 383, 89.277]	[0.0, 591, 85.379, 383, 89.277]	[0.0, 595, 86.423, 383, 89.277]	[0.0, 595, 86.162, 383, 89.277]	[0.0, 592, 85.64, 383, 89.277]	[0.0, 595, 86.162, 383, 89.277]	[0.0, 592, 85.64, 383, 89.277]	[0.0, 596, 86.162, 383, 89.277]	[0.0, 593, 85.64, 383, 89.277]	[0.0, 594, 86.162, 383, 89.277]	[0.0, 596, 86.162, 383, 89.277]	[0.0, 593, 86.162, 383, 89.277]	[0.0, 593, 86.162, 383, 89.277]	[0.0, 593, 86.162, 383, 89.277]	[0.0, 550, 81.984, 383, 89.277]	[0.0, 596, 86.162, 383, 89.277]	[0.0, 550, 81.984, 383, 89.277]	[0.0, 594, 85.64, 383, 89.277]	[0.0, 589, 85.901, 383, 89.277]	[0.0, 591, 85.64, 383, 89.277]	[0.0, 547, 79.634, 383, 89.277]	[0.0, 589, 85.379, 383, 89.277]	[0.0, 551, 80.157, 383, 89.277]	[0.0, 602, 84.595, 383, 89.277]	[0.0, 601, 84.334, 383, 89.277]	[0.0, 549, 79.896, 383, 89.277]	[0.0, 546, 80.94, 383, 89.277]	[0.0, 546, 80.94, 383, 89.277]	[0.0, 546, 80.94, 383, 89.277]
rpf	rpfA	[0.0, 1751, 95.662, 922, 100.0]	[0.0, 1747, 95.228, 922, 100.0]	[0.0, 1753, 95.77, 922, 100.0]	[0.0, 1750, 95.445, 922, 100.0]	[0.0, 1748, 95.336, 922, 100.0]	[0.0, 1737, 95.223, 921, 99.892]	[0.0, 1730, 94.978, 916, 99.349]	[0.0, 1750, 95.445, 922, 100.0]	[0.0, 1753, 95.77, 922, 100.0]	[0.0, 1743, 95.011, 922, 100.0]	[0.0, 1743, 95.011, 922, 100.0]	[0.0, 1727, 95.071, 913, 99.024]	[0.0, 1740, 95.011, 922, 100.0]	[0.0, 1747, 95.336, 922, 100.0]	[0.0, 1743, 95.011, 922, 100.0]	[0.0, 1727, 95.071, 913, 99.024]	[0.0, 1751, 95.553, 922, 100.0]	[0.0, 1751, 95.553, 922, 100.0]	[0.0, 1753, 95.662, 922, 100.0]	[0.0, 1748, 95.336, 922, 100.0]	[0.0, 1753, 95.662, 922, 100.0]	[0.0, 1753, 95.553, 922, 100.0]	[0.0, 1753, 95.77, 922, 100.0]	[0.0, 1751, 95.553, 922, 100.0]	[0.0, 1752, 95.553, 922, 100.0]	[0.0, 1753, 95.77, 922, 100.0]	[0.0, 1751, 95.662, 922, 100.0]	[0.0, 1753, 95.77, 922, 100.0]	[0.0, 1751, 95.662, 922, 100.0]	[0.0, 1715, 95.336, 922, 100.0]	[0.0, 1750, 95.445, 922, 100.0]	[0.0, 1715, 95.336, 922, 100.0]	[0.0, 1727, 95.071, 913, 99.024]	[0.0, 1748, 95.336, 922, 100.0]	[0.0, 1743, 95.011, 922, 100.0]	[0.0, 1738, 95.336, 922, 100.0]	[0.0, 1728, 94.432, 916, 99.349]	[0.0, 1714, 95.228, 922, 100.0]	[0.0, 1744, 95.119, 922, 100.0]	[0.0, 1742, 94.902, 922, 100.0]	[0.0, 1728, 94.469, 922, 100.0]	[0.0, 1705, 94.76, 916, 99.349]	[0.0, 1705, 94.76, 916, 99.349]	[0.0, 1705, 94.76, 916, 99.349]
rpf	rpfB	[0.0, 1088, 94.107, 560, 100.0]	[0.0, 1095, 94.633, 559, 99.821]	[0.0, 1092, 94.275, 559, 99.821]	[0.0, 1087, 94.097, 559, 99.821]	[0.0, 1099, 95.17, 559, 99.821]	[0.0, 1092, 94.434, 557, 99.464]	[0.0, 1093, 94.794, 557, 99.464]	[0.0, 1087, 94.097, 559, 99.821]	[0.0, 1092, 94.275, 559, 99.821]	[0.0, 1093, 94.633, 559, 99.821]	[0.0, 1093, 94.633, 559, 99.821]	[0.0, 1096, 94.812, 559, 99.821]	[0.0, 1091, 94.794, 557, 99.464]	[0.0, 1097, 94.812, 559, 99.821]	[0.0, 1093, 94.633, 559, 99.821]	[0.0, 1096, 94.812, 559, 99.821]	[0.0, 1097, 94.812, 559, 99.821]	[0.0, 1097, 94.812, 559, 99.821]	[0.0, 1095, 94.991, 559, 99.821]	[0.0, 1070, 95.229, 545, 97.321]	[0.0, 1097, 94.812, 559, 99.821]	[0.0, 1099, 94.991, 559, 99.821]	[0.0, 1092, 94.275, 559, 99.821]	[0.0, 1097, 94.812, 559, 99.821]	[0.0, 1099, 95.17, 559, 99.821]	[0.0, 1092, 94.275, 559, 99.821]	[0.0, 1092, 94.275, 559, 99.821]	[0.0, 1092, 94.275, 559, 99.821]	[0.0, 1092, 94.275, 559, 99.821]	[0.0, 1088, 93.918, 559, 99.821]	[0.0, 1095, 94.454, 559, 99.821]	[0.0, 1088, 93.918, 559, 99.821]	[0.0, 1092, 94.275, 559, 99.821]	[0.0, 1095, 94.633, 559, 99.821]	[0.0, 1092, 94.275, 559, 99.821]	[0.0, 1097, 94.454, 559, 99.821]	[0.0, 1074, 92.819, 557, 99.464]	[0.0, 1092, 94.286, 560, 100.0]	[0.0, 1093, 94.454, 559, 99.821]	[0.0, 1098, 94.812, 559, 99.821]	[0.0, 1093, 94.097, 559, 99.821]	[0.0, 1095, 94.633, 559, 99.821]	[0.0, 1095, 94.633, 559, 99.821]	[0.0, 1095, 94.633, 559, 99.821]
rpf	rpfC	[0.0, 757, 57.576, 726, 100.0]	[0.0, 760, 57.713, 726, 100.0]	[0.0, 776, 58.815, 726, 100.0]	[0.0, 761, 57.713, 726, 100.0]	[0.0, 758, 57.713, 726, 100.0]	[0.0, 731, 56.865, 721, 99.311]	[0.0, 738, 56.865, 721, 99.311]	[0.0, 761, 57.713, 726, 100.0]	[0.0, 780, 58.953, 726, 100.0]	[0.0, 760, 57.713, 726, 100.0]	[0.0, 760, 57.713, 726, 100.0]	[0.0, 779, 58.953, 726, 100.0]	[0.0, 771, 58.56, 736, 101.377]	[0.0, 761, 57.851, 726, 100.0]	[0.0, 760, 57.713, 726, 100.0]	[0.0, 779, 58.953, 726, 100.0]	[0.0, 756, 57.576, 726, 100.0]	[0.0, 759, 57.713, 726, 100.0]	[0.0, 763, 57.851, 726, 100.0]	[0.0, 760, 57.713, 726, 100.0]	[0.0, 760, 57.713, 726, 100.0]	[0.0, 760, 57.851, 726, 100.0]	[0.0, 780, 58.953, 726, 100.0]	[0.0, 761, 57.989, 726, 100.0]	[0.0, 761, 57.851, 726, 100.0]	[0.0, 780, 58.953, 726, 100.0]	[0.0, 780, 58.953, 726, 100.0]	[0.0, 780, 58.953, 726, 100.0]	[0.0, 780, 58.953, 726, 100.0]	[0.0, 760, 58.127, 726, 100.0]	[0.0, 761, 57.713, 726, 100.0]	[0.0, 760, 58.127, 726, 100.0]	[0.0, 778, 58.953, 726, 100.0]	[0.0, 780, 58.953, 726, 100.0]	[0.0, 779, 58.953, 726, 100.0]	[0.0, 1300, 89.669, 726, 100.0]	[0.0, 1268, 87.38, 729, 100.413]	[0.0, 1301, 89.807, 726, 100.0]	[0.0, 1294, 89.256, 726, 100.0]	[0.0, 795, 59.11, 719, 99.036]	[0.0, 1269, 87.19, 726, 100.0]	[0.0, 1293, 88.981, 726, 100.0]	[0.0, 1293, 88.981, 726, 100.0]	[0.0, 1293, 88.981, 726, 100.0]
rpf	rpfD	[0.0, 270.0, 59.489, 274, 89.836]	[0.0, 270.0, 59.124, 274, 89.836]	[0.0, 274.0, 56.209, 306, 100.328]	[0.0, 268.0, 59.124, 274, 89.836]	[0.0, 271.0, 59.854, 274, 89.836]	[0.0, 309.0, 62.295, 305, 100.0]	[0.0, 275.0, 56.863, 306, 100.328]	[0.0, 268.0, 59.124, 274, 89.836]	[0.0, 274.0, 56.209, 306, 100.328]	[0.0, 270.0, 59.489, 274, 89.836]	[0.0, 270.0, 59.489, 274, 89.836]	[0.0, 273.0, 56.209, 306, 100.328]	[0.0, 521.0, 91.148, 305, 100.0]	[0.0, 268.0, 58.759, 274, 89.836]	[0.0, 270.0, 59.489, 274, 89.836]	[0.0, 273.0, 56.209, 306, 100.328]	[0.0, 264.0, 58.984, 256, 83.934]	[0.0, 270.0, 59.854, 274, 89.836]	[0.0, 270.0, 59.489, 274, 89.836]	[0.0, 270.0, 59.489, 274, 89.836]	[0.0, 270.0, 59.489, 274, 89.836]	[0.0, 270.0, 59.854, 274, 89.836]	[0.0, 274.0, 56.209, 306, 100.328]	[0.0, 268.0, 59.489, 274, 89.836]	[0.0, 271.0, 59.854, 274, 89.836]	[0.0, 274.0, 56.209, 306, 100.328]	[0.0, 274.0, 56.209, 306, 100.328]	[0.0, 274.0, 56.209, 306, 100.328]	[0.0, 274.0, 56.209, 306, 100.328]	[0.0, 275.0, 61.628, 258, 84.59]	[0.0, 269.0, 59.489, 274, 89.836]	[0.0, 275.0, 61.628, 258, 84.59]	[0.0, 275.0, 56.536, 306, 100.328]	[0.0, 276.0, 56.536, 306, 100.328]	[0.0, 275.0, 56.536, 306, 100.328]	[0.0, 248.0, 55.477, 283, 92.787]	[2.0, 27.3, 46.875, 32, 10.492]	[0.0, 271.0, 60.215, 279, 91.475]	[0.0, 271.0, 59.779, 271, 88.852]	[0.0, 274.0, 60.148, 271, 88.852]	[0.0, 276.0, 58.915, 258, 84.59]	[0.0, 287.0, 60.853, 258, 84.59]	[0.0, 287.0, 60.853, 258, 84.59]	[0.0, 287.0, 60.853, 258, 84.59]
rpf	rpfE	[0.0, 453, 87.255, 306, 100]	[0.0, 448, 87.255, 306, 100]	[0.0, 454, 87.255, 306, 100]	[0.0, 449, 86.928, 306, 100]	[0.0, 451, 87.582, 306, 100]	[0.0, 446, 86.928, 306, 100]	[0.0, 449, 86.928, 306, 100]	[0.0, 449, 86.928, 306, 100]	[0.0, 454, 87.255, 306, 100]	[0.0, 450, 86.928, 306, 100]	[0.0, 450, 86.928, 306, 100]	[0.0, 450, 87.255, 306, 100]	[0.0, 446, 86.275, 306, 100]	[0.0, 448, 86.928, 306, 100]	[0.0, 450, 87.255, 306, 100]	[0.0, 450, 87.255, 306, 100]	[0.0, 451, 87.255, 306, 100]	[0.0, 452, 86.928, 306, 100]	[0.0, 451, 87.255, 306, 100]	[0.0, 451, 86.928, 306, 100]	[0.0, 451, 87.582, 306, 100]	[0.0, 451, 87.255, 306, 100]	[0.0, 454, 87.255, 306, 100]	[0.0, 451, 86.928, 306, 100]	[0.0, 451, 87.582, 306, 100]	[0.0, 454, 87.255, 306, 100]	[0.0, 454, 87.255, 306, 100]	[0.0, 454, 87.255, 306, 100]	[0.0, 454, 87.255, 306, 100]	[0.0, 455, 86.928, 306, 100]	[0.0, 449, 86.928, 306, 100]	[0.0, 455, 86.928, 306, 100]	[0.0, 450, 87.255, 306, 100]	[0.0, 451, 87.255, 306, 100]	[0.0, 446, 86.601, 306, 100]	[0.0, 455, 86.928, 306, 100]	[0.0, 448, 85.948, 306, 100]	[0.0, 456, 86.275, 306, 100]	[0.0, 455, 87.908, 306, 100]	[0.0, 453, 87.908, 306, 100]	[0.0, 447, 85.621, 306, 100]	[0.0, 457, 86.928, 306, 100]	[0.0, 457, 86.928, 306, 100]	[0.0, 457, 86.928, 306, 100]
rpf	rpfF	[0.0, 306, 55.839, 274, 94.81]	[0.0, 306, 55.839, 274, 94.81]	[0.0, 301, 55.515, 272, 94.118]	[0.0, 306, 55.839, 274, 94.81]	[0.0, 308, 55.839, 274, 94.81]	[0.0, 373, 61.62, 284, 98.27]	[0.0, 373, 61.62, 284, 98.27]	[0.0, 306, 55.839, 274, 94.81]	[0.0, 301, 55.515, 272, 94.118]	[0.0, 306, 55.839, 274, 94.81]	[0.0, 306, 55.839, 274, 94.81]	[0.0, 301, 55.515, 272, 94.118]	[0.0, 301, 54.909, 275, 95.156]	[0.0, 310, 56.204, 274, 94.81]	[0.0, 306, 55.839, 274, 94.81]	[0.0, 301, 55.515, 272, 94.118]	[0.0, 310, 56.204, 274, 94.81]	[0.0, 306, 55.839, 274, 94.81]	[0.0, 306, 55.839, 274, 94.81]	[0.0, 308, 55.839, 274, 94.81]	[0.0, 310, 56.204, 274, 94.81]	[0.0, 308, 55.839, 274, 94.81]	[0.0, 301, 55.515, 272, 94.118]	[0.0, 308, 55.839, 274, 94.81]	[0.0, 310, 56.204, 274, 94.81]	[0.0, 301, 55.515, 272, 94.118]	[0.0, 301, 55.515, 272, 94.118]	[0.0, 301, 55.515, 272, 94.118]	[0.0, 301, 55.515, 272, 94.118]	[0.0, 304, 54.348, 276, 95.502]	[0.0, 310, 56.204, 274, 94.81]	[0.0, 304, 54.348, 276, 95.502]	[0.0, 301, 55.515, 272, 94.118]	[0.0, 301, 55.515, 272, 94.118]	[0.0, 300, 55.147, 272, 94.118]	[0.0, 581, 97.232, 289, 100.0]	[0.0, 555, 93.056, 288, 99.654]	[0.0, 585, 97.232, 289, 100.0]	[0.0, 548, 91.696, 289, 100.0]	[0.0, 272, 47.535, 284, 98.27]	[0.0, 573, 96.194, 289, 100.0]	[0.0, 580, 97.222, 288, 99.654]	[0.0, 580, 97.222, 288, 99.654]	[0.0, 580, 97.222, 288, 99.654]
rpf	rpfG	[0.0, 732, 95.767, 378, 100.0]	[0.0, 729, 95.503, 378, 100.0]	[0.0, 735, 96.032, 378, 100.0]	[0.0, 732, 95.767, 378, 100.0]	[0.0, 729, 95.503, 378, 100.0]	[0.0, 721, 94.96, 377, 99.735]	[0.0, 721, 94.96, 377, 99.735]	[0.0, 732, 95.767, 378, 100.0]	[0.0, 735, 96.032, 378, 100.0]	[0.0, 729, 95.503, 378, 100.0]	[0.0, 729, 95.503, 378, 100.0]	[0.0, 735, 96.032, 378, 100.0]	[0.0, 726, 95.238, 378, 100.0]	[0.0, 729, 95.503, 378, 100.0]	[0.0, 729, 95.503, 378, 100.0]	[0.0, 735, 96.032, 378, 100.0]	[0.0, 726, 95.238, 378, 100.0]	[0.0, 728, 95.238, 378, 100.0]	[0.0, 728, 95.238, 378, 100.0]	[0.0, 732, 95.767, 378, 100.0]	[0.0, 729, 95.503, 378, 100.0]	[0.0, 732, 95.767, 378, 100.0]	[0.0, 716, 95.935, 369, 97.619]	[0.0, 729, 95.503, 378, 100.0]	[0.0, 729, 95.503, 378, 100.0]	[0.0, 735, 96.032, 378, 100.0]	[0.0, 735, 96.032, 378, 100.0]	[0.0, 735, 96.032, 378, 100.0]	[0.0, 735, 96.032, 378, 100.0]	[0.0, 738, 96.286, 377, 99.735]	[0.0, 729, 95.503, 378, 100.0]	[0.0, 738, 96.286, 377, 99.735]	[0.0, 735, 96.032, 378, 100.0]	[0.0, 735, 96.032, 378, 100.0]	[0.0, 735, 96.032, 378, 100.0]	[0.0, 731, 95.767, 378, 100.0]	[0.0, 732, 95.238, 378, 100.0]	[0.0, 733, 95.767, 378, 100.0]	[0.0, 742, 96.032, 378, 100.0]	[0.0, 743, 96.296, 378, 100.0]	[0.0, 725, 95.238, 378, 100.0]	[0.0, 736, 95.767, 378, 100.0]	[0.0, 736, 95.767, 378, 100.0]	[0.0, 736, 95.767, 378, 100.0]
rpf	rpfH	[0.0, 105.0, 45.783, 166, 80.193]	[0.0, 105.0, 45.783, 166, 80.193]	[0.0, 107.0, 45.181, 166, 80.193]	[0.0, 105.0, 45.783, 166, 80.193]	[0.0, 105.0, 45.783, 166, 80.193]	[0.0, 70.9, 36.842, 133, 64.251]	[0.0, 71.6, 36.09, 133, 64.251]	[0.0, 105.0, 45.783, 166, 80.193]	[0.0, 107.0, 45.181, 166, 80.193]	[0.0, 105.0, 45.783, 166, 80.193]	[0.0, 105.0, 45.783, 166, 80.193]	[0.0, 108.0, 45.181, 166, 80.193]	[0.0, 107.0, 45.783, 166, 80.193]	[0.0, 105.0, 45.783, 166, 80.193]	[0.0, 105.0, 45.783, 166, 80.193]	[0.0, 108.0, 45.181, 166, 80.193]	[0.0, 103.0, 45.181, 166, 80.193]	[0.0, 105.0, 45.783, 166, 80.193]	[0.0, 105.0, 45.783, 166, 80.193]	[0.0, 105.0, 45.783, 166, 80.193]	[0.0, 105.0, 45.783, 166, 80.193]	[0.0, 105.0, 45.783, 166, 80.193]	[0.0, 107.0, 45.181, 166, 80.193]	[0.0, 105.0, 45.783, 166, 80.193]	[0.0, 105.0, 45.783, 166, 80.193]	[0.0, 107.0, 45.181, 166, 80.193]	[0.0, 107.0, 45.181, 166, 80.193]	[0.0, 107.0, 45.181, 166, 80.193]	[0.0, 107.0, 45.181, 166, 80.193]	[0.0, 103.0, 46.584, 161, 77.778]	[0.0, 105.0, 45.783, 166, 80.193]	[0.0, 103.0, 46.584, 161, 77.778]	[0.0, 105.0, 44.578, 166, 80.193]	[0.0, 107.0, 45.181, 166, 80.193]	[0.0, 107.0, 45.181, 166, 80.193]	[0.0, 194.0, 66.25, 160, 77.295]	[0.0, 155.0, 57.672, 189, 91.304]	[0.0, 197.0, 60.622, 193, 93.237]	[0.0, 275.0, 81.25, 192, 92.754]	[0.0, 155.0, 51.205, 166, 80.193]	[0.0, 86.7, 39.552, 134, 64.734]	[0.0, 86.7, 39.706, 136, 65.7]	[0.0, 86.7, 39.706, 136, 65.7]	[0.0, 86.7, 39.706, 136, 65.7]
rpf	rpfI	[0.0, 494.0, 83.912, 317, 92.69]	[0.0, 498.0, 84.227, 317, 92.69]	[0.0, 501.0, 84.227, 317, 92.69]	[0.0, 492.0, 83.596, 317, 92.69]	[0.0, 499.0, 84.227, 317, 92.69]	[0.0, 501.0, 84.227, 317, 92.69]	[0.0, 501.0, 84.543, 317, 92.69]	[0.0, 492.0, 83.596, 317, 92.69]	[0.0, 501.0, 84.227, 317, 92.69]	[0.0, 490.0, 82.965, 317, 92.69]	[0.0, 490.0, 82.965, 317, 92.69]	[0.0, 501.0, 84.227, 317, 92.69]	[0.0, 484.0, 82.911, 316, 92.398]	[0.0, 499.0, 84.543, 317, 92.69]	[0.0, 496.0, 83.596, 317, 92.69]	[0.0, 501.0, 84.227, 317, 92.69]	[0.0, 496.0, 83.912, 317, 92.69]	[0.0, 498.0, 84.227, 317, 92.69]	[0.0, 496.0, 83.596, 317, 92.69]	[0.0, 495.0, 83.596, 317, 92.69]	[0.0, 496.0, 83.912, 317, 92.69]	[0.0, 494.0, 84.227, 317, 92.69]	[0.0, 501.0, 84.227, 317, 92.69]	[0.0, 497.0, 84.227, 317, 92.69]	[0.0, 499.0, 84.227, 317, 92.69]	[0.0, 501.0, 84.227, 317, 92.69]	[0.0, 501.0, 84.227, 317, 92.69]	[0.0, 501.0, 84.227, 317, 92.69]	[0.0, 501.0, 84.227, 317, 92.69]	[2.8, 27.3, 34.091, 44, 12.865]	[0.0, 499.0, 84.543, 317, 92.69]	[2.8, 27.3, 34.091, 44, 12.865]	[0.0, 498.0, 83.912, 317, 92.69]	[0.0, 500.0, 84.227, 317, 92.69]	[0.0, 501.0, 84.227, 317, 92.69]	[6.3, 26.2, 38.71, 31, 9.064]	[1.8, 27.7, 34.211, 38, 11.111]	[4.7, 26.6, 26.667, 90, 26.316]	[0.0, 491.0, 82.65, 317, 92.69]	[0.0, 490.0, 82.019, 317, 92.69]	[0.0, 446.0, 78.481, 316, 92.398]	[0.0, 484.0, 81.329, 316, 92.398]	[0.0, 484.0, 81.329, 316, 92.398]	[0.0, 484.0, 81.329, 316, 92.398]
xanthan	gumB	[0.0, 444, 93.103, 232, 100]	[0.0, 446, 93.534, 232, 100]	[0.0, 447, 93.966, 232, 100]	[0.0, 445, 93.534, 232, 100]	[0.0, 447, 93.966, 232, 100]	[0.0, 446, 93.534, 232, 100]	[0.0, 444, 93.103, 232, 100]	[0.0, 445, 93.534, 232, 100]	[0.0, 447, 93.966, 232, 100]	[0.0, 447, 93.966, 232, 100]	[0.0, 447, 93.966, 232, 100]	[0.0, 449, 94.397, 232, 100]	[0.0, 447, 93.966, 232, 100]	[0.0, 447, 93.966, 232, 100]	[0.0, 447, 93.966, 232, 100]	[0.0, 449, 94.397, 232, 100]	[0.0, 447, 93.966, 232, 100]	[0.0, 447, 93.966, 232, 100]	[0.0, 447, 93.966, 232, 100]	[0.0, 447, 93.966, 232, 100]	[0.0, 447, 93.966, 232, 100]	[0.0, 447, 93.966, 232, 100]	[0.0, 447, 93.966, 232, 100]	[0.0, 447, 93.966, 232, 100]	[0.0, 447, 93.966, 232, 100]	[0.0, 447, 93.966, 232, 100]	[0.0, 447, 93.966, 232, 100]	[0.0, 447, 93.966, 232, 100]	[0.0, 447, 93.966, 232, 100]	[0.0, 442, 92.241, 232, 100]	[0.0, 447, 93.966, 232, 100]	[0.0, 442, 92.241, 232, 100]	[0.0, 449, 94.397, 232, 100]	[0.0, 449, 94.397, 232, 100]	[0.0, 449, 94.397, 232, 100]	[0.0, 440, 91.81, 232, 100]	[0.0, 433, 90.517, 232, 100]	[0.0, 442, 92.241, 232, 100]	[0.0, 441, 91.81, 232, 100]	[0.0, 441, 91.81, 232, 100]	[0.0, 434, 89.655, 232, 100]	[0.0, 439, 91.379, 232, 100]	[0.0, 439, 91.379, 232, 100]	[0.0, 439, 91.379, 232, 100]
xanthan	gumC	[0.0, 830, 90.043, 462, 97.468]	[0.0, 833, 90.26, 462, 97.468]	[0.0, 833, 90.26, 462, 97.468]	[0.0, 830, 90.043, 462, 97.468]	[0.0, 834, 90.476, 462, 97.468]	[0.0, 830, 90.476, 462, 97.468]	[0.0, 829, 90.26, 462, 97.468]	[0.0, 830, 90.043, 462, 97.468]	[0.0, 833, 90.26, 462, 97.468]	[0.0, 820, 89.394, 462, 97.468]	[0.0, 820, 89.394, 462, 97.468]	[0.0, 830, 90.043, 462, 97.468]	[0.0, 823, 89.827, 462, 97.468]	[0.0, 833, 90.26, 462, 97.468]	[0.0, 833, 90.26, 462, 97.468]	[0.0, 830, 90.043, 462, 97.468]	[0.0, 833, 90.043, 462, 97.468]	[0.0, 830, 90.26, 462, 97.468]	[0.0, 833, 90.26, 462, 97.468]	[0.0, 833, 90.693, 462, 97.468]	[0.0, 833, 90.26, 462, 97.468]	[0.0, 833, 90.693, 462, 97.468]	[0.0, 833, 90.26, 462, 97.468]	[0.0, 833, 90.693, 462, 97.468]	[0.0, 832, 90.476, 462, 97.468]	[0.0, 833, 90.26, 462, 97.468]	[0.0, 831, 90.043, 462, 97.468]	[0.0, 824, 90.043, 462, 97.468]	[0.0, 831, 90.043, 462, 97.468]	[0.0, 825, 91.126, 462, 97.468]	[0.0, 833, 90.693, 462, 97.468]	[0.0, 825, 91.342, 462, 97.468]	[0.0, 830, 90.043, 462, 97.468]	[0.0, 830, 90.043, 462, 97.468]	[0.0, 832, 90.26, 462, 97.468]	[0.0, 824, 91.775, 462, 97.468]	[0.0, 817, 90.693, 462, 97.468]	[0.0, 824, 91.342, 462, 97.468]	[0.0, 820, 89.177, 462, 97.468]	[0.0, 822, 89.394, 462, 97.468]	[0.0, 796, 88.312, 462, 97.468]	[0.0, 817, 90.26, 462, 97.468]	[0.0, 817, 90.26, 462, 97.468]	[0.0, 817, 90.26, 462, 97.468]
xanthan	gumD	[0.0, 860, 96.281, 484, 100.0]	[0.0, 862, 96.694, 484, 100.0]	[0.0, 862, 96.694, 484, 100.0]	[0.0, 860, 96.281, 484, 100.0]	[0.0, 862, 96.488, 484, 100.0]	[0.0, 862, 96.694, 484, 100.0]	[0.0, 862, 96.694, 484, 100.0]	[0.0, 860, 96.281, 484, 100.0]	[0.0, 862, 96.694, 484, 100.0]	[0.0, 862, 96.694, 484, 100.0]	[0.0, 862, 96.694, 484, 100.0]	[0.0, 861, 96.488, 484, 100.0]	[0.0, 862, 96.488, 484, 100.0]	[0.0, 862, 96.694, 484, 100.0]	[0.0, 862, 96.694, 484, 100.0]	[0.0, 861, 96.488, 484, 100.0]	[0.0, 862, 96.694, 484, 100.0]	[0.0, 862, 96.694, 484, 100.0]	[0.0, 862, 96.694, 484, 100.0]	[0.0, 860, 96.281, 484, 100.0]	[0.0, 862, 96.488, 484, 100.0]	[0.0, 862, 96.488, 484, 100.0]	[0.0, 862, 96.694, 484, 100.0]	[0.0, 860, 96.281, 484, 100.0]	[0.0, 862, 96.694, 484, 100.0]	[0.0, 862, 96.694, 484, 100.0]	[0.0, 862, 96.694, 484, 100.0]	[0.0, 860, 96.488, 484, 100.0]	[0.0, 862, 96.694, 484, 100.0]	[0.0, 848, 94.628, 484, 100.0]	[0.0, 862, 96.488, 484, 100.0]	[0.0, 850, 94.835, 484, 100.0]	[0.0, 861, 96.488, 484, 100.0]	[0.0, 861, 96.488, 484, 100.0]	[0.0, 861, 96.488, 484, 100.0]	[0.0, 849, 95.041, 484, 100.0]	[0.0, 850, 95.041, 484, 100.0]	[0.0, 844, 94.456, 487, 100.62]	[0.0, 861, 96.488, 484, 100.0]	[0.0, 861, 96.488, 484, 100.0]	[0.0, 838, 94.008, 484, 100.0]	[0.0, 852, 95.248, 484, 100.0]	[0.0, 852, 95.248, 484, 100.0]	[0.0, 852, 95.248, 484, 100.0]
xanthan	gumE	[0.0, 746, 87.731, 432, 100.0]	[0.0, 751, 88.426, 432, 100.0]	[0.0, 750, 87.963, 432, 100.0]	[0.0, 746, 87.731, 432, 100.0]	[0.0, 749, 88.194, 432, 100.0]	[0.0, 755, 88.426, 432, 100.0]	[0.0, 748, 88.372, 430, 99.537]	[0.0, 746, 87.731, 432, 100.0]	[0.0, 750, 87.963, 432, 100.0]	[0.0, 748, 88.194, 432, 100.0]	[0.0, 748, 88.194, 432, 100.0]	[0.0, 748, 87.037, 432, 100.0]	[0.0, 743, 87.442, 430, 99.537]	[0.0, 751, 88.194, 432, 100.0]	[0.0, 748, 88.194, 432, 100.0]	[0.0, 748, 87.037, 432, 100.0]	[0.0, 750, 88.194, 432, 100.0]	[0.0, 746, 87.731, 432, 100.0]	[0.0, 750, 87.963, 432, 100.0]	[0.0, 748, 88.194, 432, 100.0]	[0.0, 751, 88.194, 432, 100.0]	[0.0, 751, 88.194, 432, 100.0]	[0.0, 750, 87.963, 432, 100.0]	[0.0, 752, 88.194, 432, 100.0]	[0.0, 751, 88.426, 432, 100.0]	[0.0, 750, 87.963, 432, 100.0]	[0.0, 746, 87.731, 432, 100.0]	[0.0, 743, 87.442, 430, 99.537]	[0.0, 746, 87.731, 432, 100.0]	[0.0, 748, 87.991, 433, 100.231]	[0.0, 751, 88.194, 432, 100.0]	[0.0, 748, 87.76, 433, 100.231]	[0.0, 748, 87.037, 432, 100.0]	[0.0, 748, 87.037, 432, 100.0]	[0.0, 748, 87.037, 432, 100.0]	[0.0, 750, 87.991, 433, 100.231]	[0.0, 748, 87.731, 432, 100.0]	[0.0, 743, 87.907, 430, 99.537]	[0.0, 758, 89.767, 430, 99.537]	[0.0, 762, 90.0, 430, 99.537]	[0.0, 738, 87.471, 431, 99.769]	[0.0, 737, 88.167, 431, 99.769]	[0.0, 737, 88.167, 431, 99.769]	[0.0, 737, 88.167, 431, 99.769]
xanthan	gumF	[0.0, 484, 82.44, 336, 92.308]	[0.0, 486, 83.036, 336, 92.308]	[0.0, 482, 82.934, 334, 91.758]	[0.0, 485, 82.738, 336, 92.308]	[0.0, 480, 82.44, 336, 92.308]	[0.0, 485, 83.631, 336, 92.308]	[0.0, 478, 82.44, 336, 92.308]	[0.0, 485, 82.738, 336, 92.308]	[0.0, 482, 82.934, 334, 91.758]	[0.0, 485, 82.738, 336, 92.308]	[0.0, 485, 82.738, 336, 92.308]	[0.0, 484, 83.036, 336, 92.308]	[0.0, 481, 82.934, 334, 91.758]	[0.0, 483, 82.143, 336, 92.308]	[0.0, 485, 82.738, 336, 92.308]	[0.0, 484, 83.036, 336, 92.308]	[0.0, 480, 82.388, 335, 92.033]	[0.0, 485, 83.036, 336, 92.308]	[0.0, 482, 82.44, 336, 92.308]	[0.0, 481, 82.44, 336, 92.308]	[0.0, 486, 83.036, 336, 92.308]	[0.0, 291, 83.626, 171, 46.978]	[0.0, 483, 83.234, 334, 91.758]	[0.0, 477, 82.09, 335, 92.033]	[0.0, 484, 82.738, 336, 92.308]	[0.0, 482, 82.934, 334, 91.758]	[0.0, 485, 83.333, 336, 92.308]	[0.0, 481, 82.934, 334, 91.758]	[0.0, 485, 83.333, 336, 92.308]	[0.0, 491, 84.524, 336, 92.308]	[0.0, 485, 83.036, 336, 92.308]	[0.0, 491, 84.524, 336, 92.308]	[0.0, 480, 82.738, 336, 92.308]	[0.0, 483, 82.738, 336, 92.308]	[0.0, 487, 83.333, 336, 92.308]	[0.0, 476, 83.183, 333, 91.484]	[0.0, 484, 82.44, 336, 92.308]	[0.0, 494, 85.417, 336, 92.308]	[0.0, 486, 83.939, 330, 90.659]	[0.0, 491, 84.545, 330, 90.659]	[0.0, 484, 83.333, 336, 92.308]	[0.0, 491, 83.929, 336, 92.308]	[0.0, 491, 83.929, 336, 92.308]	[0.0, 491, 83.929, 336, 92.308]
xanthan	gumG.1	[0.0, 357, 71.261, 341, 95.787]	[0.0, 366, 71.261, 341, 95.787]	[0.0, 355, 68.785, 362, 101.685]	[0.0, 320, 70.915, 306, 85.955]	[0.0, 367, 70.381, 341, 95.787]	[0.0, 364, 70.088, 341, 95.787]	[0.0, 369, 70.623, 337, 94.663]	[0.0, 356, 71.261, 341, 95.787]	[0.0, 355, 68.785, 362, 101.685]	[0.0, 358, 68.785, 362, 101.685]	[0.0, 358, 68.785, 362, 101.685]	[0.0, 344, 71.217, 337, 94.663]	[0.0, 359, 67.403, 362, 101.685]	[0.0, 365, 70.968, 341, 95.787]	[0.0, 358, 68.785, 362, 101.685]	[0.0, 344, 71.217, 337, 94.663]	[0.0, 357, 71.261, 341, 95.787]	[0.0, 362, 70.381, 341, 95.787]	[0.0, 352, 68.232, 362, 101.685]	[0.0, 363, 70.968, 341, 95.787]	[0.0, 367, 69.061, 362, 101.685]	[0.0, 359, 70.674, 341, 95.787]	[0.0, 355, 68.785, 362, 101.685]	[0.0, 358, 68.82, 356, 100.0]	[0.0, 358, 68.785, 362, 101.685]	[0.0, 355, 68.785, 362, 101.685]	[0.0, 357, 68.785, 362, 101.685]	[0.0, 355, 68.785, 362, 101.685]	[0.0, 357, 68.785, 362, 101.685]	[0.0, 353, 68.208, 346, 97.191]	[0.0, 363, 69.061, 362, 101.685]	[0.0, 353, 68.208, 346, 97.191]	[0.0, 347, 71.513, 337, 94.663]	[0.0, 352, 71.429, 336, 94.382]	[0.0, 343, 70.92, 337, 94.663]	[0.0, 352, 68.406, 345, 96.91]	[0.0, 350, 71.429, 336, 94.382]	[0.0, 347, 68.195, 349, 98.034]	[0.0, 365, 68.785, 362, 101.685]	[0.0, 365, 68.785, 362, 101.685]	[0.0, 360, 68.103, 348, 97.753]	[0.0, 361, 69.231, 351, 98.596]	[0.0, 361, 69.231, 351, 98.596]	[0.0, 361, 69.231, 351, 98.596]
xanthan	gumG.2	[0.0, 400, 76.596, 376, 101.348]	[0.0, 396, 76.596, 376, 101.348]	[0.0, 401, 76.738, 374, 100.809]	[0.0, 346, 75.367, 341, 91.914]	[0.0, 396, 75.871, 373, 100.539]	[0.0, 389, 73.936, 376, 101.348]	[0.0, 380, 73.458, 373, 100.539]	[0.0, 399, 75.798, 376, 101.348]	[0.0, 401, 76.738, 374, 100.809]	[0.0, 400, 76.064, 376, 101.348]	[0.0, 400, 76.064, 376, 101.348]	[0.0, 382, 79.29, 338, 91.105]	[0.0, 387, 74.599, 374, 100.809]	[0.0, 404, 76.33, 376, 101.348]	[0.0, 400, 76.064, 376, 101.348]	[0.0, 382, 79.29, 338, 91.105]	[0.0, 392, 80.769, 338, 91.105]	[0.0, 404, 75.871, 373, 100.539]	[0.0, 395, 75.733, 375, 101.078]	[0.0, 405, 75.798, 376, 101.348]	[0.0, 397, 76.596, 376, 101.348]	[0.0, 391, 75.871, 373, 100.539]	[0.0, 401, 76.738, 374, 100.809]	[0.0, 394, 80.178, 338, 91.105]	[0.0, 401, 76.33, 376, 101.348]	[0.0, 401, 76.738, 374, 100.809]	[0.0, 398, 76.064, 376, 101.348]	[0.0, 401, 76.738, 374, 100.809]	[0.0, 398, 76.064, 376, 101.348]	[0.0, 482, 87.2, 375, 101.078]	[0.0, 397, 76.0, 375, 101.078]	[0.0, 482, 87.2, 375, 101.078]	[0.0, 382, 79.882, 338, 91.105]	[0.0, 381, 79.525, 337, 90.836]	[0.0, 384, 80.178, 338, 91.105]	[0.0, 490, 88.503, 374, 100.809]	[0.0, 390, 74.799, 373, 100.539]	[0.0, 475, 86.667, 375, 101.078]	[0.0, 392, 73.995, 373, 100.539]	[0.0, 389, 73.727, 373, 100.539]	[0.0, 547, 96.226, 371, 100.0]	[0.0, 524, 91.375, 371, 100.0]	[0.0, 524, 91.375, 371, 100.0]	[0.0, 524, 91.375, 371, 100.0]
xanthan	gumH	[0.0, 644, 90.263, 380, 100.0]	[0.0, 644, 90.0, 380, 100.0]	[0.0, 644, 90.263, 380, 100.0]	[0.0, 645, 90.263, 380, 100.0]	[0.0, 645, 90.263, 380, 100.0]	[0.0, 641, 89.974, 379, 99.737]	[0.0, 649, 91.053, 380, 100.0]	[0.0, 645, 90.263, 380, 100.0]	[0.0, 644, 90.263, 380, 100.0]	[0.0, 644, 90.0, 380, 100.0]	[0.0, 644, 90.0, 380, 100.0]	[0.0, 645, 91.316, 380, 100.0]	[0.0, 645, 90.789, 380, 100.0]	[0.0, 646, 90.789, 380, 100.0]	[0.0, 644, 90.0, 380, 100.0]	[0.0, 645, 91.316, 380, 100.0]	[0.0, 647, 90.789, 380, 100.0]	[0.0, 648, 90.789, 380, 100.0]	[0.0, 644, 90.789, 380, 100.0]	[0.0, 646, 90.526, 380, 100.0]	[0.0, 641, 90.0, 380, 100.0]	[0.0, 642, 90.0, 380, 100.0]	[0.0, 644, 90.263, 380, 100.0]	[0.0, 639, 89.737, 380, 100.0]	[0.0, 645, 90.526, 380, 100.0]	[0.0, 644, 90.263, 380, 100.0]	[0.0, 646, 90.263, 380, 100.0]	[0.0, 644, 90.263, 380, 100.0]	[0.0, 646, 90.263, 380, 100.0]	[0.0, 652, 91.579, 380, 100.0]	[0.0, 639, 89.737, 380, 100.0]	[0.0, 652, 91.579, 380, 100.0]	[0.0, 649, 91.579, 380, 100.0]	[0.0, 649, 91.579, 380, 100.0]	[0.0, 647, 91.053, 380, 100.0]	[0.0, 643, 90.526, 380, 100.0]	[0.0, 646, 91.029, 379, 99.737]	[0.0, 652, 91.579, 380, 100.0]	[0.0, 644, 91.005, 378, 99.474]	[0.0, 649, 91.799, 378, 99.474]	[0.0, 638, 90.0, 380, 100.0]	[0.0, 644, 90.501, 379, 99.737]	[0.0, 644, 90.501, 379, 99.737]	[0.0, 644, 90.501, 379, 99.737]
xanthan	gumI	[0.0, 581, 88.856, 341, 97.708]	[0.0, 579, 90.12, 334, 95.702]	[0.0, 581, 88.856, 341, 97.708]	[0.0, 583, 89.15, 341, 97.708]	[0.0, 579, 88.563, 341, 97.708]	[0.0, 574, 89.222, 334, 95.702]	[0.0, 578, 89.82, 334, 95.702]	[0.0, 583, 89.15, 341, 97.708]	[0.0, 581, 88.856, 341, 97.708]	[0.0, 588, 87.966, 349, 100.0]	[0.0, 588, 87.966, 349, 100.0]	[0.0, 578, 90.12, 334, 95.702]	[0.0, 571, 89.489, 333, 95.415]	[0.0, 577, 88.252, 349, 100.0]	[0.0, 588, 87.966, 349, 100.0]	[0.0, 578, 90.12, 334, 95.702]	[0.0, 579, 89.82, 334, 95.702]	[0.0, 590, 88.252, 349, 100.0]	[0.0, 578, 88.252, 349, 100.0]	[0.0, 579, 88.563, 341, 97.708]	[0.0, 590, 88.252, 349, 100.0]	[0.0, 576, 89.82, 334, 95.702]	[0.0, 581, 88.856, 341, 97.708]	[0.0, 585, 87.679, 349, 100.0]	[0.0, 582, 89.15, 341, 97.708]	[0.0, 581, 88.856, 341, 97.708]	[0.0, 579, 90.12, 334, 95.702]	[0.0, 581, 88.856, 341, 97.708]	[0.0, 579, 90.12, 334, 95.702]	[0.0, 601, 89.971, 349, 100.0]	[0.0, 573, 89.521, 334, 95.702]	[0.0, 601, 89.971, 349, 100.0]	[0.0, 577, 89.82, 334, 95.702]	[0.0, 578, 90.12, 334, 95.702]	[0.0, 578, 89.82, 334, 95.702]	[0.0, 578, 89.112, 349, 100.0]	[0.0, 578, 87.966, 349, 100.0]	[0.0, 603, 90.258, 349, 100.0]	[0.0, 593, 88.539, 349, 100.0]	[0.0, 602, 89.685, 349, 100.0]	[0.0, 588, 87.966, 349, 100.0]	[0.0, 584, 87.679, 349, 100.0]	[0.0, 584, 87.679, 349, 100.0]	[0.0, 584, 87.679, 349, 100.0]
xanthan	gumJ	[0.0, 719, 89.897, 485, 97.194]	[0.0, 718, 90.103, 485, 97.194]	[0.0, 719, 89.897, 485, 97.194]	[0.0, 719, 89.897, 485, 97.194]	[0.0, 716, 89.897, 485, 97.194]	[0.0, 731, 89.691, 485, 97.194]	[0.0, 732, 89.691, 485, 97.194]	[0.0, 719, 89.897, 485, 97.194]	[0.0, 719, 89.897, 485, 97.194]	[0.0, 717, 89.897, 485, 97.194]	[0.0, 717, 89.897, 485, 97.194]	[0.0, 733, 90.103, 485, 97.194]	[0.0, 733, 89.691, 485, 97.194]	[0.0, 718, 90.103, 485, 97.194]	[0.0, 717, 89.897, 485, 97.194]	[0.0, 733, 90.103, 485, 97.194]	[0.0, 718, 90.103, 485, 97.194]	[0.0, 717, 89.897, 485, 97.194]	[0.0, 729, 89.485, 485, 97.194]	[0.0, 716, 89.897, 485, 97.194]	[0.0, 718, 89.897, 485, 97.194]	[0.0, 730, 89.485, 485, 97.194]	[0.0, 719, 89.897, 485, 97.194]	[0.0, 731, 89.485, 485, 97.194]	[0.0, 726, 89.278, 485, 97.194]	[0.0, 719, 89.897, 485, 97.194]	[0.0, 718, 90.103, 485, 97.194]	[0.0, 719, 89.897, 485, 97.194]	[0.0, 718, 90.103, 485, 97.194]	[0.0, 713, 90.722, 485, 97.194]	[0.0, 715, 89.691, 485, 97.194]	[0.0, 713, 90.722, 485, 97.194]	[0.0, 733, 89.897, 485, 97.194]	[0.0, 733, 90.103, 485, 97.194]	[0.0, 732, 90.103, 485, 97.194]	[0.0, 716, 90.515, 485, 97.194]	[0.0, 718, 89.897, 485, 97.194]	[0.0, 729, 90.515, 485, 97.194]	[0.0, 727, 89.897, 485, 97.194]	[0.0, 728, 90.309, 485, 97.194]	[0.0, 728, 88.247, 485, 97.194]	[0.0, 740, 91.529, 484, 96.994]	[0.0, 740, 91.529, 484, 96.994]	[0.0, 740, 91.529, 484, 96.994]
xanthan	gumK	[0.0, 736, 92.5, 400, 100]	[0.0, 736, 92.5, 400, 100]	[0.0, 735, 92.25, 400, 100]	[0.0, 734, 92.25, 400, 100]	[0.0, 736, 92.5, 400, 100]	[0.0, 717, 93.75, 384, 96]	[0.0, 734, 92.5, 400, 100]	[0.0, 734, 92.25, 400, 100]	[0.0, 735, 92.25, 400, 100]	[0.0, 734, 92.25, 400, 100]	[0.0, 734, 92.25, 400, 100]	[0.0, 740, 93.25, 400, 100]	[0.0, 733, 92.5, 400, 100]	[0.0, 736, 92.5, 400, 100]	[0.0, 734, 92.25, 400, 100]	[0.0, 740, 93.25, 400, 100]	[0.0, 734, 92.0, 400, 100]	[0.0, 736, 92.75, 400, 100]	[0.0, 737, 92.5, 400, 100]	[0.0, 736, 92.5, 400, 100]	[0.0, 733, 92.5, 400, 100]	[0.0, 736, 92.5, 400, 100]	[0.0, 735, 92.25, 400, 100]	[0.0, 730, 91.5, 400, 100]	[0.0, 735, 92.25, 400, 100]	[0.0, 735, 92.25, 400, 100]	[0.0, 736, 92.75, 400, 100]	[0.0, 735, 92.25, 400, 100]	[0.0, 736, 92.75, 400, 100]	[0.0, 733, 92.5, 400, 100]	[0.0, 735, 92.25, 400, 100]	[0.0, 733, 92.5, 400, 100]	[0.0, 740, 93.25, 400, 100]	[0.0, 740, 93.25, 400, 100]	[0.0, 740, 93.25, 400, 100]	[0.0, 733, 92.5, 400, 100]	[0.0, 734, 92.25, 400, 100]	[0.0, 733, 92.5, 400, 100]	[0.0, 706, 90.25, 400, 100]	[0.0, 709, 90.75, 400, 100]	[0.0, 731, 92.5, 400, 100]	[0.0, 734, 93.0, 400, 100]	[0.0, 734, 93.0, 400, 100]	[0.0, 734, 93.0, 400, 100]
xanthan	gumL	[0.0, 505, 90.909, 264, 100]	[0.0, 506, 91.288, 264, 100]	[0.0, 505, 90.909, 264, 100]	[0.0, 505, 90.909, 264, 100]	[0.0, 503, 90.909, 264, 100]	[0.0, 503, 90.909, 264, 100]	[0.0, 507, 91.288, 264, 100]	[0.0, 505, 90.909, 264, 100]	[0.0, 505, 90.909, 264, 100]	[0.0, 506, 91.288, 264, 100]	[0.0, 506, 91.288, 264, 100]	[0.0, 505, 91.288, 264, 100]	[0.0, 506, 91.288, 264, 100]	[0.0, 504, 90.909, 264, 100]	[0.0, 506, 91.288, 264, 100]	[0.0, 505, 91.288, 264, 100]	[0.0, 505, 90.909, 264, 100]	[0.0, 506, 91.288, 264, 100]	[0.0, 504, 90.909, 264, 100]	[0.0, 506, 91.288, 264, 100]	[0.0, 503, 90.909, 264, 100]	[0.0, 506, 91.288, 264, 100]	[0.0, 505, 90.909, 264, 100]	[0.0, 506, 91.288, 264, 100]	[0.0, 504, 90.909, 264, 100]	[0.0, 505, 90.909, 264, 100]	[0.0, 506, 91.288, 264, 100]	[0.0, 505, 90.909, 264, 100]	[0.0, 506, 91.288, 264, 100]	[0.0, 505, 90.909, 264, 100]	[0.0, 503, 90.53, 264, 100]	[0.0, 505, 90.909, 264, 100]	[0.0, 503, 90.53, 264, 100]	[0.0, 506, 90.909, 264, 100]	[0.0, 507, 91.288, 264, 100]	[0.0, 504, 90.53, 264, 100]	[0.0, 506, 90.909, 264, 100]	[0.0, 504, 90.909, 264, 100]	[0.0, 503, 90.909, 264, 100]	[0.0, 503, 90.909, 264, 100]	[0.0, 504, 89.773, 264, 100]	[0.0, 507, 90.53, 264, 100]	[0.0, 507, 90.53, 264, 100]	[0.0, 507, 90.53, 264, 100]
xanthan	gumM	[0.0, 390, 95.473, 243, 92.395]	[0.0, 400, 91.635, 263, 100.0]	[0.0, 393, 95.885, 243, 92.395]	[0.0, 392, 95.473, 243, 92.395]	[0.0, 396, 90.458, 262, 99.62]	[0.0, 389, 95.062, 243, 92.395]	[0.0, 393, 95.885, 243, 92.395]	[0.0, 392, 95.473, 243, 92.395]	[0.0, 393, 95.885, 243, 92.395]	[0.0, 392, 95.885, 243, 92.395]	[0.0, 392, 95.885, 243, 92.395]	[0.0, 390, 95.062, 243, 92.395]	[0.0, 400, 90.458, 262, 99.62]	[0.0, 393, 95.885, 243, 92.395]	[0.0, 392, 95.885, 243, 92.395]	[0.0, 390, 95.062, 243, 92.395]	[0.0, 401, 90.458, 262, 99.62]	[0.0, 393, 95.885, 243, 92.395]	[0.0, 393, 95.885, 243, 92.395]	[0.0, 395, 90.458, 262, 99.62]	[0.0, 392, 95.473, 243, 92.395]	[0.0, 393, 95.885, 243, 92.395]	[0.0, 393, 95.885, 243, 92.395]	[0.0, 394, 90.458, 262, 99.62]	[0.0, 394, 90.076, 262, 99.62]	[0.0, 393, 95.885, 243, 92.395]	[0.0, 393, 95.885, 243, 92.395]	[0.0, 393, 95.885, 243, 92.395]	[0.0, 393, 95.885, 243, 92.395]	[0.0, 399, 90.076, 262, 99.62]	[0.0, 399, 90.076, 262, 99.62]	[0.0, 399, 90.076, 262, 99.62]	[0.0, 392, 95.473, 243, 92.395]	[0.0, 391, 95.473, 243, 92.395]	[0.0, 391, 95.473, 243, 92.395]	[0.0, 400, 91.221, 262, 99.62]	[0.0, 394, 90.458, 262, 99.62]	[0.0, 395, 90.076, 262, 99.62]	[0.0, 392, 89.313, 262, 99.62]	[0.0, 396, 89.313, 262, 99.62]	[0.0, 396, 89.695, 262, 99.62]	[0.0, 396, 90.458, 262, 99.62]	[0.0, 396, 90.458, 262, 99.62]	[0.0, 396, 90.458, 262, 99.62]
xanthan	gumN	[0.0, 527.0, 80.665, 331, 101.534]	[0.0, 531.0, 86.139, 303, 92.945]	[0.0, 532.0, 81.571, 331, 101.534]	[0.0, 526.0, 80.967, 331, 101.534]	[0.0, 531.0, 81.873, 331, 101.534]	[0.0, 214.0, 77.305, 141, 43.252]	[0.0, 523.0, 85.149, 303, 92.945]	[0.0, 526.0, 80.967, 331, 101.534]	[0.0, 532.0, 81.571, 331, 101.534]	[0.0, 533.0, 81.571, 331, 101.534]	[0.0, 533.0, 81.571, 331, 101.534]	[0.0, 531.0, 84.416, 308, 94.479]	[0.0, 531.0, 80.967, 331, 101.534]	[0.0, 529.0, 85.809, 303, 92.945]	[0.0, 533.0, 81.571, 331, 101.534]	[0.0, 531.0, 84.416, 308, 94.479]	[0.0, 529.0, 80.967, 331, 101.534]	[0.0, 534.0, 82.175, 331, 101.534]	[0.0, 532.0, 81.873, 331, 101.534]	[0.0, 535.0, 81.873, 331, 101.534]	[0.0, 529.0, 81.571, 331, 101.534]	[0.0, 533.0, 81.873, 331, 101.534]	[0.0, 532.0, 81.571, 331, 101.534]	[0.0, 535.0, 82.175, 331, 101.534]	[0.0, 534.0, 82.175, 331, 101.534]	[0.0, 532.0, 81.571, 331, 101.534]	[0.0, 530.0, 81.571, 331, 101.534]	[0.0, 531.0, 80.967, 331, 101.534]	[0.0, 530.0, 81.571, 331, 101.534]	[0.0, 518.0, 80.547, 329, 100.92]	[0.0, 534.0, 82.424, 330, 101.227]	[0.0, 518.0, 80.547, 329, 100.92]	[0.0, 529.0, 84.091, 308, 94.479]	[0.0, 534.0, 80.967, 331, 101.534]	[0.0, 530.0, 84.416, 308, 94.479]	[0.0, 540.0, 81.818, 330, 101.227]	[0.0, 45.8, 80.0, 25, 7.669]	[0.0, 427.0, 79.412, 272, 83.436]	[0.0, 534.0, 80.06, 331, 101.534]	[0.0, 548.0, 82.175, 331, 101.534]	[0.0, 584.0, 93.846, 325, 99.693]	[0.0, 563.0, 87.387, 333, 102.147]	[0.0, 563.0, 87.387, 333, 102.147]	[0.0, 563.0, 87.387, 333, 102.147]
T2SS	xcsC	[0.0, 253.0, 64.552, 268, 100.375]	[0.0, 236.0, 62.687, 268, 100.375]	[0.0, 254.0, 64.179, 268, 100.375]	[0.0, 254.0, 64.925, 268, 100.375]	[0.0, 261.0, 64.925, 268, 100.375]	[0.0, 253.0, 64.552, 268, 100.375]	[1.6, 27.3, 34.783, 69, 25.843]	[0.0, 254.0, 64.925, 268, 100.375]	[0.0, 254.0, 64.179, 268, 100.375]	[0.0, 238.0, 63.433, 268, 100.375]	[0.0, 238.0, 63.433, 268, 100.375]	[0.0, 244.0, 66.045, 268, 100.375]	[0.0, 254.0, 64.179, 268, 100.375]	[0.0, 240.0, 63.806, 268, 100.375]	[0.0, 233.0, 61.94, 268, 100.375]	[0.0, 244.0, 66.045, 268, 100.375]	[0.0, 236.0, 62.687, 268, 100.375]	[0.0, 254.0, 64.925, 268, 100.375]	[0.0, 261.0, 64.925, 268, 100.375]	[0.0, 258.0, 65.299, 268, 100.375]	[0.0, 251.0, 64.552, 268, 100.375]	[0.0, 251.0, 64.925, 268, 100.375]	[0.0, 254.0, 64.179, 268, 100.375]	[0.0, 256.0, 65.672, 268, 100.375]	[0.0, 261.0, 64.925, 268, 100.375]	[0.0, 254.0, 64.179, 268, 100.375]	[0.0, 251.0, 64.552, 268, 100.375]	[0.0, 254.0, 64.179, 268, 100.375]	[0.0, 251.0, 64.552, 268, 100.375]	[0.0, 241.0, 64.684, 269, 100.749]	[0.0, 258.0, 65.672, 268, 100.375]	[0.0, 241.0, 64.684, 269, 100.749]	[0.0, 252.0, 68.284, 268, 100.375]	[0.0, 249.0, 65.299, 268, 100.375]	[0.0, 251.0, 69.403, 268, 100.375]	[0.0, 243.0, 64.312, 269, 100.749]	[2.2, 26.9, 30.0, 50, 18.727]	[0.0, 228.0, 61.567, 268, 100.375]	[0.0, 254.0, 67.164, 268, 100.375]	[0.0, 247.0, 63.197, 269, 100.749]	[0.28, 30.0, 32.692, 52, 19.476]	[0.0, 241.0, 64.684, 269, 100.749]	[0.0, 241.0, 64.684, 269, 100.749]	[0.0, 241.0, 64.684, 269, 100.749]
T2SS	xpsD	[0.0, 1131, 82.812, 768, 101.186]	[0.0, 1137, 84.321, 759, 100.0]	[0.0, 1138, 83.594, 768, 101.186]	[0.0, 1128, 82.812, 768, 101.186]	[0.0, 1138, 83.594, 768, 101.186]	[0.0, 1130, 83.333, 768, 101.186]	[0.0, 1127, 82.943, 768, 101.186]	[0.0, 1128, 82.812, 768, 101.186]	[0.0, 1138, 83.594, 768, 101.186]	[0.0, 1137, 84.321, 759, 100.0]	[0.0, 1137, 84.321, 759, 100.0]	[0.0, 1161, 86.316, 760, 100.132]	[0.0, 1098, 82.984, 764, 100.659]	[0.0, 1121, 84.416, 770, 101.449]	[0.0, 1155, 85.112, 759, 100.0]	[0.0, 1161, 86.316, 760, 100.132]	[0.0, 1136, 84.585, 759, 100.0]	[0.0, 1122, 83.574, 761, 100.264]	[0.0, 1117, 83.312, 767, 101.054]	[0.0, 1138, 83.594, 768, 101.186]	[0.0, 1134, 83.203, 768, 101.186]	[0.0, 1138, 83.464, 768, 101.186]	[0.0, 1138, 83.594, 768, 101.186]	[0.0, 1136, 83.464, 768, 101.186]	[0.0, 1138, 83.594, 768, 101.186]	[0.0, 1138, 83.594, 768, 101.186]	[0.0, 1131, 82.812, 768, 101.186]	[0.0, 1115, 83.181, 767, 101.054]	[0.0, 1131, 82.812, 768, 101.186]	[0.0, 1155, 86.148, 758, 99.868]	[0.0, 1154, 84.98, 759, 100.0]	[0.0, 1155, 86.148, 758, 99.868]	[0.0, 1119, 83.572, 767, 101.054]	[0.0, 1164, 86.447, 760, 100.132]	[0.0, 1117, 83.572, 767, 101.054]	[0.0, 1259, 91.316, 760, 100.132]	[0.0, 1090, 81.854, 766, 100.922]	[0.0, 1127, 84.079, 760, 100.132]	[0.0, 1125, 84.646, 762, 100.395]	[0.0, 1161, 86.632, 763, 100.527]	[0.0, 1173, 86.034, 759, 100.0]	[0.0, 1239, 94.18, 756, 99.605]	[0.0, 1239, 94.18, 756, 99.605]	[0.0, 1239, 94.18, 756, 99.605]
T2SS	xpsE	[0.0, 1077, 97.755, 579, 100]	[0.0, 1075, 97.582, 579, 100]	[0.0, 1075, 97.582, 579, 100]	[0.0, 1077, 97.755, 579, 100]	[0.0, 1075, 97.409, 579, 100]	[0.0, 1075, 97.237, 579, 100]	[0.0, 1075, 97.582, 579, 100]	[0.0, 1073, 97.582, 579, 100]	[0.0, 1075, 97.582, 579, 100]	[0.0, 1075, 97.582, 579, 100]	[0.0, 1075, 97.582, 579, 100]	[0.0, 1070, 97.064, 579, 100]	[0.0, 1074, 97.409, 579, 100]	[0.0, 1075, 97.582, 579, 100]	[0.0, 1075, 97.582, 579, 100]	[0.0, 1070, 97.064, 579, 100]	[0.0, 1076, 97.582, 579, 100]	[0.0, 1075, 97.582, 579, 100]	[0.0, 1075, 97.582, 579, 100]	[0.0, 1075, 97.582, 579, 100]	[0.0, 1077, 97.755, 579, 100]	[0.0, 1075, 97.582, 579, 100]	[0.0, 1075, 97.582, 579, 100]	[0.0, 1076, 97.582, 579, 100]	[0.0, 1075, 97.409, 579, 100]	[0.0, 1075, 97.582, 579, 100]	[0.0, 1077, 97.755, 579, 100]	[0.0, 1075, 97.582, 579, 100]	[0.0, 1077, 97.755, 579, 100]	[0.0, 1065, 96.718, 579, 100]	[0.0, 1073, 97.409, 579, 100]	[0.0, 1065, 96.718, 579, 100]	[0.0, 1071, 97.237, 579, 100]	[0.0, 1070, 97.064, 579, 100]	[0.0, 1071, 97.237, 579, 100]	[0.0, 1071, 97.409, 579, 100]	[0.0, 1070, 96.891, 579, 100]	[0.0, 1068, 97.064, 579, 100]	[0.0, 1073, 97.064, 579, 100]	[0.0, 1068, 96.891, 579, 100]	[0.0, 1059, 96.2, 579, 100]	[0.0, 1061, 96.2, 579, 100]	[0.0, 1061, 96.2, 579, 100]	[0.0, 1061, 96.2, 579, 100]
T2SS	xpsF	[0.0, 613, 96.287, 404, 99.753]	[0.0, 613, 96.287, 404, 99.753]	[0.0, 613, 96.287, 404, 99.753]	[0.0, 613, 96.287, 404, 99.753]	[0.0, 613, 96.287, 404, 99.753]	[0.0, 617, 96.049, 405, 100.0]	[0.0, 616, 96.049, 405, 100.0]	[0.0, 613, 96.287, 404, 99.753]	[0.0, 613, 96.287, 404, 99.753]	[0.0, 615, 96.04, 404, 99.753]	[0.0, 615, 96.04, 404, 99.753]	[0.0, 613, 95.792, 404, 99.753]	[0.0, 615, 96.049, 405, 100.0]	[0.0, 613, 96.04, 404, 99.753]	[0.0, 614, 96.04, 404, 99.753]	[0.0, 613, 95.792, 404, 99.753]	[0.0, 619, 95.802, 405, 100.0]	[0.0, 613, 96.04, 404, 99.753]	[0.0, 614, 96.04, 404, 99.753]	[0.0, 614, 96.04, 404, 99.753]	[0.0, 613, 96.287, 404, 99.753]	[0.0, 617, 96.296, 405, 100.0]	[0.0, 613, 96.04, 404, 99.753]	[0.0, 614, 96.04, 404, 99.753]	[0.0, 613, 96.287, 404, 99.753]	[0.0, 613, 96.287, 404, 99.753]	[0.0, 613, 96.287, 404, 99.753]	[0.0, 617, 96.049, 405, 100.0]	[0.0, 613, 96.287, 404, 99.753]	[0.0, 619, 96.049, 405, 100.0]	[0.0, 613, 96.287, 404, 99.753]	[0.0, 619, 96.049, 405, 100.0]	[0.0, 612, 95.792, 404, 99.753]	[0.0, 612, 95.792, 404, 99.753]	[0.0, 612, 95.792, 404, 99.753]	[0.0, 615, 95.802, 405, 100.0]	[0.0, 612, 95.309, 405, 100.0]	[0.0, 618, 96.049, 405, 100.0]	[0.0, 612, 95.792, 404, 99.753]	[0.0, 610, 95.545, 404, 99.753]	[0.0, 615, 95.556, 405, 100.0]	[0.0, 618, 96.296, 405, 100.0]	[0.0, 618, 96.296, 405, 100.0]	[0.0, 618, 96.296, 405, 100.0]
T2SS	xpsG	[0.0, 243, 96.503, 143, 100]	[0.0, 243, 96.503, 143, 100]	[0.0, 243, 96.503, 143, 100]	[0.0, 243, 96.503, 143, 100]	[0.0, 244, 97.203, 143, 100]	[0.0, 238, 96.503, 143, 100]	[0.0, 241, 98.601, 143, 100]	[0.0, 243, 96.503, 143, 100]	[0.0, 243, 96.503, 143, 100]	[0.0, 243, 96.503, 143, 100]	[0.0, 243, 96.503, 143, 100]	[0.0, 244, 97.203, 143, 100]	[0.0, 243, 98.601, 143, 100]	[0.0, 243, 96.503, 143, 100]	[0.0, 243, 96.503, 143, 100]	[0.0, 244, 97.203, 143, 100]	[0.0, 238, 96.503, 143, 100]	[0.0, 243, 96.503, 143, 100]	[0.0, 243, 96.503, 143, 100]	[0.0, 244, 97.203, 143, 100]	[0.0, 243, 96.503, 143, 100]	[0.0, 238, 97.203, 143, 100]	[0.0, 243, 96.503, 143, 100]	[0.0, 244, 97.203, 143, 100]	[0.0, 244, 97.203, 143, 100]	[0.0, 243, 96.503, 143, 100]	[0.0, 243, 96.503, 143, 100]	[0.0, 238, 96.503, 143, 100]	[0.0, 243, 96.503, 143, 100]	[0.0, 231, 94.406, 143, 100]	[0.0, 243, 96.503, 143, 100]	[0.0, 231, 94.406, 143, 100]	[0.0, 244, 97.203, 143, 100]	[0.0, 244, 97.203, 143, 100]	[0.0, 244, 97.203, 143, 100]	[0.0, 233, 95.105, 143, 100]	[0.0, 238, 97.902, 143, 100]	[0.0, 235, 95.804, 143, 100]	[0.0, 243, 96.503, 143, 100]	[0.0, 243, 96.503, 143, 100]	[0.0, 231, 94.406, 143, 100]	[0.0, 235, 95.804, 143, 100]	[0.0, 235, 95.804, 143, 100]	[0.0, 235, 95.804, 143, 100]
T2SS	xpsH	[0.0, 235, 85.799, 169, 100.0]	[0.0, 234, 85.799, 169, 100.0]	[0.0, 232, 85.882, 170, 100.592]	[0.0, 235, 85.799, 169, 100.0]	[0.0, 236, 85.799, 169, 100.0]	[0.0, 233, 85.799, 169, 100.0]	[0.0, 236, 86.391, 169, 100.0]	[0.0, 235, 85.799, 169, 100.0]	[0.0, 232, 85.882, 170, 100.592]	[0.0, 232, 85.882, 170, 100.592]	[0.0, 232, 85.882, 170, 100.592]	[0.0, 238, 86.982, 169, 100.0]	[0.0, 238, 86.391, 169, 100.0]	[0.0, 236, 86.391, 169, 100.0]	[0.0, 233, 85.799, 169, 100.0]	[0.0, 238, 86.982, 169, 100.0]	[0.0, 233, 85.799, 169, 100.0]	[0.0, 233, 85.799, 169, 100.0]	[0.0, 238, 86.391, 169, 100.0]	[0.0, 235, 85.799, 169, 100.0]	[0.0, 232, 85.207, 169, 100.0]	[0.0, 231, 85.207, 169, 100.0]	[0.0, 232, 85.882, 170, 100.592]	[0.0, 236, 85.799, 169, 100.0]	[0.0, 236, 85.799, 169, 100.0]	[0.0, 232, 85.882, 170, 100.592]	[0.0, 235, 85.799, 169, 100.0]	[0.0, 236, 86.391, 169, 100.0]	[0.0, 235, 85.799, 169, 100.0]	[0.0, 238, 87.574, 169, 100.0]	[0.0, 234, 85.799, 169, 100.0]	[0.0, 238, 87.574, 169, 100.0]	[0.0, 239, 86.982, 169, 100.0]	[0.0, 238, 86.982, 169, 100.0]	[0.0, 238, 86.982, 169, 100.0]	[0.0, 236, 86.391, 169, 100.0]	[0.0, 231, 84.024, 169, 100.0]	[0.0, 229, 85.714, 168, 99.408]	[0.0, 238, 86.982, 169, 100.0]	[0.0, 238, 86.982, 169, 100.0]	[0.0, 239, 85.207, 169, 100.0]	[0.0, 239, 86.391, 169, 100.0]	[0.0, 239, 86.391, 169, 100.0]	[0.0, 239, 86.391, 169, 100.0]
T2SS	xpsI	[0.0, 189, 82.353, 136, 98.551]	[0.0, 188, 82.353, 136, 98.551]	[0.0, 191, 83.088, 136, 98.551]	[0.0, 190, 82.353, 136, 98.551]	[0.0, 189, 82.353, 136, 98.551]	[0.0, 187, 82.353, 136, 98.551]	[0.0, 190, 83.212, 137, 99.275]	[0.0, 190, 82.353, 136, 98.551]	[0.0, 191, 83.088, 136, 98.551]	[0.0, 186, 82.353, 136, 98.551]	[0.0, 186, 82.353, 136, 98.551]	[0.0, 187, 82.353, 136, 98.551]	[0.0, 190, 83.824, 136, 98.551]	[0.0, 189, 82.353, 136, 98.551]	[0.0, 185, 80.882, 136, 98.551]	[0.0, 187, 82.353, 136, 98.551]	[0.0, 187, 82.353, 136, 98.551]	[0.0, 188, 82.353, 136, 98.551]	[0.0, 188, 82.353, 136, 98.551]	[0.0, 189, 83.088, 136, 98.551]	[0.0, 187, 83.088, 136, 98.551]	[0.0, 188, 82.353, 136, 98.551]	[0.0, 191, 83.088, 136, 98.551]	[0.0, 189, 83.088, 136, 98.551]	[0.0, 189, 82.353, 136, 98.551]	[0.0, 191, 83.088, 136, 98.551]	[0.0, 189, 82.353, 136, 98.551]	[0.0, 187, 82.353, 136, 98.551]	[0.0, 189, 82.353, 136, 98.551]	[0.0, 181, 79.412, 136, 98.551]	[0.0, 188, 82.353, 136, 98.551]	[0.0, 181, 79.412, 136, 98.551]	[0.0, 190, 83.824, 136, 98.551]	[0.0, 186, 82.353, 136, 98.551]	[0.0, 190, 83.824, 136, 98.551]	[0.0, 187, 81.752, 137, 99.275]	[0.0, 167, 81.022, 137, 99.275]	[0.0, 185, 80.147, 136, 98.551]	[0.0, 190, 84.559, 136, 98.551]	[0.0, 189, 83.824, 136, 98.551]	[0.0, 194, 82.609, 138, 100.0]	[0.0, 191, 81.752, 137, 99.275]	[0.0, 191, 81.752, 137, 99.275]	[0.0, 191, 81.752, 137, 99.275]
T2SS	xpsJ	[0.0, 370, 87.56, 209, 98.585]	[0.0, 372, 88.038, 209, 98.585]	[0.0, 371, 88.038, 209, 98.585]	[0.0, 369, 87.56, 209, 98.585]	[0.0, 371, 88.038, 209, 98.585]	[0.0, 372, 88.517, 209, 98.585]	[0.0, 358, 86.124, 209, 98.585]	[0.0, 369, 87.56, 209, 98.585]	[0.0, 371, 88.038, 209, 98.585]	[0.0, 371, 88.038, 209, 98.585]	[0.0, 371, 88.038, 209, 98.585]	[0.0, 373, 88.995, 209, 98.585]	[0.0, 370, 88.038, 209, 98.585]	[0.0, 368, 87.56, 209, 98.585]	[0.0, 371, 88.038, 209, 98.585]	[0.0, 373, 88.995, 209, 98.585]	[0.0, 372, 88.038, 209, 98.585]	[0.0, 371, 88.038, 209, 98.585]	[0.0, 370, 88.038, 209, 98.585]	[0.0, 366, 87.56, 209, 98.585]	[0.0, 371, 88.038, 209, 98.585]	[0.0, 371, 88.038, 209, 98.585]	[0.0, 371, 88.038, 209, 98.585]	[0.0, 371, 88.517, 209, 98.585]	[0.0, 371, 88.038, 209, 98.585]	[0.0, 371, 88.038, 209, 98.585]	[0.0, 372, 88.038, 209, 98.585]	[0.0, 368, 87.56, 209, 98.585]	[0.0, 372, 88.038, 209, 98.585]	[0.0, 358, 85.167, 209, 98.585]	[0.0, 372, 88.038, 209, 98.585]	[0.0, 358, 85.167, 209, 98.585]	[0.0, 373, 88.995, 209, 98.585]	[0.0, 373, 88.995, 209, 98.585]	[0.0, 373, 88.995, 209, 98.585]	[0.0, 355, 84.211, 209, 98.585]	[0.0, 355, 84.286, 210, 99.057]	[0.0, 358, 85.646, 209, 98.585]	[0.0, 363, 87.081, 209, 98.585]	[0.0, 361, 87.379, 206, 97.17]	[0.0, 351, 82.297, 209, 98.585]	[0.0, 350, 83.254, 209, 98.585]	[0.0, 350, 83.254, 209, 98.585]	[0.0, 350, 83.254, 209, 98.585]
T2SS	pefK	[0.0, 463, 89.399, 283, 100.0]	[0.0, 463, 89.399, 283, 100.0]	[0.0, 463, 89.399, 283, 100.0]	[0.0, 463, 89.399, 283, 100.0]	[0.0, 461, 89.046, 283, 100.0]	[0.0, 464, 89.399, 283, 100.0]	[0.0, 463, 89.399, 283, 100.0]	[0.0, 463, 89.399, 283, 100.0]	[0.0, 463, 89.399, 283, 100.0]	[0.0, 462, 89.046, 283, 100.0]	[0.0, 462, 89.046, 283, 100.0]	[0.0, 462, 89.046, 283, 100.0]	[0.0, 463, 89.399, 283, 100.0]	[0.0, 463, 89.399, 283, 100.0]	[0.0, 463, 89.399, 283, 100.0]	[0.0, 462, 89.046, 283, 100.0]	[0.0, 463, 89.399, 283, 100.0]	[0.0, 463, 89.399, 283, 100.0]	[0.0, 463, 89.399, 283, 100.0]	[0.0, 462, 89.046, 283, 100.0]	[0.0, 463, 89.399, 283, 100.0]	[0.0, 462, 89.046, 283, 100.0]	[0.0, 463, 89.399, 283, 100.0]	[0.0, 462, 89.046, 283, 100.0]	[0.0, 463, 89.399, 283, 100.0]	[0.0, 463, 89.399, 283, 100.0]	[0.0, 463, 89.399, 283, 100.0]	[0.0, 463, 89.399, 283, 100.0]	[0.0, 463, 89.399, 283, 100.0]	[0.0, 454, 87.786, 262, 92.58]	[0.0, 461, 89.046, 283, 100.0]	[0.0, 454, 87.786, 262, 92.58]	[0.0, 460, 88.693, 283, 100.0]	[0.0, 462, 89.046, 283, 100.0]	[0.0, 462, 89.046, 283, 100.0]	[0.0, 460, 88.55, 262, 92.58]	[0.0, 445, 85.866, 283, 100.0]	[0.0, 454, 87.786, 262, 92.58]	[0.0, 462, 89.046, 283, 100.0]	[0.0, 459, 89.046, 283, 100.0]	[0.0, 447, 87.023, 262, 92.58]	[0.0, 450, 86.641, 262, 92.58]	[0.0, 450, 86.641, 262, 92.58]	[0.0, 450, 86.641, 262, 92.58]
T2SS	pefL	[0.0, 512, 92.201, 359, 96.247]	[0.0, 514, 92.201, 359, 96.247]	[0.0, 513, 92.201, 359, 96.247]	[0.0, 513, 92.479, 359, 96.247]	[0.0, 515, 92.758, 359, 96.247]	[0.0, 516, 92.758, 359, 96.247]	[0.0, 513, 92.479, 359, 96.247]	[0.0, 513, 92.479, 359, 96.247]	[0.0, 513, 92.201, 359, 96.247]	[0.0, 514, 92.479, 359, 96.247]	[0.0, 514, 92.479, 359, 96.247]	[0.0, 515, 92.758, 359, 96.247]	[0.0, 518, 93.036, 359, 96.247]	[0.0, 514, 92.479, 359, 96.247]	[0.0, 515, 92.758, 359, 96.247]	[0.0, 515, 92.758, 359, 96.247]	[0.0, 512, 91.922, 359, 96.247]	[0.0, 515, 92.758, 359, 96.247]	[0.0, 514, 92.479, 359, 96.247]	[0.0, 515, 92.758, 359, 96.247]	[0.0, 514, 92.479, 359, 96.247]	[0.0, 514, 92.479, 359, 96.247]	[0.0, 513, 92.201, 359, 96.247]	[0.0, 515, 92.758, 359, 96.247]	[0.0, 515, 92.758, 359, 96.247]	[0.0, 513, 92.201, 359, 96.247]	[0.0, 515, 92.479, 359, 96.247]	[0.0, 514, 92.479, 359, 96.247]	[0.0, 515, 92.479, 359, 96.247]	[0.0, 514, 91.922, 359, 96.247]	[0.0, 514, 92.201, 359, 96.247]	[0.0, 514, 91.922, 359, 96.247]	[0.0, 517, 93.036, 359, 96.247]	[0.0, 517, 93.036, 359, 96.247]	[0.0, 515, 92.758, 359, 96.247]	[0.0, 515, 91.643, 359, 96.247]	[0.0, 514, 92.201, 359, 96.247]	[0.0, 491, 91.086, 359, 96.247]	[0.0, 520, 93.315, 359, 96.247]	[0.0, 518, 93.036, 359, 96.247]	[0.0, 513, 91.643, 359, 96.247]	[0.0, 514, 92.479, 359, 96.247]	[0.0, 514, 92.479, 359, 96.247]	[0.0, 514, 92.479, 359, 96.247]
T2SS	xpsM	[0.0, 293, 91.414, 198, 92.958]	[0.0, 298, 92.424, 198, 92.958]	[0.0, 298, 92.424, 198, 92.958]	[0.0, 296, 91.919, 198, 92.958]	[0.0, 298, 92.424, 198, 92.958]	[0.0, 297, 92.424, 198, 92.958]	[0.0, 299, 91.919, 198, 92.958]	[0.0, 296, 91.919, 198, 92.958]	[0.0, 298, 92.424, 198, 92.958]	[0.0, 300, 92.929, 198, 92.958]	[0.0, 300, 92.929, 198, 92.958]	[0.0, 297, 91.919, 198, 92.958]	[0.0, 297, 92.893, 197, 92.488]	[0.0, 298, 92.424, 198, 92.958]	[0.0, 298, 92.424, 198, 92.958]	[0.0, 297, 91.919, 198, 92.958]	[0.0, 298, 92.424, 198, 92.958]	[0.0, 300, 92.929, 198, 92.958]	[0.0, 298, 92.424, 198, 92.958]	[0.0, 298, 92.424, 198, 92.958]	[0.0, 298, 92.424, 198, 92.958]	[0.0, 298, 92.424, 198, 92.958]	[0.0, 298, 92.424, 198, 92.958]	[0.0, 298, 92.424, 198, 92.958]	[0.0, 298, 92.424, 198, 92.958]	[0.0, 298, 92.424, 198, 92.958]	[0.0, 296, 91.919, 198, 92.958]	[0.0, 298, 92.424, 198, 92.958]	[0.0, 296, 91.919, 198, 92.958]	[0.0, 295, 92.347, 196, 92.019]	[0.0, 298, 92.424, 198, 92.958]	[0.0, 295, 92.347, 196, 92.019]	[0.0, 295, 91.414, 198, 92.958]	[0.0, 298, 92.424, 198, 92.958]	[0.0, 296, 91.919, 198, 92.958]	[0.0, 296, 92.857, 196, 92.019]	[0.0, 304, 93.532, 201, 94.366]	[0.0, 295, 92.347, 196, 92.019]	[0.0, 305, 92.537, 201, 94.366]	[0.0, 298, 92.424, 198, 92.958]	[0.0, 296, 92.386, 197, 92.488]	[0.0, 303, 92.5, 200, 93.897]	[0.0, 303, 92.5, 200, 93.897]	[0.0, 303, 92.5, 200, 93.897]
T2SS	xpsN	[0.0, 231, 92.857, 168, 64.368]	[0.0, 231, 92.857, 168, 64.368]	[0.0, 244, 83.65, 263, 100.766]	[0.0, 231, 92.857, 168, 64.368]	[0.0, 244, 83.65, 263, 100.766]	[0.0, 231, 92.857, 168, 64.368]	[0.0, 231, 92.262, 168, 64.368]	[0.0, 231, 92.857, 168, 64.368]	[0.0, 244, 83.65, 263, 100.766]	[0.0, 244, 83.27, 263, 100.766]	[0.0, 244, 83.27, 263, 100.766]	[0.0, 249, 84.791, 263, 100.766]	[0.0, 244, 83.27, 263, 100.766]	[0.0, 244, 83.27, 263, 100.766]	[0.0, 231, 92.857, 168, 64.368]	[0.0, 249, 84.791, 263, 100.766]	[0.0, 245, 85.551, 263, 100.766]	[0.0, 231, 92.857, 168, 64.368]	[0.0, 244, 83.65, 263, 100.766]	[0.0, 244, 84.791, 263, 100.766]	[0.0, 244, 83.27, 263, 100.766]	[0.0, 244, 83.65, 263, 100.766]	[0.0, 231, 92.857, 168, 64.368]	[0.0, 244, 83.65, 263, 100.766]	[0.0, 244, 83.65, 263, 100.766]	[0.0, 244, 83.65, 263, 100.766]	[0.0, 231, 92.857, 168, 64.368]	[0.0, 229, 92.262, 168, 64.368]	[0.0, 231, 92.857, 168, 64.368]	[0.0, 229, 91.667, 168, 64.368]	[0.0, 244, 83.65, 263, 100.766]	[0.0, 229, 91.667, 168, 64.368]	[0.0, 246, 84.791, 263, 100.766]	[0.0, 246, 85.551, 263, 100.766]	[0.0, 243, 84.411, 263, 100.766]	[0.0, 229, 93.413, 167, 63.985]	[0.0, 248, 82.061, 262, 100.383]	[0.0, 226, 91.617, 167, 63.985]	[0.0, 243, 87.356, 261, 100.0]	[0.0, 229, 93.939, 165, 63.218]	[0.0, 232, 92.814, 167, 63.985]	[0.0, 234, 93.452, 168, 64.368]	[0.0, 234, 93.452, 168, 64.368]	[0.0, 234, 93.452, 168, 64.368]
T3SS	HrcJ	[0.0, 402.0, 93.277, 238, 93.701]	[0.0, 399.0, 92.857, 238, 93.701]	[0.0, 421.0, 100.0, 254, 100.0]	[0.0, 402.0, 93.277, 238, 93.701]	[1.0, 28.1, 35.088, 57, 22.441]	[1.2, 27.7, 41.379, 29, 11.417]	[1.1, 28.1, 37.5, 24, 9.449]	[0.0, 402.0, 93.277, 238, 93.701]	[0.0, 421.0, 100.0, 254, 100.0]	[1.3, 27.7, 33.333, 57, 22.441]	[1.3, 27.7, 33.333, 57, 22.441]	[0.65, 28.9, 34.286, 70, 27.559]	[1.6, 27.3, 40.426, 47, 18.504]	[0.0, 401.0, 93.277, 238, 93.701]	[0.0, 396.0, 92.857, 238, 93.701]	[0.65, 28.9, 34.286, 70, 27.559]	[0.0, 399.0, 92.857, 238, 93.701]	[0.0, 400.0, 92.857, 238, 93.701]	[0.0, 402.0, 93.277, 238, 93.701]	[0.35, 29.6, 36.842, 57, 22.441]	[0.0, 397.0, 92.437, 238, 93.701]	[0.34, 29.6, 36.842, 57, 22.441]	[0.0, 418.0, 99.213, 254, 100.0]	[0.15, 30.8, 31.746, 63, 24.803]	[1.1, 28.1, 35.088, 57, 22.441]	[0.0, 421.0, 100.0, 254, 100.0]	[0.0, 421.0, 100.0, 254, 100.0]	[0.0, 421.0, 100.0, 254, 100.0]	[0.0, 421.0, 100.0, 254, 100.0]	[0.0, 365.0, 78.814, 236, 92.913]	[0.0, 402.0, 93.697, 238, 93.701]	[0.0, 364.0, 78.39, 236, 92.913]	[0.51, 29.3, 35.714, 70, 27.559]	[0.0, 401.0, 93.697, 238, 93.701]	[0.5, 29.3, 35.714, 70, 27.559]	[0.0, 368.0, 78.992, 238, 93.701]	[0.0, 381.0, 88.608, 237, 93.307]	[0.0, 366.0, 79.237, 236, 92.913]	[0.0, 421.0, 100.0, 254, 100.0]	[0.0, 416.0, 98.425, 254, 100.0]	[0.0, 358.0, 77.447, 235, 92.52]	[0.0, 367.0, 79.661, 236, 92.913]	[0.0, 367.0, 79.661, 236, 92.913]	[0.0, 367.0, 79.661, 236, 92.913]
T3SS	HrcN	[0.0, 789, 98.19, 442, 100.0]	[0.0, 781, 97.285, 442, 100.0]	[0.0, 801, 100.0, 442, 100.0]	[0.0, 789, 98.19, 442, 100.0]	[0.0, 355, 51.451, 379, 85.747]	[0.0, 359, 49.881, 419, 94.796]	[0.0, 361, 50.119, 419, 94.796]	[0.0, 789, 98.19, 442, 100.0]	[0.0, 801, 100.0, 442, 100.0]	[0.0, 361, 50.725, 414, 93.665]	[0.0, 361, 50.725, 414, 93.665]	[0.0, 360, 50.725, 414, 93.665]	[0.0, 361, 50.358, 419, 94.796]	[0.0, 784, 97.511, 442, 100.0]	[0.0, 786, 97.738, 442, 100.0]	[0.0, 360, 50.725, 414, 93.665]	[0.0, 789, 97.511, 442, 100.0]	[0.0, 783, 97.511, 442, 100.0]	[0.0, 788, 97.511, 442, 100.0]	[0.0, 153, 30.729, 384, 86.878]	[0.0, 786, 97.738, 442, 100.0]	[0.0, 358, 50.6, 417, 94.344]	[0.0, 801, 100.0, 442, 100.0]	[0.0, 361, 50.725, 414, 93.665]	[0.0, 360, 50.6, 417, 94.344]	[0.0, 801, 100.0, 442, 100.0]	[0.0, 801, 100.0, 442, 100.0]	[0.0, 801, 100.0, 442, 100.0]	[0.0, 801, 100.0, 442, 100.0]	[0.0, 736, 91.176, 442, 100.0]	[0.0, 784, 97.511, 442, 100.0]	[0.0, 736, 91.176, 442, 100.0]	[0.0, 360, 50.725, 414, 93.665]	[0.0, 781, 96.833, 442, 100.0]	[0.0, 360, 50.725, 414, 93.665]	[0.0, 728, 90.498, 442, 100.0]	[0.0, 761, 94.118, 442, 100.0]	[0.0, 738, 91.629, 442, 100.0]	[0.0, 791, 98.643, 442, 100.0]	[0.0, 786, 98.19, 442, 100.0]	[0.0, 737, 90.95, 442, 100.0]	[0.0, 731, 90.498, 442, 100.0]	[0.0, 731, 90.498, 442, 100.0]	[0.0, 731, 90.498, 442, 100.0]
T3SS	HrcQ	[0.0, 588.0, 95.509, 334, 100.0]	[0.0, 597.0, 96.707, 334, 100.0]	[0.0, 588.0, 95.21, 334, 100.0]	[0.0, 588.0, 95.509, 334, 100.0]	[1.6, 28.1, 29.348, 92, 27.545]	[1.6, 28.1, 29.348, 92, 27.545]	[0.044, 33.1, 28.049, 82, 24.551]	[0.0, 588.0, 95.509, 334, 100.0]	[0.0, 588.0, 95.21, 334, 100.0]	[0.86, 28.9, 33.333, 63, 18.862]	[0.86, 28.9, 33.333, 63, 18.862]	[1.4, 28.1, 35.556, 45, 13.473]	[0.11, 32.0, 26.4, 125, 37.425]	[0.0, 593.0, 95.808, 334, 100.0]	[0.0, 522.0, 85.629, 334, 100.0]	[1.4, 28.1, 35.556, 45, 13.473]	[0.0, 595.0, 96.707, 334, 100.0]	[0.0, 594.0, 96.407, 334, 100.0]	[0.0, 594.0, 96.108, 334, 100.0]	[1.7, 28.1, 29.348, 92, 27.545]	[0.0, 595.0, 95.808, 334, 100.0]	[2.0, 27.7, 29.348, 92, 27.545]	[0.0, 588.0, 95.21, 334, 100.0]	[1.6, 28.1, 29.348, 92, 27.545]	[0.27, 30.4, 26.761, 71, 21.257]	[0.0, 588.0, 95.21, 334, 100.0]	[0.0, 588.0, 95.21, 334, 100.0]	[0.0, 588.0, 95.21, 334, 100.0]	[0.0, 588.0, 95.21, 334, 100.0]	[0.0, 391.0, 68.675, 332, 99.401]	[0.0, 582.0, 94.91, 334, 100.0]	[0.0, 391.0, 68.675, 332, 99.401]	[1.4, 28.1, 35.556, 45, 13.473]	[0.0, 528.0, 85.928, 334, 100.0]	[1.4, 28.1, 35.556, 45, 13.473]	[0.0, 398.0, 69.301, 329, 98.503]	[0.0, 484.0, 78.979, 333, 99.701]	[0.0, 374.0, 68.373, 332, 99.401]	[0.0, 519.0, 85.03, 334, 100.0]	[0.0, 511.0, 84.731, 334, 100.0]	[0.0, 405.0, 68.675, 332, 99.401]	[0.0, 406.0, 68.675, 332, 99.401]	[0.0, 406.0, 68.675, 332, 99.401]	[0.0, 406.0, 68.675, 332, 99.401]
T3SS	HrcR	[0.0, 400, 100.0, 214, 100.0]	[0.0, 398, 99.533, 214, 100.0]	[0.0, 400, 100.0, 214, 100.0]	[0.0, 400, 100.0, 214, 100.0]	[0.0, 103, 36.364, 198, 92.523]	[0.0, 103, 36.364, 198, 92.523]	[0.0, 103, 36.364, 198, 92.523]	[0.0, 400, 100.0, 214, 100.0]	[0.0, 400, 100.0, 214, 100.0]	[0.0, 103, 36.364, 198, 92.523]	[0.0, 103, 36.364, 198, 92.523]	[0.0, 103, 36.364, 198, 92.523]	[0.0, 104, 37.056, 197, 92.056]	[0.0, 400, 100.0, 214, 100.0]	[0.0, 399, 99.533, 214, 100.0]	[0.0, 103, 36.364, 198, 92.523]	[0.0, 400, 100.0, 214, 100.0]	[0.0, 400, 100.0, 214, 100.0]	[0.0, 400, 100.0, 214, 100.0]	[0.0, 103, 36.364, 198, 92.523]	[0.0, 400, 100.0, 214, 100.0]	[0.0, 104, 36.364, 198, 92.523]	[0.0, 400, 100.0, 214, 100.0]	[0.0, 103, 36.364, 198, 92.523]	[0.0, 103, 36.364, 198, 92.523]	[0.0, 400, 100.0, 214, 100.0]	[0.0, 400, 100.0, 214, 100.0]	[0.0, 400, 100.0, 214, 100.0]	[0.0, 400, 100.0, 214, 100.0]	[0.0, 389, 96.729, 214, 100.0]	[0.0, 400, 100.0, 214, 100.0]	[0.0, 389, 96.729, 214, 100.0]	[0.0, 103, 36.364, 198, 92.523]	[0.0, 400, 99.533, 214, 100.0]	[0.0, 103, 36.364, 198, 92.523]	[0.0, 386, 96.729, 214, 100.0]	[0.0, 394, 98.598, 214, 100.0]	[0.0, 385, 95.794, 214, 100.0]	[0.0, 401, 100.0, 214, 100.0]	[0.0, 398, 99.533, 214, 100.0]	[0.0, 382, 94.86, 214, 100.0]	[0.0, 384, 96.262, 214, 100.0]	[0.0, 384, 96.262, 214, 100.0]	[0.0, 384, 96.262, 214, 100.0]
T3SS	HrcS	[0.0, 123.0, 100.0, 86.0, 100.0]	[0.0, 122.0, 98.837, 86.0, 100.0]	[0.0, 123.0, 100.0, 86.0, 100.0]	[0.0, 123.0, 98.837, 86.0, 100.0]	[nan, nan, nan, nan, nan]	[nan, nan, nan, nan, nan]	[nan, nan, nan, nan, nan]	[0.0, 123.0, 98.837, 86.0, 100.0]	[0.0, 123.0, 100.0, 86.0, 100.0]	[nan, nan, nan, nan, nan]	[nan, nan, nan, nan, nan]	[nan, nan, nan, nan, nan]	[6.8, 22.7, 56.25, 16.0, 18.605]	[0.0, 123.0, 100.0, 86.0, 100.0]	[0.0, 120.0, 98.837, 86.0, 100.0]	[nan, nan, nan, nan, nan]	[0.0, 123.0, 100.0, 86.0, 100.0]	[0.0, 123.0, 100.0, 86.0, 100.0]	[0.0, 123.0, 100.0, 86.0, 100.0]	[nan, nan, nan, nan, nan]	[0.0, 123.0, 100.0, 86.0, 100.0]	[nan, nan, nan, nan, nan]	[0.0, 123.0, 100.0, 86.0, 100.0]	[nan, nan, nan, nan, nan]	[nan, nan, nan, nan, nan]	[0.0, 123.0, 100.0, 86.0, 100.0]	[0.0, 123.0, 100.0, 86.0, 100.0]	[0.0, 123.0, 100.0, 86.0, 100.0]	[0.0, 123.0, 100.0, 86.0, 100.0]	[0.0, 120.0, 98.837, 86.0, 100.0]	[0.0, 123.0, 100.0, 86.0, 100.0]	[0.0, 120.0, 98.837, 86.0, 100.0]	[nan, nan, nan, nan, nan]	[0.0, 120.0, 98.837, 86.0, 100.0]	[nan, nan, nan, nan, nan]	[0.0, 119.0, 97.674, 86.0, 100.0]	[0.0, 120.0, 98.837, 86.0, 100.0]	[0.0, 119.0, 97.674, 86.0, 100.0]	[0.0, 120.0, 97.674, 86.0, 100.0]	[0.0, 120.0, 97.674, 86.0, 100.0]	[0.0, 120.0, 95.349, 86.0, 100.0]	[0.0, 120.0, 97.674, 86.0, 100.0]	[0.0, 120.0, 97.674, 86.0, 100.0]	[0.0, 120.0, 97.674, 86.0, 100.0]
T3SS	HrcT	[0.0, 457.0, 100.0, 264.0, 95.652]	[0.0, 454.0, 98.864, 264.0, 95.652]	[0.0, 457.0, 100.0, 264.0, 95.652]	[0.0, 457.0, 100.0, 264.0, 95.652]	[6.5, 25.8, 33.333, 57.0, 20.652]	[6.9, 25.8, 50.0, 22.0, 7.971]	[nan, nan, nan, nan, nan]	[0.0, 457.0, 100.0, 264.0, 95.652]	[0.0, 457.0, 100.0, 264.0, 95.652]	[nan, nan, nan, nan, nan]	[nan, nan, nan, nan, nan]	[1.6, 27.7, 27.273, 44.0, 15.942]	[6.1, 25.8, 35.714, 42.0, 15.217]	[0.0, 456.0, 99.621, 264.0, 95.652]	[0.0, 451.0, 98.106, 264.0, 95.652]	[1.6, 27.7, 27.273, 44.0, 15.942]	[0.0, 455.0, 99.242, 264.0, 95.652]	[0.0, 455.0, 98.864, 264.0, 95.652]	[0.0, 455.0, 99.621, 264.0, 95.652]	[1.8, 27.3, 35.088, 57.0, 20.652]	[0.0, 456.0, 99.621, 264.0, 95.652]	[nan, nan, nan, nan, nan]	[0.0, 457.0, 100.0, 264.0, 95.652]	[1.6, 27.7, 32.353, 68.0, 24.638]	[2.7, 26.9, 30.769, 65.0, 23.551]	[0.0, 457.0, 100.0, 264.0, 95.652]	[0.0, 457.0, 100.0, 264.0, 95.652]	[0.0, 457.0, 100.0, 264.0, 95.652]	[0.0, 457.0, 100.0, 264.0, 95.652]	[0.0, 409.0, 88.636, 264.0, 95.652]	[0.0, 455.0, 99.242, 264.0, 95.652]	[0.0, 409.0, 88.636, 264.0, 95.652]	[nan, nan, nan, nan, nan]	[0.0, 443.0, 95.833, 264.0, 95.652]	[nan, nan, nan, nan, nan]	[0.0, 410.0, 88.636, 264.0, 95.652]	[0.0, 431.0, 93.939, 264.0, 95.652]	[0.0, 409.0, 88.636, 264.0, 95.652]	[0.0, 446.0, 96.591, 264.0, 95.652]	[0.0, 443.0, 96.212, 264.0, 95.652]	[0.0, 399.0, 87.121, 264.0, 95.652]	[0.0, 412.0, 89.394, 264.0, 95.652]	[0.0, 412.0, 89.394, 264.0, 95.652]	[0.0, 412.0, 89.394, 264.0, 95.652]
T3SS	HrcU	[0.0, 616, 92.997, 357, 100.0]	[0.0, 620, 93.557, 357, 100.0]	[0.0, 658, 99.72, 357, 100.0]	[0.0, 333, 97.826, 184, 51.541]	[0.0, 164, 34.358, 358, 100.28]	[0.0, 164, 34.637, 358, 100.28]	[0.0, 164, 34.637, 358, 100.28]	[0.0, 616, 93.277, 357, 100.0]	[0.0, 658, 99.72, 357, 100.0]	[0.0, 164, 34.358, 358, 100.28]	[0.0, 164, 34.358, 358, 100.28]	[0.0, 162, 34.358, 358, 100.28]	[0.0, 167, 34.078, 358, 100.28]	[0.0, 622, 94.398, 357, 100.0]	[0.0, 624, 94.118, 357, 100.0]	[0.0, 162, 34.358, 358, 100.28]	[0.0, 621, 94.118, 357, 100.0]	[0.0, 613, 92.437, 357, 100.0]	[0.0, 614, 92.997, 357, 100.0]	[0.0, 164, 34.358, 358, 100.28]	[0.0, 617, 93.277, 357, 100.0]	[0.0, 154, 33.428, 353, 98.88]	[0.0, 651, 98.599, 357, 100.0]	[0.0, 163, 34.358, 358, 100.28]	[0.0, 163, 34.358, 358, 100.28]	[0.0, 342, 99.454, 183, 51.261]	[0.0, 660, 100.0, 357, 100.0]	[0.0, 660, 100.0, 357, 100.0]	[0.0, 660, 100.0, 357, 100.0]	[0.0, 528, 78.992, 357, 100.0]	[0.0, 612, 91.036, 357, 100.0]	[0.0, 528, 78.992, 357, 100.0]	[0.0, 161, 34.078, 358, 100.28]	[0.0, 613, 92.997, 357, 100.0]	[0.0, 162, 34.358, 358, 100.28]	[0.0, 527, 79.552, 357, 100.0]	[0.0, 560, 84.594, 357, 100.0]	[0.0, 530, 79.832, 357, 100.0]	[0.0, 642, 96.919, 357, 100.0]	[0.0, 608, 92.437, 357, 100.0]	[0.0, 541, 80.672, 357, 100.0]	[0.0, 539, 81.232, 357, 100.0]	[0.0, 539, 81.232, 357, 100.0]	[0.0, 539, 81.232, 357, 100.0]
T3SS	HrcV	[0.0, 1003, 99.375, 640, 100.0]	[0.0, 994, 98.594, 640, 100.0]	[0.0, 999, 98.906, 640, 100.0]	[0.0, 1003, 99.375, 640, 100.0]	[0.0, 168, 46.93, 228, 35.625]	[0.0, 169, 46.93, 228, 35.625]	[0.0, 169, 46.93, 228, 35.625]	[0.0, 1003, 99.375, 640, 100.0]	[0.0, 999, 98.906, 640, 100.0]	[0.0, 169, 46.93, 228, 35.625]	[0.0, 169, 46.93, 228, 35.625]	[0.0, 168, 46.93, 228, 35.625]	[0.0, 169, 46.93, 228, 35.625]	[0.0, 998, 98.594, 640, 100.0]	[0.0, 989, 97.656, 640, 100.0]	[0.0, 168, 46.93, 228, 35.625]	[0.0, 999, 98.906, 640, 100.0]	[0.0, 1003, 99.062, 640, 100.0]	[0.0, 997, 98.906, 640, 100.0]	[0.0, 168, 46.93, 228, 35.625]	[0.0, 1003, 99.375, 640, 100.0]	[0.0, 168, 46.93, 228, 35.625]	[0.0, 1008, 100.0, 640, 100.0]	[0.0, 168, 46.93, 228, 35.625]	[0.0, 168, 46.93, 228, 35.625]	[0.0, 999, 98.906, 640, 100.0]	[0.0, 1008, 100.0, 640, 100.0]	[0.0, 1008, 100.0, 640, 100.0]	[0.0, 1008, 100.0, 640, 100.0]	[0.0, 941, 93.271, 639, 99.844]	[0.0, 994, 97.969, 640, 100.0]	[0.0, 941, 93.271, 639, 99.844]	[0.0, 168, 46.93, 228, 35.625]	[0.0, 991, 97.812, 640, 100.0]	[0.0, 168, 46.93, 228, 35.625]	[0.0, 934, 92.645, 639, 99.844]	[0.0, 966, 95.938, 640, 100.0]	[0.0, 942, 93.427, 639, 99.844]	[0.0, 985, 97.969, 640, 100.0]	[0.0, 979, 97.188, 640, 100.0]	[0.0, 932, 93.114, 639, 99.844]	[0.0, 949, 94.21, 639, 99.844]	[0.0, 949, 94.21, 639, 99.844]	[0.0, 949, 94.21, 639, 99.844]
T3SS	HrpB1	[0.0, 214.0, 96.689, 151, 100.0]	[0.0, 215.0, 97.351, 151, 100.0]	[0.0, 222.0, 100.0, 151, 100.0]	[0.0, 214.0, 96.689, 151, 100.0]	[0.56, 27.7, 45.161, 31, 20.53]	[1.0, 26.9, 45.161, 31, 20.53]	[0.61, 27.3, 46.875, 32, 21.192]	[0.0, 214.0, 96.689, 151, 100.0]	[0.0, 222.0, 100.0, 151, 100.0]	[0.61, 27.7, 45.161, 31, 20.53]	[0.61, 27.7, 45.161, 31, 20.53]	[1.2, 26.6, 41.86, 43, 28.477]	[4.1, 25.0, 42.105, 19, 12.583]	[0.0, 214.0, 96.689, 151, 100.0]	[0.0, 205.0, 93.377, 151, 100.0]	[1.2, 26.6, 41.86, 43, 28.477]	[0.0, 187.0, 95.364, 151, 100.0]	[0.0, 215.0, 97.351, 151, 100.0]	[0.0, 215.0, 97.351, 151, 100.0]	[0.56, 27.7, 45.161, 31, 20.53]	[0.0, 214.0, 96.689, 151, 100.0]	[0.56, 27.7, 45.161, 31, 20.53]	[0.0, 222.0, 100.0, 151, 100.0]	[0.56, 27.7, 45.161, 31, 20.53]	[0.58, 27.7, 45.161, 31, 20.53]	[0.0, 222.0, 100.0, 151, 100.0]	[0.0, 222.0, 100.0, 151, 100.0]	[0.0, 222.0, 100.0, 151, 100.0]	[0.0, 222.0, 100.0, 151, 100.0]	[0.0, 190.0, 82.781, 151, 100.0]	[0.0, 211.0, 95.364, 151, 100.0]	[0.0, 190.0, 82.781, 151, 100.0]	[0.72, 27.3, 50.0, 26, 17.219]	[0.0, 205.0, 92.715, 151, 100.0]	[1.7, 26.2, 47.368, 19, 12.583]	[0.0, 188.0, 82.781, 151, 100.0]	[0.0, 191.0, 85.43, 151, 100.0]	[0.0, 191.0, 82.119, 151, 100.0]	[0.0, 219.0, 98.675, 151, 100.0]	[0.0, 195.0, 96.689, 151, 100.0]	[0.0, 188.0, 80.795, 151, 100.0]	[0.0, 182.0, 80.132, 151, 100.0]	[0.0, 182.0, 80.132, 151, 100.0]	[0.0, 182.0, 80.132, 151, 100.0]
T3SS	HrpF	[0.0, 1454.0, 99.873, 786, 98.62]	[0.0, 1105.0, 86.827, 706, 88.582]	[0.0, 1109.0, 87.11, 706, 88.582]	[0.0, 1445.0, 96.867, 798, 100.125]	[1.8, 29.3, 25.0, 96, 12.045]	[2.7, 28.9, 43.75, 32, 4.015]	[2.8, 28.9, 34.783, 46, 5.772]	[0.0, 1446.0, 96.992, 798, 100.125]	[0.0, 1109.0, 87.11, 706, 88.582]	[1.7, 29.6, 25.0, 96, 12.045]	[1.7, 29.6, 25.0, 96, 12.045]	[1.7, 29.3, 34.783, 46, 5.772]	[2.9, 28.9, 34.783, 46, 5.772]	[0.0, 1111.0, 87.252, 706, 88.582]	[0.0, 1114.0, 87.677, 706, 88.582]	[1.7, 29.3, 34.783, 46, 5.772]	[0.0, 971.0, 87.153, 576, 72.271]	[0.0, 975.0, 87.5, 576, 72.271]	[0.0, 983.0, 87.674, 576, 72.271]	[2.8, 28.9, 34.783, 46, 5.772]	[0.0, 1113.0, 87.11, 706, 88.582]	[2.9, 28.5, 34.783, 46, 5.772]	[0.0, 1459.0, 100.0, 786, 98.62]	[2.9, 28.5, 34.783, 46, 5.772]	[3.0, 28.5, 34.783, 46, 5.772]	[0.0, 1109.0, 87.11, 706, 88.582]	[0.0, 856.0, 100.0, 488, 61.23]	[0.0, 1458.0, 100.0, 786, 98.62]	[0.0, 1459.0, 100.0, 786, 98.62]	[0.0, 1020.0, 70.426, 798, 100.125]	[0.0, 1326.0, 89.924, 794, 99.624]	[0.0, 1019.0, 70.426, 798, 100.125]	[1.6, 29.6, 34.783, 46, 5.772]	[0.0, 937.0, 84.896, 576, 72.271]	[1.5, 29.6, 34.783, 46, 5.772]	[0.0, 982.0, 66.792, 798, 100.125]	[0.0, 970.0, 75.216, 694, 87.077]	[0.0, 1024.0, 71.303, 798, 100.125]	[0.0, 1152.0, 86.834, 676, 84.818]	[0.0, 1085.0, 85.127, 706, 88.582]	[0.0, 976.0, 68.428, 795, 99.749]	[0.0, 995.0, 69.647, 794, 99.624]	[0.0, 995.0, 69.647, 794, 99.624]	[0.0, 995.0, 69.647, 794, 99.624]
T3SS	HrpG	[0.0, 479, 89.272, 261, 100.0]	[0.0, 483, 89.655, 261, 100.0]	[0.0, 460, 86.207, 261, 100.0]	[0.0, 482, 89.655, 261, 100.0]	[0.0, 477, 88.506, 261, 100.0]	[0.0, 459, 86.207, 261, 100.0]	[0.0, 460, 86.207, 261, 100.0]	[0.0, 482, 89.655, 261, 100.0]	[0.0, 460, 86.207, 261, 100.0]	[0.0, 474, 90.119, 253, 96.935]	[0.0, 474, 90.119, 253, 96.935]	[0.0, 470, 88.123, 261, 100.0]	[0.0, 468, 86.59, 261, 100.0]	[0.0, 483, 89.655, 261, 100.0]	[0.0, 474, 90.119, 253, 96.935]	[0.0, 470, 88.123, 261, 100.0]	[0.0, 473, 90.119, 253, 96.935]	[0.0, 472, 90.119, 253, 96.935]	[0.0, 483, 89.655, 261, 100.0]	[0.0, 479, 88.889, 261, 100.0]	[0.0, 472, 90.119, 253, 96.935]	[0.0, 479, 88.889, 261, 100.0]	[0.0, 460, 86.207, 261, 100.0]	[0.0, 481, 89.272, 261, 100.0]	[0.0, 478, 88.506, 261, 100.0]	[0.0, 460, 86.207, 261, 100.0]	[0.0, 476, 90.514, 253, 96.935]	[0.0, 479, 89.272, 261, 100.0]	[0.0, 476, 90.514, 253, 96.935]	[0.0, 441, 86.0, 250, 95.785]	[0.0, 471, 89.723, 253, 96.935]	[0.0, 441, 86.0, 250, 95.785]	[0.0, 470, 88.123, 261, 100.0]	[0.0, 470, 88.123, 261, 100.0]	[0.0, 468, 88.123, 261, 100.0]	[0.0, 445, 84.98, 253, 96.935]	[0.0, 541, 100.0, 261, 100.0]	[0.0, 446, 86.4, 250, 95.785]	[0.0, 468, 90.726, 248, 95.019]	[0.0, 478, 88.889, 261, 100.0]	[0.0, 463, 87.597, 258, 98.851]	[0.0, 460, 87.209, 258, 98.851]	[0.0, 460, 87.209, 258, 98.851]	[0.0, 460, 87.209, 258, 98.851]
T3SS	HrpW	[0.0, 508.0, 97.255, 255.0, 69.106]	[0.0, 517.0, 98.824, 255.0, 69.106]	[0.0, 507.0, 97.255, 255.0, 69.106]	[0.0, 507.0, 97.255, 255.0, 69.106]	[2.2, 27.7, 38.71, 31.0, 8.401]	[1.2, 28.5, 38.71, 31.0, 8.401]	[6.2, 26.2, 50.0, 26.0, 7.046]	[0.0, 507.0, 97.255, 255.0, 69.106]	[0.0, 507.0, 97.255, 255.0, 69.106]	[1.7, 28.1, 38.71, 31.0, 8.401]	[1.7, 28.1, 38.71, 31.0, 8.401]	[4.7, 26.6, 25.806, 93.0, 25.203]	[1.6, 28.1, 38.71, 31.0, 8.401]	[0.0, 551.0, 97.832, 369.0, 100.0]	[0.0, 548.0, 98.103, 369.0, 100.0]	[4.7, 26.6, 25.806, 93.0, 25.203]	[0.0, 499.0, 96.471, 255.0, 69.106]	[0.0, 518.0, 99.216, 255.0, 69.106]	[0.0, 513.0, 98.039, 255.0, 69.106]	[1.4, 28.5, 38.71, 31.0, 8.401]	[0.0, 549.0, 97.561, 369.0, 100.0]	[0.4, 30.0, 38.71, 31.0, 8.401]	[0.0, 507.0, 97.255, 255.0, 69.106]	[2.4, 27.7, 38.71, 31.0, 8.401]	[0.4, 30.0, 38.71, 31.0, 8.401]	[0.0, 507.0, 97.255, 255.0, 69.106]	[0.0, 507.0, 97.255, 255.0, 69.106]	[0.0, 507.0, 97.255, 255.0, 69.106]	[0.0, 507.0, 97.255, 255.0, 69.106]	[0.0, 260.0, 59.07, 215.0, 58.266]	[0.0, 543.0, 97.29, 369.0, 100.0]	[0.0, 260.0, 59.07, 215.0, 58.266]	[4.3, 26.9, 50.0, 20.0, 5.42]	[0.0, 487.0, 92.913, 254.0, 68.835]	[4.1, 26.9, 50.0, 20.0, 5.42]	[0.52, 30.0, 35.849, 53.0, 14.363]	[0.0, 395.0, 76.543, 243.0, 65.854]	[3.7, 26.9, 34.483, 29.0, 7.859]	[0.0, 438.0, 84.706, 255.0, 69.106]	[0.0, 444.0, 87.451, 255.0, 69.106]	[6.6, 26.2, 31.818, 44.0, 11.924]	[nan, nan, nan, nan, nan]	[nan, nan, nan, nan, nan]	[nan, nan, nan, nan, nan]
T3SS	HrpX	[0.0, 856, 95.588, 476, 100.0]	[0.0, 859, 95.798, 476, 100.0]	[0.0, 857, 95.798, 476, 100.0]	[0.0, 856, 95.588, 476, 100.0]	[0.0, 859, 95.798, 476, 100.0]	[0.0, 854, 95.378, 476, 100.0]	[0.0, 857, 95.798, 476, 100.0]	[0.0, 856, 95.588, 476, 100.0]	[0.0, 857, 95.798, 476, 100.0]	[0.0, 859, 95.798, 476, 100.0]	[0.0, 859, 95.798, 476, 100.0]	[0.0, 829, 95.798, 476, 100.0]	[0.0, 839, 94.105, 475, 99.79]	[0.0, 859, 95.798, 476, 100.0]	[0.0, 859, 95.798, 476, 100.0]	[0.0, 829, 95.798, 476, 100.0]	[0.0, 859, 95.798, 476, 100.0]	[0.0, 859, 95.798, 476, 100.0]	[0.0, 859, 95.798, 476, 100.0]	[0.0, 858, 95.798, 476, 100.0]	[0.0, 859, 95.798, 476, 100.0]	[0.0, 858, 95.798, 476, 100.0]	[0.0, 857, 95.798, 476, 100.0]	[0.0, 863, 96.218, 476, 100.0]	[0.0, 861, 96.008, 476, 100.0]	[0.0, 857, 95.798, 476, 100.0]	[0.0, 860, 96.008, 476, 100.0]	[0.0, 856, 95.588, 476, 100.0]	[0.0, 860, 96.008, 476, 100.0]	[0.0, 854, 96.008, 476, 100.0]	[0.0, 860, 96.008, 476, 100.0]	[0.0, 854, 96.008, 476, 100.0]	[0.0, 862, 96.008, 476, 100.0]	[0.0, 856, 95.588, 476, 100.0]	[0.0, 860, 95.798, 476, 100.0]	[0.0, 858, 96.429, 476, 100.0]	[0.0, 889, 100.0, 476, 100.0]	[0.0, 854, 95.798, 476, 100.0]	[0.0, 862, 96.218, 476, 100.0]	[0.0, 862, 96.218, 476, 100.0]	[0.0, 855, 96.008, 476, 100.0]	[0.0, 862, 96.218, 476, 100.0]	[0.0, 862, 96.218, 476, 100.0]	[0.0, 862, 96.218, 476, 100.0]
T3SS	HrcC	[0.0, 1033.0, 100.0, 608, 100.0]	[0.0, 1021.0, 98.52, 608, 100.0]	[0.0, 1033.0, 100.0, 608, 100.0]	[0.0, 1033.0, 100.0, 608, 100.0]	[0.0, 65.1, 25.146, 171, 28.125]	[0.0, 86.3, 25.436, 287, 47.204]	[0.0, 63.9, 24.561, 171, 28.125]	[0.0, 1033.0, 100.0, 608, 100.0]	[0.0, 1033.0, 100.0, 608, 100.0]	[0.0, 86.7, 25.436, 287, 47.204]	[0.0, 86.7, 25.436, 287, 47.204]	[0.0, 63.9, 24.561, 171, 28.125]	[0.0, 65.5, 25.146, 171, 28.125]	[0.0, 1025.0, 99.178, 608, 100.0]	[0.0, 1024.0, 99.013, 608, 100.0]	[0.0, 63.9, 24.561, 171, 28.125]	[0.0, 1026.0, 99.013, 608, 100.0]	[0.0, 1025.0, 99.013, 608, 100.0]	[0.0, 1025.0, 99.178, 608, 100.0]	[0.0, 63.9, 24.561, 171, 28.125]	[0.0, 1026.0, 99.013, 608, 100.0]	[0.0, 63.9, 24.561, 171, 28.125]	[0.0, 1033.0, 100.0, 608, 100.0]	[0.0, 81.6, 24.915, 293, 48.191]	[0.0, 65.1, 25.146, 171, 28.125]	[0.0, 1033.0, 100.0, 608, 100.0]	[0.0, 1033.0, 100.0, 608, 100.0]	[0.0, 1033.0, 100.0, 608, 100.0]	[0.0, 1033.0, 100.0, 608, 100.0]	[0.0, 924.0, 83.362, 577, 94.901]	[0.0, 1017.0, 97.533, 608, 100.0]	[0.0, 924.0, 83.362, 577, 94.901]	[0.0, 65.5, 25.581, 172, 28.289]	[0.0, 1003.0, 93.914, 608, 100.0]	[0.0, 63.5, 24.561, 171, 28.125]	[0.0, 904.0, 83.189, 577, 94.901]	[0.0, 973.0, 89.474, 608, 100.0]	[0.0, 900.0, 83.362, 577, 94.901]	[0.0, 1001.0, 93.257, 608, 100.0]	[0.0, 956.0, 92.542, 590, 97.039]	[0.0, 880.0, 81.802, 577, 94.901]	[0.0, 895.0, 82.496, 577, 94.901]	[0.0, 895.0, 82.496, 577, 94.901]	[0.0, 895.0, 82.496, 577, 94.901]
T4SS	VirB4	[0.0, 1597, 94.975, 816, 99.878]	[0.0, 1589, 94.724, 815, 99.755]	[0.0, 1547, 94.943, 791, 96.818]	[0.0, 1597, 94.975, 816, 99.878]	[0.0, 1591, 94.479, 815, 99.755]	[0.0, 1574, 94.73, 816, 99.878]	[0.0, 1565, 93.995, 816, 99.878]	[0.0, 1597, 94.975, 816, 99.878]	[0.0, 1593, 94.853, 816, 99.878]	[0.0, 1592, 94.73, 816, 99.878]	[0.0, 1592, 94.73, 816, 99.878]	[0.0, 1364, 79.604, 809, 99.021]	[0.0, 1359, 79.357, 809, 99.021]	[0.0, 1600, 95.221, 816, 99.878]	[0.0, 1359, 79.357, 809, 99.021]	[0.0, 1364, 79.604, 809, 99.021]	[0.0, 1588, 94.717, 814, 99.633]	[0.0, 1362, 79.604, 809, 99.021]	[0.0, 1600, 95.221, 816, 99.878]	[0.0, 1601, 95.46, 815, 99.755]	[0.0, 1589, 94.485, 816, 99.878]	[0.0, 1601, 95.46, 815, 99.755]	[0.0, 1597, 94.975, 816, 99.878]	[0.0, 1607, 95.838, 817, 100.0]	[0.0, 1589, 94.356, 815, 99.755]	[0.0, 1597, 94.975, 816, 99.878]	[0.0, 1597, 94.975, 816, 99.878]	[0.0, 1597, 94.975, 816, 99.878]	[0.0, 1597, 94.975, 816, 99.878]	[0.0, 1424, 92.021, 777, 95.104]	[0.0, 1591, 94.485, 816, 99.878]	[0.0, 1541, 93.995, 816, 99.878]	[0.0, 1595, 94.73, 816, 99.878]	[0.0, 1599, 95.833, 816, 99.878]	[0.0, 1598, 95.343, 816, 99.878]	[0.0, 1590, 95.098, 816, 99.878]	[0.0, 1576, 93.39, 817, 100.0]	[0.0, 1543, 94.118, 816, 99.878]	[0.0, 1600, 94.975, 816, 99.878]	[0.0, 942, 95.426, 481, 58.874]	[0.0, 234, 29.348, 644, 78.825]	[0.0, 1546, 94.363, 816, 99.878]	[0.0, 1546, 94.363, 816, 99.878]	[0.0, 1546, 94.363, 816, 99.878]
T4SS	VirB3	[0.0, 177.0, 91.262, 103, 100.0]	[0.0, 173.0, 89.32, 103, 100.0]	[0.54, 26.6, 64.706, 17, 16.505]	[0.0, 177.0, 91.262, 103, 100.0]	[0.0, 171.0, 88.35, 103, 100.0]	[0.0, 171.0, 92.079, 101, 98.058]	[0.0, 173.0, 93.069, 101, 98.058]	[0.0, 177.0, 91.262, 103, 100.0]	[0.0, 172.0, 92.079, 101, 98.058]	[0.0, 171.0, 91.089, 101, 98.058]	[0.0, 171.0, 91.089, 101, 98.058]	[0.0, 137.0, 69.388, 98, 95.146]	[0.0, 138.0, 70.408, 98, 95.146]	[0.0, 182.0, 93.204, 103, 100.0]	[0.0, 137.0, 69.388, 98, 95.146]	[0.0, 137.0, 69.388, 98, 95.146]	[0.0, 173.0, 89.32, 103, 100.0]	[0.0, 138.0, 70.408, 98, 95.146]	[0.0, 182.0, 93.204, 103, 100.0]	[0.0, 181.0, 92.233, 103, 100.0]	[0.0, 175.0, 90.291, 103, 100.0]	[0.0, 181.0, 92.233, 103, 100.0]	[0.0, 177.0, 91.262, 103, 100.0]	[0.0, 176.0, 93.137, 102, 99.029]	[0.0, 170.0, 88.35, 103, 100.0]	[0.0, 177.0, 91.262, 103, 100.0]	[0.0, 177.0, 91.262, 103, 100.0]	[0.0, 177.0, 91.262, 103, 100.0]	[0.0, 177.0, 91.262, 103, 100.0]	[0.0, 173.0, 90.291, 103, 100.0]	[0.0, 173.0, 89.32, 103, 100.0]	[0.0, 173.0, 90.291, 103, 100.0]	[0.0, 173.0, 89.32, 103, 100.0]	[0.0, 178.0, 93.204, 103, 100.0]	[0.0, 184.0, 94.175, 103, 100.0]	[0.0, 172.0, 90.291, 103, 100.0]	[0.0, 176.0, 93.204, 103, 100.0]	[0.0, 173.0, 90.291, 103, 100.0]	[0.0, 163.0, 89.109, 101, 98.058]	[0.0, 168.0, 91.089, 101, 98.058]	[0.11, 28.5, 60.0, 15, 14.563]	[0.0, 176.0, 91.262, 103, 100.0]	[0.0, 176.0, 91.262, 103, 100.0]	[0.0, 176.0, 91.262, 103, 100.0]
T4SS	VirB2	[0.0, 165.0, 68.382, 136, 101.493]	[0.0, 153.0, 68.657, 134, 100.0]	[0.0, 165.0, 68.382, 136, 101.493]	[0.0, 165.0, 68.382, 136, 101.493]	[0.0, 152.0, 67.91, 134, 100.0]	[0.0, 184.0, 69.118, 136, 101.493]	[0.0, 167.0, 69.565, 138, 102.985]	[0.0, 165.0, 68.382, 136, 101.493]	[0.0, 182.0, 72.794, 136, 101.493]	[0.0, 182.0, 72.794, 136, 101.493]	[0.0, 182.0, 72.794, 136, 101.493]	[0.0, 99.0, 47.009, 117, 87.313]	[0.0, 99.8, 42.969, 128, 95.522]	[0.0, 221.0, 84.559, 136, 101.493]	[0.0, 94.0, 47.009, 117, 87.313]	[0.0, 99.0, 47.009, 117, 87.313]	[0.0, 153.0, 68.657, 134, 100.0]	[0.0, 94.0, 47.009, 117, 87.313]	[0.0, 221.0, 84.559, 136, 101.493]	[0.0, 225.0, 86.029, 136, 101.493]	[0.0, 164.0, 68.382, 136, 101.493]	[0.0, 225.0, 86.029, 136, 101.493]	[0.0, 165.0, 68.382, 136, 101.493]	[0.0, 200.0, 75.735, 136, 101.493]	[0.0, 152.0, 67.91, 134, 100.0]	[0.0, 165.0, 68.382, 136, 101.493]	[0.0, 165.0, 68.382, 136, 101.493]	[0.0, 165.0, 68.382, 136, 101.493]	[0.0, 165.0, 68.382, 136, 101.493]	[0.0, 180.0, 69.853, 136, 101.493]	[0.0, 153.0, 68.657, 134, 100.0]	[0.0, 180.0, 69.853, 136, 101.493]	[0.0, 153.0, 68.657, 134, 100.0]	[0.0, 199.0, 76.471, 136, 101.493]	[0.0, 215.0, 84.444, 135, 100.746]	[0.0, 165.0, 70.37, 135, 100.746]	[0.0, 159.0, 71.852, 135, 100.746]	[0.0, 181.0, 69.853, 136, 101.493]	[0.0, 140.0, 67.391, 138, 102.985]	[0.0, 184.0, 72.794, 136, 101.493]	[0.29, 28.1, 35.849, 53, 39.552]	[0.0, 179.0, 69.118, 136, 101.493]	[0.0, 179.0, 69.118, 136, 101.493]	[0.0, 179.0, 69.118, 136, 101.493]
T4SS	VirB1	[0.0, 400, 73.835, 279, 100.722]	[0.0, 382, 70.504, 278, 100.361]	[0.0, 400, 73.835, 279, 100.722]	[0.0, 400, 73.835, 279, 100.722]	[0.0, 372, 70.357, 280, 101.083]	[0.0, 407, 73.835, 279, 100.722]	[0.0, 394, 72.857, 280, 101.083]	[0.0, 400, 73.835, 279, 100.722]	[0.0, 405, 74.552, 279, 100.722]	[0.0, 405, 74.552, 279, 100.722]	[0.0, 405, 74.552, 279, 100.722]	[0.0, 236, 57.143, 189, 68.231]	[0.0, 236, 57.143, 189, 68.231]	[0.0, 466, 88.087, 277, 100.0]	[0.0, 234, 56.614, 189, 68.231]	[0.0, 236, 57.143, 189, 68.231]	[0.0, 384, 70.863, 278, 100.361]	[0.0, 235, 57.143, 189, 68.231]	[0.0, 447, 86.545, 275, 99.278]	[0.0, 461, 87.365, 277, 100.0]	[0.0, 405, 73.835, 279, 100.722]	[0.0, 462, 87.726, 277, 100.0]	[0.0, 400, 73.835, 279, 100.722]	[0.0, 432, 84.116, 277, 100.0]	[0.0, 372, 70.357, 280, 101.083]	[0.0, 400, 73.835, 279, 100.722]	[0.0, 400, 73.835, 279, 100.722]	[0.0, 400, 73.835, 279, 100.722]	[0.0, 400, 73.835, 279, 100.722]	[0.0, 394, 72.028, 286, 103.249]	[0.0, 385, 71.223, 278, 100.361]	[0.0, 394, 72.028, 286, 103.249]	[0.0, 385, 71.223, 278, 100.361]	[0.0, 448, 84.477, 277, 100.0]	[0.0, 450, 84.838, 277, 100.0]	[0.0, 409, 76.534, 277, 100.0]	[0.0, 438, 80.144, 277, 100.0]	[0.0, 391, 71.329, 286, 103.249]	[0.0, 376, 68.705, 278, 100.361]	[0.0, 406, 74.46, 278, 100.361]	[0.0, 146, 52.941, 153, 55.235]	[0.0, 399, 73.665, 281, 101.444]	[0.0, 399, 73.665, 281, 101.444]	[0.0, 399, 73.665, 281, 101.444]
T4SS	VirB5	[1.2, 27.7, 39.13, 46.0, 20.721]	[0.01, 34.3, 25.0, 176.0, 79.279]	[1.7, 27.3, 45.455, 33.0, 14.865]	[0.014, 33.5, 26.95, 141.0, 63.514]	[0.63, 28.5, 37.143, 35.0, 15.766]	[2.4, 26.6, 30.392, 102.0, 45.946]	[1.9, 26.9, 29.825, 57.0, 25.676]	[0.014, 33.5, 26.95, 141.0, 63.514]	[1.7, 27.3, 45.455, 33.0, 14.865]	[1.6, 27.3, 34.286, 35.0, 15.766]	[1.4, 27.3, 34.286, 35.0, 15.766]	[0.71, 28.5, 37.143, 35.0, 15.766]	[1.4, 27.3, 34.286, 35.0, 15.766]	[6.0, 25.4, 34.783, 46.0, 20.721]	[0.92, 28.1, 30.508, 59.0, 26.577]	[0.71, 28.5, 37.143, 35.0, 15.766]	[1.5, 27.3, 34.286, 35.0, 15.766]	[1.3, 27.3, 34.286, 35.0, 15.766]	[nan, nan, nan, nan, nan]	[1.2, 27.7, 34.286, 35.0, 15.766]	[0.31, 29.6, 38.636, 44.0, 19.82]	[0.96, 27.7, 37.143, 35.0, 15.766]	[1.7, 27.3, 45.455, 33.0, 14.865]	[nan, nan, nan, nan, nan]	[nan, nan, nan, nan, nan]	[9.5, 24.6, 25.773, 97.0, 43.694]	[9.9, 24.6, 25.773, 97.0, 43.694]	[0.008, 34.7, 29.286, 140.0, 63.063]	[nan, nan, nan, nan, nan]	[0.0, 325.0, 100.0, 222.0, 100.0]	[4.6, 25.8, 31.429, 35.0, 15.766]	[0.0, 325.0, 100.0, 222.0, 100.0]	[0.001, 37.0, 26.573, 143.0, 64.414]	[1.1, 27.7, 37.143, 35.0, 15.766]	[0.67, 28.5, 37.143, 35.0, 15.766]	[0.0, 299.0, 94.624, 186.0, 83.784]	[0.0, 48.1, 30.814, 172.0, 77.477]	[0.0, 43.5, 30.657, 137.0, 61.712]	[0.001, 37.0, 27.737, 137.0, 61.712]	[nan, nan, nan, nan, nan]	[0.0, 313.0, 98.387, 186.0, 83.784]	[8.3, 25.0, 35.185, 54.0, 24.324]	[8.2, 25.0, 35.185, 54.0, 24.324]	[8.2, 25.0, 35.185, 54.0, 24.324]
T4SS	VirB6	[0.0, 236.0, 39.776, 357, 97.011]	[0.0, 277.0, 64.865, 222, 60.326]	[0.0, 226.0, 40.625, 320, 86.957]	[0.0, 513.0, 76.294, 367, 99.728]	[0.0, 447.0, 61.622, 370, 100.543]	[0.0, 274.0, 87.719, 171, 46.467]	[0.0, 524.0, 76.902, 368, 100.0]	[0.0, 513.0, 76.294, 367, 99.728]	[0.0, 213.0, 38.663, 344, 93.478]	[0.0, 229.0, 38.827, 358, 97.283]	[0.0, 229.0, 38.827, 358, 97.283]	[0.0, 248.0, 39.084, 371, 100.815]	[0.0, 235.0, 39.017, 346, 94.022]	[0.0, 513.0, 74.185, 368, 100.0]	[0.0, 174.0, 39.914, 233, 63.315]	[0.0, 248.0, 39.084, 371, 100.815]	[0.0, 412.0, 60.87, 368, 100.0]	[0.0, 249.0, 39.353, 371, 100.815]	[0.0, 251.0, 66.667, 189, 51.359]	[0.0, 505.0, 73.829, 363, 98.641]	[0.0, 211.0, 35.876, 354, 96.196]	[0.0, 297.0, 67.273, 220, 59.783]	[0.0, 498.0, 76.902, 368, 100.0]	[0.0, 210.0, 39.244, 344, 93.478]	[0.0, 407.0, 62.432, 370, 100.543]	[0.0, 226.0, 40.625, 320, 86.957]	[0.0, 517.0, 78.371, 356, 96.739]	[0.0, 498.0, 76.902, 368, 100.0]	[0.0, 523.0, 77.901, 362, 98.37]	[0.0, 223.0, 38.873, 355, 96.467]	[0.0, 411.0, 60.322, 373, 101.359]	[0.0, 223.0, 38.873, 355, 96.467]	[0.0, 416.0, 60.541, 370, 100.543]	[0.0, 502.0, 72.48, 367, 99.728]	[0.0, 511.0, 72.131, 366, 99.457]	[0.0, 524.0, 75.477, 367, 99.728]	[0.0, 207.0, 38.42, 367, 99.728]	[0.0, 214.0, 36.134, 357, 97.011]	[0.0, 516.0, 76.584, 363, 98.641]	[0.0, 226.0, 38.776, 343, 93.207]	[2.1, 27.7, 34.444, 90, 24.457]	[0.0, 224.0, 39.093, 353, 95.924]	[0.0, 224.0, 39.093, 353, 95.924]	[0.0, 224.0, 39.093, 353, 95.924]
T4SS	VirB7	[3.1, 23.1, 58.333, 12.0, 18.182]	[3.2, 23.1, 42.857, 14.0, 21.212]	[5.3, 22.3, 38.462, 26.0, 39.394]	[4.4, 22.7, 38.462, 26.0, 39.394]	[5.3, 22.3, 42.857, 14.0, 21.212]	[3.9, 22.7, 63.636, 11.0, 16.667]	[5.1, 22.3, 42.857, 14.0, 21.212]	[4.4, 22.7, 38.462, 26.0, 39.394]	[5.4, 22.3, 38.462, 26.0, 39.394]	[1.7, 23.9, 50.0, 16.0, 24.242]	[1.7, 23.9, 50.0, 16.0, 24.242]	[5.4, 22.3, 42.857, 14.0, 21.212]	[3.8, 22.7, 40.0, 20.0, 30.303]	[4.8, 22.3, 42.857, 14.0, 21.212]	[1.8, 23.9, 50.0, 16.0, 24.242]	[5.4, 22.3, 42.857, 14.0, 21.212]	[1.8, 23.9, 50.0, 16.0, 24.242]	[1.8, 23.9, 50.0, 16.0, 24.242]	[0.72, 24.6, 46.667, 15.0, 22.727]	[4.1, 22.7, 38.462, 26.0, 39.394]	[5.1, 22.3, 38.462, 26.0, 39.394]	[5.0, 22.3, 38.462, 26.0, 39.394]	[5.4, 22.3, 38.462, 26.0, 39.394]	[5.2, 22.3, 42.857, 14.0, 21.212]	[4.3, 22.7, 38.462, 26.0, 39.394]	[5.2, 22.3, 38.462, 26.0, 39.394]	[5.3, 22.3, 38.462, 26.0, 39.394]	[5.4, 22.3, 38.462, 26.0, 39.394]	[5.5, 22.3, 38.462, 26.0, 39.394]	[0.0, 43.9, 58.621, 29.0, 43.939]	[5.5, 22.3, 42.857, 14.0, 21.212]	[0.0, 43.9, 58.621, 29.0, 43.939]	[5.5, 22.3, 42.857, 14.0, 21.212]	[5.4, 22.3, 42.857, 14.0, 21.212]	[5.4, 22.3, 42.857, 14.0, 21.212]	[0.0, 96.7, 95.455, 66.0, 100.0]	[0.35, 25.4, 57.143, 14.0, 21.212]	[nan, nan, nan, nan, nan]	[4.3, 22.7, 63.636, 11.0, 16.667]	[3.9, 22.7, 63.636, 11.0, 16.667]	[0.0, 54.3, 79.31, 29.0, 43.939]	[5.9, 22.3, 42.857, 14.0, 21.212]	[5.9, 22.3, 42.857, 14.0, 21.212]	[5.9, 22.3, 42.857, 14.0, 21.212]
T4SS	VirB8	[0.0, 481.0, 79.933, 299.0, 86.167]	[0.0, 464.0, 72.286, 350.0, 100.865]	[0.0, 484.0, 80.602, 299.0, 86.167]	[0.0, 478.0, 79.599, 299.0, 86.167]	[0.0, 471.0, 72.65, 351.0, 101.153]	[0.0, 479.0, 79.599, 299.0, 86.167]	[0.0, 477.0, 78.595, 299.0, 86.167]	[0.0, 478.0, 79.599, 299.0, 86.167]	[0.0, 483.0, 80.268, 299.0, 86.167]	[0.0, 484.0, 80.602, 299.0, 86.167]	[0.0, 484.0, 80.602, 299.0, 86.167]	[0.0, 276.0, 50.923, 271.0, 78.098]	[0.0, 273.0, 50.554, 271.0, 78.098]	[0.0, 531.0, 87.896, 347.0, 100.0]	[0.0, 274.0, 50.554, 271.0, 78.098]	[0.0, 276.0, 50.923, 271.0, 78.098]	[0.0, 464.0, 72.286, 350.0, 100.865]	[0.0, 276.0, 50.923, 271.0, 78.098]	[0.0, 533.0, 88.473, 347.0, 100.0]	[0.0, 512.0, 87.032, 347.0, 100.0]	[0.0, 482.0, 80.268, 299.0, 86.167]	[0.0, 512.0, 87.032, 347.0, 100.0]	[0.0, 481.0, 79.933, 299.0, 86.167]	[0.0, 515.0, 87.896, 347.0, 100.0]	[0.0, 471.0, 72.65, 351.0, 101.153]	[0.0, 481.0, 79.933, 299.0, 86.167]	[0.0, 481.0, 79.933, 299.0, 86.167]	[0.0, 481.0, 79.933, 299.0, 86.167]	[0.0, 481.0, 79.933, 299.0, 86.167]	[0.0, 462.0, 85.547, 256.0, 73.775]	[0.0, 464.0, 72.286, 350.0, 100.865]	[0.0, 462.0, 85.547, 256.0, 73.775]	[0.0, 464.0, 72.286, 350.0, 100.865]	[0.0, 536.0, 89.049, 347.0, 100.0]	[0.0, 533.0, 89.049, 347.0, 100.0]	[0.0, 498.0, 74.095, 359.0, 103.458]	[0.0, 551.0, 84.438, 347.0, 100.0]	[0.0, 464.0, 85.938, 256.0, 73.775]	[0.0, 472.0, 70.391, 358.0, 103.17]	[0.0, 467.0, 71.714, 350.0, 100.865]	[nan, nan, nan, nan, nan]	[0.0, 468.0, 81.081, 296.0, 85.303]	[0.0, 468.0, 81.081, 296.0, 85.303]	[0.0, 468.0, 81.081, 296.0, 85.303]
T4SS	VirB9	[0.0, 435.0, 90.588, 255, 100.0]	[0.0, 428.0, 87.843, 255, 100.0]	[0.0, 437.0, 90.98, 255, 100.0]	[0.0, 436.0, 90.98, 255, 100.0]	[0.0, 429.0, 88.235, 255, 100.0]	[0.0, 438.0, 89.804, 255, 100.0]	[0.0, 436.0, 90.588, 255, 100.0]	[0.0, 436.0, 90.98, 255, 100.0]	[0.0, 437.0, 90.588, 255, 100.0]	[0.0, 437.0, 90.588, 255, 100.0]	[0.0, 437.0, 90.588, 255, 100.0]	[0.0, 339.0, 69.697, 231, 90.588]	[0.0, 338.0, 69.264, 231, 90.588]	[0.0, 455.0, 95.686, 255, 100.0]	[0.0, 339.0, 69.697, 231, 90.588]	[0.0, 339.0, 69.697, 231, 90.588]	[0.0, 426.0, 87.451, 255, 100.0]	[0.0, 339.0, 69.697, 231, 90.588]	[0.0, 455.0, 95.686, 255, 100.0]	[0.0, 456.0, 96.078, 255, 100.0]	[0.0, 436.0, 90.98, 255, 100.0]	[0.0, 288.0, 94.286, 175, 68.627]	[0.0, 434.0, 90.588, 255, 100.0]	[0.0, 456.0, 96.078, 255, 100.0]	[0.0, 429.0, 88.235, 255, 100.0]	[0.0, 434.0, 90.588, 255, 100.0]	[0.0, 434.0, 90.588, 255, 100.0]	[0.0, 434.0, 90.588, 255, 100.0]	[0.0, 434.0, 90.588, 255, 100.0]	[0.0, 438.0, 91.373, 255, 100.0]	[0.0, 428.0, 87.843, 255, 100.0]	[0.0, 438.0, 91.373, 255, 100.0]	[0.0, 428.0, 87.843, 255, 100.0]	[0.0, 453.0, 94.118, 255, 100.0]	[0.0, 453.0, 94.118, 255, 100.0]	[0.0, 434.0, 94.348, 230, 90.196]	[0.0, 449.0, 95.294, 255, 100.0]	[0.0, 440.0, 90.98, 255, 100.0]	[0.0, 434.0, 89.412, 255, 100.0]	[0.0, 434.0, 90.98, 255, 100.0]	[0.0, 66.2, 25.346, 217, 85.098]	[0.0, 439.0, 92.157, 255, 100.0]	[0.0, 439.0, 92.157, 255, 100.0]	[0.0, 439.0, 92.157, 255, 100.0]
T4SS	VirB10	[0.0, 554.0, 84.01, 394, 100.254]	[0.0, 481.0, 72.98, 396, 100.763]	[0.0, 556.0, 84.264, 394, 100.254]	[0.0, 554.0, 84.01, 394, 100.254]	[0.0, 479.0, 72.727, 396, 100.763]	[0.0, 555.0, 84.518, 394, 100.254]	[0.0, 553.0, 84.264, 394, 100.254]	[0.0, 554.0, 84.01, 394, 100.254]	[0.0, 557.0, 84.518, 394, 100.254]	[0.0, 557.0, 84.518, 394, 100.254]	[0.0, 557.0, 84.518, 394, 100.254]	[0.0, 328.0, 48.478, 427, 108.651]	[0.0, 324.0, 48.946, 427, 108.651]	[0.0, 593.0, 87.342, 395, 100.509]	[0.0, 326.0, 48.148, 432, 109.924]	[0.0, 328.0, 48.478, 427, 108.651]	[0.0, 479.0, 72.727, 396, 100.763]	[0.0, 327.0, 48.148, 432, 109.924]	[0.0, 593.0, 87.342, 395, 100.509]	[0.0, 607.0, 88.071, 394, 100.254]	[0.0, 558.0, 84.518, 394, 100.254]	[0.0, 607.0, 88.071, 394, 100.254]	[0.0, 556.0, 84.264, 394, 100.254]	[0.0, 604.0, 89.822, 393, 100.0]	[0.0, 479.0, 72.727, 396, 100.763]	[0.0, 556.0, 84.264, 394, 100.254]	[0.0, 556.0, 84.264, 394, 100.254]	[0.0, 556.0, 84.264, 394, 100.254]	[0.0, 556.0, 84.264, 394, 100.254]	[0.0, 559.0, 84.518, 394, 100.254]	[0.0, 481.0, 72.98, 396, 100.763]	[0.0, 559.0, 84.518, 394, 100.254]	[0.0, 481.0, 73.232, 396, 100.763]	[0.0, 587.0, 86.869, 396, 100.763]	[0.0, 587.0, 86.869, 396, 100.763]	[0.0, 550.0, 82.234, 394, 100.254]	[0.0, 600.0, 88.041, 393, 100.0]	[0.0, 561.0, 84.518, 394, 100.254]	[0.0, 499.0, 75.949, 395, 100.509]	[0.0, 417.0, 85.441, 261, 66.412]	[0.0, 90.9, 28.079, 203, 51.654]	[0.0, 551.0, 84.01, 394, 100.254]	[0.0, 551.0, 84.01, 394, 100.254]	[0.0, 551.0, 84.01, 394, 100.254]
T4SS	VirB11	[0.0, 684, 93.66, 347, 98.58]	[0.0, 702, 95.17, 352, 100.0]	[0.0, 684, 93.66, 347, 98.58]	[0.0, 684, 93.66, 347, 98.58]	[0.0, 701, 96.532, 346, 98.295]	[0.0, 684, 93.66, 347, 98.58]	[0.0, 688, 94.236, 347, 98.58]	[0.0, 684, 93.66, 347, 98.58]	[0.0, 684, 93.66, 347, 98.58]	[0.0, 684, 93.66, 347, 98.58]	[0.0, 684, 93.66, 347, 98.58]	[0.0, 605, 81.871, 342, 97.159]	[0.0, 606, 82.164, 342, 97.159]	[0.0, 721, 97.727, 352, 100.0]	[0.0, 605, 81.871, 342, 97.159]	[0.0, 605, 81.871, 342, 97.159]	[0.0, 700, 94.886, 352, 100.0]	[0.0, 605, 81.871, 342, 97.159]	[0.0, 721, 97.727, 352, 100.0]	[0.0, 714, 96.591, 352, 100.0]	[0.0, 684, 93.66, 347, 98.58]	[0.0, 363, 96.667, 180, 51.136]	[0.0, 684, 93.66, 347, 98.58]	[0.0, 721, 98.011, 352, 100.0]	[0.0, 701, 96.532, 346, 98.295]	[0.0, 684, 93.66, 347, 98.58]	[0.0, 684, 93.66, 347, 98.58]	[0.0, 684, 93.66, 347, 98.58]	[0.0, 684, 93.66, 347, 98.58]	[0.0, 365, 84.211, 209, 59.375]	[0.0, 702, 95.17, 352, 100.0]	[0.0, 690, 94.236, 347, 98.58]	[0.0, 702, 95.17, 352, 100.0]	[0.0, 717, 97.443, 352, 100.0]	[0.0, 719, 97.727, 352, 100.0]	[0.0, 712, 96.296, 351, 99.716]	[0.0, 714, 96.591, 352, 100.0]	[0.0, 687, 93.948, 347, 98.58]	[0.0, 709, 95.739, 352, 100.0]	[0.0, 687, 94.22, 346, 98.295]	[0.0, 208, 37.462, 331, 94.034]	[0.0, 684, 93.913, 345, 98.011]	[0.0, 684, 93.913, 345, 98.011]	[0.0, 684, 93.913, 345, 98.011]
T4SS	VirD4	[0.0, 1043.0, 93.178, 557, 100.0]	[0.0, 1049.0, 93.716, 557, 100.0]	[0.0, 1047.0, 93.537, 557, 100.0]	[0.0, 1047.0, 93.537, 557, 100.0]	[0.0, 1047.0, 93.537, 557, 100.0]	[0.0, 1047.0, 93.537, 557, 100.0]	[0.0, 1049.0, 93.716, 557, 100.0]	[0.0, 1047.0, 93.537, 557, 100.0]	[0.0, 1046.0, 93.537, 557, 100.0]	[0.0, 1043.0, 93.178, 557, 100.0]	[0.0, 1043.0, 93.178, 557, 100.0]	[0.0, 1045.0, 92.986, 556, 99.82]	[0.0, 1040.0, 92.998, 557, 100.0]	[0.0, 1046.0, 93.357, 557, 100.0]	[0.0, 1047.0, 93.537, 557, 100.0]	[0.0, 1045.0, 92.986, 556, 99.82]	[0.0, 1046.0, 93.357, 557, 100.0]	[0.0, 1047.0, 93.537, 557, 100.0]	[0.0, 1046.0, 93.357, 557, 100.0]	[0.0, 1048.0, 93.896, 557, 100.0]	[0.0, 1047.0, 93.537, 557, 100.0]	[0.0, 1045.0, 93.178, 557, 100.0]	[0.0, 1047.0, 93.357, 557, 100.0]	[0.0, 1045.0, 93.178, 557, 100.0]	[0.0, 1047.0, 93.537, 557, 100.0]	[0.0, 1047.0, 93.357, 557, 100.0]	[0.0, 1044.0, 93.357, 557, 100.0]	[0.0, 1044.0, 93.357, 557, 100.0]	[0.0, 1044.0, 93.357, 557, 100.0]	[0.0, 1048.0, 93.705, 556, 99.82]	[0.0, 1050.0, 93.716, 557, 100.0]	[0.0, 1048.0, 93.705, 556, 99.82]	[0.0, 1040.0, 92.639, 557, 100.0]	[0.0, 1044.0, 93.165, 556, 99.82]	[0.0, 1045.0, 93.345, 556, 99.82]	[0.0, 1052.0, 94.065, 556, 99.82]	[0.0, 813.0, 75.192, 520, 93.357]	[0.0, 1048.0, 93.705, 556, 99.82]	[0.0, 1043.0, 93.165, 556, 99.82]	[0.0, 1044.0, 93.165, 556, 99.82]	[0.0, 56.2, 20.359, 334, 59.964]	[0.0, 1045.0, 93.716, 557, 100.0]	[0.0, 1045.0, 93.716, 557, 100.0]	[0.0, 1045.0, 93.716, 557, 100.0]
T6SS	vasA	[1.2, 29.6, 45.714, 35, 5.503]	[1.1, 29.6, 45.714, 35, 5.503]	[1.1, 29.6, 45.714, 35, 5.503]	[1.1, 29.6, 45.714, 35, 5.503]	[1.1, 29.6, 45.714, 35, 5.503]	[1.1, 29.6, 45.714, 35, 5.503]	[0.91, 30.0, 45.714, 35, 5.503]	[1.1, 29.6, 45.714, 35, 5.503]	[1.2, 29.6, 45.714, 35, 5.503]	[1.1, 29.6, 45.714, 35, 5.503]	[1.1, 29.6, 45.714, 35, 5.503]	[1.0, 29.6, 45.714, 35, 5.503]	[0.99, 29.6, 45.714, 35, 5.503]	[1.1, 29.6, 45.714, 35, 5.503]	[1.2, 29.6, 45.714, 35, 5.503]	[1.0, 29.6, 45.714, 35, 5.503]	[1.2, 29.6, 45.714, 35, 5.503]	[1.4, 29.3, 36.842, 38, 5.975]	[1.1, 29.6, 45.714, 35, 5.503]	[1.1, 29.6, 45.714, 35, 5.503]	[0.82, 30.0, 28.261, 92, 14.465]	[1.1, 29.6, 45.714, 35, 5.503]	[0.92, 30.0, 45.714, 35, 5.503]	[1.0, 29.6, 45.714, 35, 5.503]	[1.1, 29.6, 45.714, 35, 5.503]	[1.1, 29.6, 45.714, 35, 5.503]	[1.1, 29.6, 45.714, 35, 5.503]	[1.2, 29.6, 45.714, 35, 5.503]	[1.2, 29.6, 45.714, 35, 5.503]	[0.0, 1115.0, 95.44, 636, 100.0]	[1.1, 29.6, 45.714, 35, 5.503]	[0.0, 1115.0, 95.44, 636, 100.0]	[1.0, 29.6, 45.714, 35, 5.503]	[0.84, 30.0, 45.714, 35, 5.503]	[1.0, 29.6, 45.714, 35, 5.503]	[0.0, 1179.0, 100.0, 636, 100.0]	[0.0, 256.0, 34.231, 631, 99.214]	[0.0, 1126.0, 95.597, 636, 100.0]	[0.85, 30.4, 26.23, 122, 19.182]	[1.9, 28.9, 30.435, 69, 10.849]	[0.0, 734.0, 63.636, 627, 98.585]	[3.6, 28.1, 52.174, 23, 3.616]	[3.5, 28.1, 28.44, 109, 17.138]	[3.5, 28.1, 28.44, 109, 17.138]
T6SS	vasK	[0.97, 30.8, 38.71, 93, 7.908]	[1.0, 30.8, 38.71, 93, 7.908]	[1.2, 30.8, 43.75, 48, 4.082]	[0.9, 31.2, 38.71, 93, 7.908]	[0.31, 32.3, 39.785, 93, 7.908]	[0.096, 32.0, 50.0, 26, 2.211]	[1.2, 30.4, 46.667, 30, 2.551]	[0.91, 31.2, 38.71, 93, 7.908]	[1.2, 30.8, 43.75, 48, 4.082]	[0.35, 32.3, 39.785, 93, 7.908]	[0.35, 32.3, 39.785, 93, 7.908]	[2.4, 29.6, 48.485, 33, 2.806]	[0.71, 31.2, 38.71, 93, 7.908]	[0.9, 31.2, 38.71, 93, 7.908]	[0.37, 32.3, 39.785, 93, 7.908]	[2.4, 29.6, 48.485, 33, 2.806]	[1.1, 30.8, 39.13, 46, 3.912]	[1.2, 30.8, 43.75, 48, 4.082]	[0.97, 30.8, 38.71, 93, 7.908]	[0.33, 32.3, 39.785, 93, 7.908]	[0.99, 30.8, 39.13, 46, 3.912]	[0.72, 31.2, 41.026, 78, 6.633]	[1.2, 30.8, 43.75, 48, 4.082]	[0.74, 31.2, 41.026, 78, 6.633]	[0.3, 32.7, 39.785, 93, 7.908]	[1.2, 30.8, 43.75, 48, 4.082]	[0.33, 32.3, 36.111, 36, 3.061]	[0.34, 32.3, 36.111, 36, 3.061]	[0.34, 32.3, 36.111, 36, 3.061]	[0.0, 1766.0, 100.0, 1176, 100.0]	[0.68, 31.6, 37.0, 100, 8.503]	[0.0, 1766.0, 100.0, 1176, 100.0]	[0.15, 33.5, 33.962, 53, 4.507]	[2.3, 29.6, 44.828, 29, 2.466]	[2.5, 29.6, 48.485, 33, 2.806]	[0.0, 1169.0, 96.504, 801, 68.112]	[0.0, 191.0, 36.538, 312, 26.531]	[0.0, 1722.0, 97.279, 1176, 100.0]	[0.36, 32.3, 56.522, 23, 1.956]	[1.9, 30.0, 33.333, 36, 3.061]	[0.0, 484.0, 49.025, 718, 61.054]	[2.2, 30.0, 48.485, 33, 2.806]	[2.2, 30.0, 48.485, 33, 2.806]	[2.2, 30.0, 48.485, 33, 2.806]
T6SS	vasF	[0.0, 54.3, 34.188, 117, 26.712]	[0.0, 54.7, 34.188, 117, 26.712]	[0.0, 54.3, 34.188, 117, 26.712]	[0.0, 54.3, 34.188, 117, 26.712]	[0.0, 54.7, 34.188, 117, 26.712]	[0.0, 54.3, 34.188, 117, 26.712]	[0.0, 55.1, 34.188, 117, 26.712]	[0.0, 54.3, 34.188, 117, 26.712]	[0.0, 54.3, 34.188, 117, 26.712]	[0.0, 55.5, 34.188, 117, 26.712]	[0.0, 55.5, 34.188, 117, 26.712]	[0.0, 53.9, 34.188, 117, 26.712]	[0.0, 55.5, 34.188, 117, 26.712]	[0.0, 54.3, 34.188, 117, 26.712]	[0.0, 55.5, 34.188, 117, 26.712]	[0.0, 53.9, 34.188, 117, 26.712]	[0.0, 54.3, 34.188, 117, 26.712]	[0.0, 54.3, 34.188, 117, 26.712]	[0.0, 54.7, 34.188, 117, 26.712]	[0.0, 54.3, 34.188, 117, 26.712]	[0.0, 54.7, 34.188, 117, 26.712]	[0.0, 54.7, 34.188, 117, 26.712]	[0.0, 54.3, 34.188, 117, 26.712]	[0.0, 54.3, 34.188, 117, 26.712]	[0.0, 54.3, 34.188, 117, 26.712]	[0.0, 54.3, 34.188, 117, 26.712]	[0.0, 54.3, 34.188, 117, 26.712]	[0.0, 54.3, 34.188, 117, 26.712]	[0.0, 54.3, 34.188, 117, 26.712]	[0.0, 354.0, 57.632, 380, 86.758]	[0.0, 54.3, 34.188, 117, 26.712]	[0.0, 354.0, 57.632, 380, 86.758]	[0.0, 53.9, 34.188, 117, 26.712]	[0.0, 52.8, 34.188, 117, 26.712]	[0.0, 53.9, 34.188, 117, 26.712]	[0.0, 712.0, 100.0, 438, 100.0]	[0.0, 52.4, 33.333, 117, 26.712]	[0.0, 356.0, 57.632, 380, 86.758]	[0.0, 53.1, 33.333, 117, 26.712]	[0.0, 52.8, 33.333, 117, 26.712]	[0.0, 667.0, 93.151, 438, 100.0]	[0.0, 53.9, 33.333, 117, 26.712]	[0.0, 53.9, 33.333, 117, 26.712]	[0.0, 53.9, 33.333, 117, 26.712]
T6SS	ntrC	[0.0, 647, 81.92, 448, 100.0]	[0.0, 649, 81.473, 448, 100.0]	[0.0, 652, 82.143, 448, 100.0]	[0.0, 650, 81.92, 448, 100.0]	[0.0, 639, 79.691, 453, 101.116]	[0.0, 280, 44.325, 467, 104.241]	[0.0, 280, 44.325, 467, 104.241]	[0.0, 650, 81.92, 448, 100.0]	[0.0, 647, 81.92, 448, 100.0]	[0.0, 649, 81.92, 448, 100.0]	[0.0, 649, 81.92, 448, 100.0]	[0.0, 643, 81.25, 448, 100.0]	[0.0, 632, 80.134, 448, 100.0]	[0.0, 620, 81.027, 448, 100.0]	[0.0, 649, 81.92, 448, 100.0]	[0.0, 643, 81.25, 448, 100.0]	[0.0, 645, 81.027, 448, 100.0]	[0.0, 649, 81.473, 448, 100.0]	[0.0, 635, 81.25, 448, 100.0]	[0.0, 648, 81.696, 448, 100.0]	[0.0, 648, 81.027, 448, 100.0]	[0.0, 645, 81.696, 448, 100.0]	[0.0, 652, 82.143, 448, 100.0]	[0.0, 648, 81.92, 448, 100.0]	[0.0, 645, 81.473, 448, 100.0]	[0.0, 652, 82.143, 448, 100.0]	[0.0, 647, 81.92, 448, 100.0]	[0.0, 647, 81.92, 448, 100.0]	[0.0, 647, 81.92, 448, 100.0]	[0.0, 784, 99.777, 448, 100.0]	[0.0, 648, 81.473, 448, 100.0]	[0.0, 786, 100.0, 448, 100.0]	[0.0, 626, 81.696, 448, 100.0]	[0.0, 642, 81.473, 448, 100.0]	[0.0, 642, 81.473, 448, 100.0]	[0.0, 748, 94.42, 448, 100.0]	[0.0, 276, 43.524, 471, 105.134]	[0.0, 774, 97.991, 448, 100.0]	[0.0, 642, 81.737, 449, 100.223]	[0.0, 650, 82.589, 448, 100.0]	[0.0, 744, 93.527, 448, 100.0]	[0.0, 757, 94.196, 448, 100.0]	[0.0, 757, 94.196, 448, 100.0]	[0.0, 757, 94.196, 448, 100.0]
T6SS	vgrG	[4.8, 27.7, 30.667, 75, 11.062]	[4.5, 27.7, 37.5, 56, 8.26]	[3.1, 28.5, 43.243, 37, 5.457]	[4.7, 27.7, 56.522, 23, 3.392]	[3.3, 28.1, 56.522, 23, 3.392]	[6.9, 27.3, 26.966, 89, 13.127]	[1.9, 28.9, 40.323, 62, 9.145]	[1.3, 29.6, 32.075, 53, 7.817]	[3.1, 28.5, 43.243, 37, 5.457]	[4.4, 27.7, 27.66, 94, 13.864]	[5.9, 27.3, 34.884, 43, 6.342]	[3.3, 28.1, 36.111, 36, 5.31]	[0.92, 30.0, 26.812, 138, 20.354]	[6.9, 27.3, 27.381, 84, 12.389]	[3.8, 28.1, 34.375, 64, 9.44]	[3.3, 28.1, 36.111, 36, 5.31]	[0.56, 30.8, 33.333, 69, 10.177]	[6.5, 27.3, 26.966, 89, 13.127]	[4.1, 28.1, 37.5, 56, 8.26]	[1.7, 29.3, 25.893, 112, 16.519]	[0.27, 32.0, 51.852, 27, 3.982]	[1.7, 29.3, 25.893, 112, 16.519]	[3.1, 28.5, 43.243, 37, 5.457]	[2.7, 28.5, 39.623, 53, 7.817]	[3.4, 28.1, 56.522, 23, 3.392]	[2.7, 28.5, 43.243, 37, 5.457]	[2.1, 28.9, 35.593, 59, 8.702]	[1.2, 29.6, 29.126, 103, 15.192]	[2.2, 28.9, 35.593, 59, 8.702]	[0.0, 1390.0, 99.853, 678, 100.0]	[3.0, 28.5, 28.07, 57, 8.407]	[0.0, 1390.0, 99.853, 678, 100.0]	[0.92, 30.0, 32.836, 67, 9.882]	[2.0, 28.9, 46.429, 28, 4.13]	[3.9, 28.1, 29.032, 93, 13.717]	[0.0, 1344.0, 96.603, 677, 99.853]	[0.0, 290.0, 33.453, 559, 82.448]	[0.0, 1343.0, 96.75, 677, 99.853]	[1.9, 29.3, 29.412, 102, 15.044]	[1.6, 29.3, 45.455, 33, 4.867]	[0.0, 608.0, 49.383, 648, 95.575]	[0.9, 30.4, 27.778, 54, 7.965]	[0.9, 30.4, 27.778, 54, 7.965]	[0.9, 30.4, 27.778, 54, 7.965]
T6SS	VCA0108	[1.4, 28.9, 30.909, 55, 11.066]	[1.7, 28.9, 30.909, 55, 11.066]	[0.95, 29.6, 29.825, 57, 11.469]	[0.056, 33.5, 27.885, 104, 20.926]	[1.0, 29.3, 30.909, 55, 11.066]	[0.48, 30.4, 32.727, 55, 11.066]	[3.1, 27.7, 29.825, 57, 11.469]	[0.058, 33.5, 27.885, 104, 20.926]	[1.4, 28.9, 30.909, 55, 11.066]	[0.62, 30.0, 29.825, 57, 11.469]	[0.62, 30.0, 29.825, 57, 11.469]	[3.5, 27.7, 28.736, 87, 17.505]	[2.0, 28.5, 30.909, 55, 11.066]	[1.7, 28.9, 30.909, 55, 11.066]	[0.66, 30.0, 29.825, 57, 11.469]	[3.5, 27.7, 28.736, 87, 17.505]	[1.9, 28.5, 39.394, 33, 6.64]	[0.15, 32.3, 30.909, 55, 11.066]	[2.4, 28.1, 28.736, 87, 17.505]	[1.7, 28.5, 30.909, 55, 11.066]	[1.1, 29.3, 30.909, 55, 11.066]	[1.6, 28.9, 30.909, 55, 11.066]	[1.3, 29.3, 30.909, 55, 11.066]	[2.3, 28.1, 28.736, 87, 17.505]	[1.8, 28.5, 30.909, 55, 11.066]	[1.3, 29.3, 30.909, 55, 11.066]	[1.3, 29.3, 30.909, 55, 11.066]	[1.3, 29.3, 30.909, 55, 11.066]	[1.4, 29.3, 30.909, 55, 11.066]	[0.0, 956.0, 100.0, 492, 98.994]	[1.6, 28.9, 23.077, 91, 18.31]	[0.0, 956.0, 100.0, 492, 98.994]	[2.2, 28.5, 25.0, 76, 15.292]	[0.63, 30.0, 41.935, 31, 6.237]	[3.5, 27.7, 48.148, 27, 5.433]	[0.0, 948.0, 97.988, 497, 100.0]	[0.0, 457.0, 49.17, 482, 96.982]	[0.0, 947.0, 99.187, 492, 98.994]	[0.94, 29.6, 31.373, 51, 10.262]	[0.14, 32.3, 24.39, 82, 16.499]	[0.0, 810.0, 82.245, 490, 98.592]	[0.68, 30.0, 33.333, 27, 5.433]	[0.67, 30.0, 33.333, 27, 5.433]	[0.67, 30.0, 33.333, 27, 5.433]
T6SS	VCA0111	[0.2, 31.2, 34.118, 85, 24.566]	[0.97, 28.9, 31.313, 99, 28.613]	[1.4, 28.5, 31.313, 99, 28.613]	[0.2, 31.2, 34.118, 85, 24.566]	[0.9, 28.9, 31.313, 99, 28.613]	[1.1, 28.5, 31.313, 99, 28.613]	[1.7, 28.1, 31.313, 99, 28.613]	[0.2, 31.2, 34.118, 85, 24.566]	[0.2, 31.2, 34.118, 85, 24.566]	[0.94, 28.9, 31.313, 99, 28.613]	[0.94, 28.9, 31.313, 99, 28.613]	[0.88, 28.9, 31.068, 103, 29.769]	[0.12, 31.6, 42.5, 40, 11.561]	[0.96, 28.9, 31.313, 99, 28.613]	[0.99, 28.9, 31.313, 99, 28.613]	[0.89, 28.9, 31.068, 103, 29.769]	[1.4, 28.5, 31.313, 99, 28.613]	[0.95, 28.9, 31.313, 99, 28.613]	[0.93, 28.9, 31.313, 99, 28.613]	[0.89, 28.9, 31.313, 99, 28.613]	[0.92, 28.9, 31.313, 99, 28.613]	[0.89, 28.9, 31.313, 99, 28.613]	[0.98, 28.9, 31.313, 99, 28.613]	[0.18, 31.2, 33.333, 48, 13.873]	[0.27, 30.8, 33.333, 48, 13.873]	[0.19, 31.2, 34.118, 85, 24.566]	[0.95, 28.9, 31.313, 99, 28.613]	[0.21, 31.2, 34.118, 85, 24.566]	[0.99, 28.9, 31.313, 99, 28.613]	[0.0, 636.0, 100.0, 319, 92.197]	[1.4, 28.5, 31.313, 99, 28.613]	[0.0, 636.0, 100.0, 319, 92.197]	[0.67, 29.3, 32.0, 50, 14.451]	[1.4, 28.5, 31.068, 103, 29.769]	[0.89, 28.9, 31.068, 103, 29.769]	[0.0, 605.0, 95.925, 319, 92.197]	[0.0, 129.0, 34.51, 255, 73.699]	[0.0, 613.0, 96.865, 319, 92.197]	[1.6, 28.1, 31.313, 99, 28.613]	[0.39, 30.0, 37.255, 51, 14.74]	[0.0, 288.0, 50.476, 315, 91.04]	[0.8, 29.3, 50.0, 28, 8.092]	[0.8, 29.3, 50.0, 28, 8.092]	[0.8, 29.3, 50.0, 28, 8.092]
T6SS	VCA0112	[0.0, 392.0, 82.203, 236, 98.745]	[0.0, 391.0, 81.013, 237, 99.163]	[0.0, 355.0, 76.623, 231, 96.653]	[0.0, 395.0, 83.051, 236, 98.745]	[0.0, 391.0, 81.78, 236, 98.745]	[0.0, 388.0, 80.952, 231, 96.653]	[0.0, 391.0, 81.385, 231, 96.653]	[0.0, 395.0, 83.051, 236, 98.745]	[0.0, 355.0, 76.623, 231, 96.653]	[0.0, 394.0, 83.117, 231, 96.653]	[0.0, 394.0, 83.117, 231, 96.653]	[0.0, 394.0, 83.043, 230, 96.234]	[0.0, 380.0, 78.059, 237, 99.163]	[0.0, 390.0, 80.932, 236, 98.745]	[0.0, 393.0, 81.78, 236, 98.745]	[0.0, 394.0, 83.043, 230, 96.234]	[0.0, 390.0, 82.174, 230, 96.234]	[0.0, 398.0, 82.7, 237, 99.163]	[0.0, 391.0, 81.356, 236, 98.745]	[0.0, 395.0, 82.627, 236, 98.745]	[0.0, 394.0, 84.716, 229, 95.816]	[0.0, 395.0, 82.203, 236, 98.745]	[0.0, 394.0, 81.385, 231, 96.653]	[0.0, 398.0, 83.051, 236, 98.745]	[0.0, 397.0, 84.956, 226, 94.561]	[0.0, 355.0, 76.623, 231, 96.653]	[0.0, 355.0, 76.623, 231, 96.653]	[0.0, 355.0, 76.623, 231, 96.653]	[0.0, 355.0, 76.623, 231, 96.653]	[0.0, 443.0, 93.191, 235, 98.326]	[0.0, 394.0, 81.857, 237, 99.163]	[0.0, 443.0, 93.191, 235, 98.326]	[0.0, 395.0, 83.117, 231, 96.653]	[0.0, 393.0, 82.684, 231, 96.653]	[0.0, 390.0, 81.435, 237, 99.163]	[0.0, 442.0, 92.373, 236, 98.745]	[0.0, 44.3, 71.429, 28, 11.715]	[0.0, 442.0, 92.797, 236, 98.745]	[0.0, 395.0, 85.841, 226, 94.561]	[0.3, 29.6, 33.333, 48, 20.084]	[0.0, 472.0, 98.326, 239, 100.0]	[0.0, 436.0, 92.34, 235, 98.326]	[0.0, 436.0, 92.34, 235, 98.326]	[0.0, 436.0, 92.34, 235, 98.326]
T6SS	VCA0113	[0.97, 28.1, 31.343, 67, 30.876]	[1.4, 27.3, 32.787, 61, 28.111]	[0.95, 28.1, 31.343, 67, 30.876]	[0.94, 28.1, 31.343, 67, 30.876]	[0.74, 28.1, 41.026, 39, 17.972]	[0.43, 28.9, 43.59, 39, 17.972]	[0.78, 28.1, 43.59, 39, 17.972]	[0.94, 28.1, 31.343, 67, 30.876]	[0.61, 28.5, 47.826, 23, 10.599]	[1.8, 26.9, 32.787, 61, 28.111]	[1.8, 26.9, 32.787, 61, 28.111]	[1.3, 27.3, 31.343, 67, 30.876]	[0.47, 28.9, 47.826, 23, 10.599]	[0.59, 28.5, 31.343, 67, 30.876]	[1.8, 26.9, 31.429, 35, 16.129]	[1.3, 27.3, 31.343, 67, 30.876]	[1.2, 27.7, 53.333, 30, 13.825]	[0.58, 28.5, 47.059, 34, 15.668]	[0.57, 28.5, 31.343, 67, 30.876]	[1.6, 26.9, 32.787, 61, 28.111]	[0.86, 28.1, 31.343, 67, 30.876]	[0.75, 28.1, 43.243, 37, 17.051]	[0.96, 28.1, 31.343, 67, 30.876]	[0.79, 28.1, 31.343, 67, 30.876]	[1.6, 27.3, 32.787, 61, 28.111]	[0.76, 28.1, 31.343, 67, 30.876]	[0.94, 28.1, 31.343, 67, 30.876]	[0.98, 28.1, 31.343, 67, 30.876]	[0.98, 28.1, 31.343, 67, 30.876]	[4.0, 26.2, 42.222, 45, 20.737]	[1.3, 27.3, 32.787, 61, 28.111]	[4.0, 26.2, 42.222, 45, 20.737]	[1.4, 27.3, 31.343, 67, 30.876]	[2.5, 26.6, 31.343, 67, 30.876]	[1.2, 27.3, 30.508, 59, 27.189]	[1.2, 27.7, 32.787, 61, 28.111]	[0.0, 366.0, 91.705, 217, 100.0]	[0.99, 27.7, 48.485, 33, 15.207]	[0.077, 31.6, 32.836, 67, 30.876]	[0.054, 32.0, 32.836, 67, 30.876]	[0.0, 377.0, 94.931, 217, 100.0]	[1.5, 27.3, 32.787, 61, 28.111]	[1.5, 27.3, 32.787, 61, 28.111]	[1.5, 27.3, 32.787, 61, 28.111]
T6SS	VCA0114	[0.82, 29.6, 35.714, 70, 15.766]	[0.093, 32.7, 36.207, 58, 13.063]	[0.16, 32.0, 36.207, 58, 13.063]	[0.085, 32.7, 36.207, 58, 13.063]	[0.88, 29.3, 33.333, 42, 9.459]	[0.16, 32.0, 43.75, 48, 10.811]	[0.27, 31.2, 34.483, 58, 13.063]	[0.086, 32.7, 36.207, 58, 13.063]	[0.17, 32.0, 36.207, 58, 13.063]	[0.15, 32.0, 36.207, 58, 13.063]	[0.15, 32.0, 36.207, 58, 13.063]	[2.2, 28.1, 33.333, 42, 9.459]	[0.63, 30.0, 26.923, 78, 17.568]	[0.94, 29.3, 33.333, 42, 9.459]	[0.15, 32.0, 36.207, 58, 13.063]	[2.2, 28.1, 33.333, 42, 9.459]	[0.96, 29.3, 33.333, 42, 9.459]	[0.024, 34.7, 28.302, 106, 23.874]	[0.16, 32.0, 36.207, 58, 13.063]	[0.75, 29.6, 36.957, 46, 10.36]	[0.024, 34.7, 28.302, 106, 23.874]	[0.77, 29.6, 36.957, 46, 10.36]	[0.16, 32.0, 36.207, 58, 13.063]	[0.87, 29.3, 33.333, 42, 9.459]	[0.91, 29.3, 33.333, 42, 9.459]	[0.16, 32.0, 36.207, 58, 13.063]	[0.16, 32.0, 36.207, 58, 13.063]	[0.17, 32.0, 36.207, 58, 13.063]	[0.17, 32.0, 36.207, 58, 13.063]	[0.0, 866.0, 100.0, 444, 100.0]	[0.096, 32.7, 36.207, 58, 13.063]	[0.0, 866.0, 100.0, 444, 100.0]	[0.11, 32.3, 36.957, 46, 10.36]	[1.6, 28.5, 34.043, 47, 10.586]	[1.4, 28.9, 34.043, 47, 10.586]	[0.0, 855.0, 98.874, 444, 100.0]	[0.0, 141.0, 28.222, 450, 101.351]	[0.0, 858.0, 98.423, 444, 100.0]	[2.5, 28.1, 28.125, 64, 14.414]	[1.9, 28.5, 28.125, 64, 14.414]	[0.0, 539.0, 61.224, 441, 99.324]	[1.6, 28.9, 41.304, 46, 10.36]	[1.6, 28.9, 41.304, 46, 10.36]	[1.6, 28.9, 41.304, 46, 10.36]
T6SS	clpB2	[0.0, 1632, 97.791, 860, 99.884]	[0.0, 1632, 97.791, 860, 99.884]	[0.0, 1632, 97.791, 860, 99.884]	[0.0, 1630, 97.674, 860, 99.884]	[0.0, 1632, 97.791, 860, 99.884]	[0.0, 1634, 97.791, 860, 99.884]	[0.0, 1630, 97.558, 860, 99.884]	[0.0, 1630, 97.674, 860, 99.884]	[0.0, 1632, 97.791, 860, 99.884]	[0.0, 1625, 97.442, 860, 99.884]	[0.0, 1625, 97.442, 860, 99.884]	[0.0, 1627, 97.326, 860, 99.884]	[0.0, 1623, 97.326, 860, 99.884]	[0.0, 1632, 97.791, 860, 99.884]	[0.0, 1632, 97.791, 860, 99.884]	[0.0, 1627, 97.326, 860, 99.884]	[0.0, 1644, 98.372, 860, 99.884]	[0.0, 1632, 97.791, 860, 99.884]	[0.0, 1630, 97.674, 860, 99.884]	[0.0, 1631, 97.791, 860, 99.884]	[0.0, 1630, 97.674, 860, 99.884]	[0.0, 1632, 97.791, 860, 99.884]	[0.0, 1632, 97.791, 860, 99.884]	[0.0, 1632, 97.791, 860, 99.884]	[0.0, 1631, 97.791, 860, 99.884]	[0.0, 1632, 97.791, 860, 99.884]	[0.0, 1632, 97.791, 860, 99.884]	[0.0, 1632, 97.791, 860, 99.884]	[0.0, 1632, 97.791, 860, 99.884]	[0.0, 1655, 98.955, 861, 100.0]	[0.0, 1630, 97.674, 860, 99.884]	[0.0, 1655, 98.955, 861, 100.0]	[0.0, 1625, 97.442, 860, 99.884]	[0.0, 1633, 97.674, 860, 99.884]	[0.0, 1629, 97.442, 860, 99.884]	[0.0, 1669, 100.0, 861, 100.0]	[0.0, 1596, 96.748, 861, 100.0]	[0.0, 1661, 99.535, 861, 100.0]	[0.0, 1631, 97.558, 860, 99.884]	[0.0, 1627, 97.442, 860, 99.884]	[0.0, 1632, 97.907, 860, 99.884]	[0.0, 1644, 98.605, 860, 99.884]	[0.0, 1644, 98.605, 860, 99.884]	[0.0, 1644, 98.605, 860, 99.884]
T6SS	hcp	[0.94, 27.3, 22.523, 111, 67.273]	[0.96, 27.3, 22.523, 111, 67.273]	[1.0, 27.3, 22.523, 111, 67.273]	[0.65, 27.7, 22.523, 111, 67.273]	[0.87, 27.3, 22.523, 111, 67.273]	[0.93, 27.3, 22.523, 111, 67.273]	[0.91, 27.3, 22.523, 111, 67.273]	[0.65, 27.7, 22.523, 111, 67.273]	[1.0, 27.3, 22.523, 111, 67.273]	[0.96, 27.3, 22.523, 111, 67.273]	[0.96, 27.3, 22.523, 111, 67.273]	[0.89, 27.3, 22.523, 111, 67.273]	[0.69, 27.7, 22.523, 111, 67.273]	[0.98, 27.3, 22.523, 111, 67.273]	[0.9, 27.3, 22.523, 111, 67.273]	[0.89, 27.3, 22.523, 111, 67.273]	[1.0, 27.3, 22.523, 111, 67.273]	[0.94, 27.3, 22.523, 111, 67.273]	[0.96, 27.3, 22.523, 111, 67.273]	[0.86, 27.3, 22.523, 111, 67.273]	[0.95, 27.3, 22.523, 111, 67.273]	[0.87, 27.3, 22.523, 111, 67.273]	[1.0, 27.3, 22.523, 111, 67.273]	[0.86, 27.3, 22.523, 111, 67.273]	[0.9, 27.3, 22.523, 111, 67.273]	[0.98, 27.3, 22.523, 111, 67.273]	[0.98, 27.3, 22.523, 111, 67.273]	[1.0, 27.3, 22.523, 111, 67.273]	[1.0, 27.3, 22.523, 111, 67.273]	[0.35, 28.5, 28.378, 74, 44.848]	[0.93, 27.3, 22.523, 111, 67.273]	[0.35, 28.5, 28.378, 74, 44.848]	[0.96, 27.3, 22.523, 111, 67.273]	[0.9, 27.3, 22.523, 111, 67.273]	[0.9, 27.3, 22.523, 111, 67.273]	[0.0, 38.5, 29.054, 148, 89.697]	[0.0, 314.0, 98.788, 165, 100.0]	[0.4, 28.5, 28.378, 74, 44.848]	[0.61, 28.1, 23.423, 111, 67.273]	[0.52, 28.1, 23.423, 111, 67.273]	[0.0, 318.0, 100.0, 165, 100.0]	[4.5, 25.4, 23.214, 112, 67.879]	[4.5, 25.4, 23.214, 112, 67.879]	[4.5, 25.4, 23.214, 112, 67.879]
T3E	AvrB3	[0.0, 546.0, 100.0, 263, 100.0]	[0.043, 32.7, 30.208, 96, 36.502]	[0.0, 546.0, 100.0, 263, 100.0]	[0.0, 546.0, 100.0, 263, 100.0]	[0.006, 35.0, 30.208, 96, 36.502]	[0.39, 29.6, 29.091, 55, 20.913]	[0.033, 32.7, 30.508, 59, 22.433]	[0.0, 546.0, 100.0, 263, 100.0]	[0.028, 33.1, 30.208, 96, 36.502]	[1.4, 27.7, 28.07, 57, 21.673]	[1.4, 27.7, 28.07, 57, 21.673]	[0.043, 32.7, 36.765, 68, 25.856]	[0.54, 28.9, 28.125, 96, 36.502]	[0.002, 37.4, 31.25, 96, 36.502]	[0.92, 28.5, 28.571, 63, 23.954]	[0.043, 32.7, 36.765, 68, 25.856]	[0.0, 87.0, 27.305, 282, 107.224]	[0.015, 33.9, 30.208, 96, 36.502]	[0.001, 37.4, 31.25, 96, 36.502]	[0.088, 31.6, 30.208, 96, 36.502]	[0.057, 32.3, 30.208, 96, 36.502]	[0.025, 33.1, 30.208, 96, 36.502]	[0.028, 33.1, 30.208, 96, 36.502]	[0.011, 34.3, 30.208, 96, 36.502]	[0.01, 34.7, 30.208, 96, 36.502]	[0.0, 546.0, 100.0, 263, 100.0]	[0.0, 546.0, 100.0, 263, 100.0]	[0.0, 546.0, 100.0, 263, 100.0]	[0.0, 546.0, 100.0, 263, 100.0]	[1.3, 28.1, 28.07, 57, 21.673]	[0.042, 32.7, 30.208, 96, 36.502]	[1.3, 28.1, 28.07, 57, 21.673]	[1.4, 27.7, 28.07, 57, 21.673]	[0.045, 32.3, 39.706, 68, 25.856]	[0.051, 32.3, 36.765, 68, 25.856]	[1.4, 28.1, 28.07, 57, 21.673]	[0.049, 32.3, 25.758, 132, 50.19]	[0.95, 28.5, 57.895, 19, 7.224]	[2.1, 27.3, 28.767, 73, 27.757]	[2.8, 26.9, 30.986, 71, 26.996]	[0.14, 30.8, 36.207, 58, 22.053]	[0.91, 28.5, 36.364, 33, 12.548]	[0.9, 28.5, 36.364, 33, 12.548]	[0.9, 28.5, 36.364, 33, 12.548]
T3E	AvrBs1	[0.6, 30.0, 37.879, 66, 14.831]	[0.38, 30.8, 27.143, 70, 15.73]	[2.2, 28.1, 32.0, 50, 11.236]	[2.8, 27.7, 32.0, 50, 11.236]	[0.58, 30.0, 43.333, 30, 6.742]	[2.6, 27.7, 31.481, 54, 12.135]	[0.79, 29.6, 33.333, 54, 12.135]	[2.9, 27.7, 32.0, 50, 11.236]	[2.2, 28.1, 32.0, 50, 11.236]	[1.0, 29.3, 30.189, 53, 11.91]	[1.1, 29.3, 30.189, 53, 11.91]	[3.1, 27.7, 40.0, 35, 7.865]	[1.9, 28.5, 32.0, 50, 11.236]	[0.58, 30.0, 27.273, 66, 14.831]	[0.74, 29.6, 32.0, 50, 11.236]	[3.1, 27.7, 40.0, 35, 7.865]	[0.0, 690.0, 79.412, 442, 99.326]	[0.45, 30.4, 32.609, 46, 10.337]	[3.0, 27.7, 32.0, 50, 11.236]	[2.0, 28.1, 31.325, 83, 18.652]	[8.4, 26.2, 32.0, 50, 11.236]	[3.4, 27.3, 32.0, 50, 11.236]	[0.0, 413.0, 51.005, 398, 89.438]	[1.5, 28.5, 26.471, 68, 15.281]	[0.53, 30.0, 43.333, 30, 6.742]	[2.5, 28.1, 32.0, 50, 11.236]	[0.0, 558.0, 65.707, 417, 93.708]	[2.3, 28.1, 32.0, 50, 11.236]	[0.0, 558.0, 65.707, 417, 93.708]	[0.023, 34.7, 23.301, 103, 23.146]	[2.2, 28.1, 32.0, 50, 11.236]	[0.025, 34.7, 23.301, 103, 23.146]	[3.2, 27.7, 40.0, 35, 7.865]	[4.3, 27.3, 46.429, 28, 6.292]	[3.4, 27.3, 40.0, 35, 7.865]	[0.0, 884.0, 100.0, 445, 100.0]	[0.15, 31.6, 42.105, 38, 8.539]	[6.2, 26.6, 30.233, 43, 9.663]	[0.0, 884.0, 100.0, 445, 100.0]	[0.45, 30.4, 33.333, 54, 12.135]	[2.6, 28.1, 32.075, 53, 11.91]	[2.6, 28.1, 31.481, 54, 12.135]	[2.6, 28.1, 31.481, 54, 12.135]	[2.6, 28.1, 31.481, 54, 12.135]
T3E	AvrBs2	[0.0, 1239.0, 99.713, 698, 97.214]	[0.0, 1198.0, 96.418, 698, 97.214]	[0.0, 1244.0, 100.0, 698, 97.214]	[0.0, 1233.0, 99.14, 698, 97.214]	[0.0, 63.9, 48.333, 60, 8.357]	[0.0, 64.3, 37.736, 106, 14.763]	[0.0, 65.1, 38.679, 106, 14.763]	[0.0, 1233.0, 99.14, 698, 97.214]	[0.0, 1244.0, 100.0, 698, 97.214]	[0.0, 1182.0, 95.136, 699, 97.354]	[0.0, 1182.0, 95.136, 699, 97.354]	[0.0, 62.8, 39.175, 97, 13.51]	[0.055, 34.3, 36.0, 75, 10.446]	[0.0, 1194.0, 95.708, 699, 97.354]	[0.0, 1182.0, 95.136, 699, 97.354]	[0.0, 62.8, 39.175, 97, 13.51]	[0.0, 1182.0, 94.993, 699, 97.354]	[0.0, 1187.0, 95.422, 699, 97.354]	[0.0, 1191.0, 95.851, 699, 97.354]	[0.0, 63.9, 48.333, 60, 8.357]	[0.0, 1178.0, 94.85, 699, 97.354]	[0.0, 63.9, 48.333, 60, 8.357]	[0.0, 1244.0, 100.0, 698, 97.214]	[0.0, 63.9, 48.333, 60, 8.357]	[0.0, 63.9, 48.333, 60, 8.357]	[0.0, 920.0, 100.0, 498, 69.359]	[0.0, 1243.0, 99.857, 698, 97.214]	[0.0, 1244.0, 100.0, 698, 97.214]	[0.0, 1244.0, 100.0, 698, 97.214]	[0.0, 951.0, 75.971, 695, 96.797]	[0.0, 1184.0, 95.702, 698, 97.214]	[0.0, 951.0, 75.971, 695, 96.797]	[0.0, 62.8, 39.175, 97, 13.51]	[0.0, 62.8, 39.175, 97, 13.51]	[0.0, 62.8, 39.175, 97, 13.51]	[0.0, 954.0, 75.971, 695, 96.797]	[0.0, 1080.0, 85.655, 718, 100.0]	[0.0, 946.0, 76.19, 693, 96.518]	[0.0, 1087.0, 86.963, 698, 97.214]	[0.0, 1085.0, 86.963, 698, 97.214]	[0.0, 929.0, 75.0, 696, 96.936]	[0.0, 702.0, 57.88, 698, 97.214]	[0.0, 702.0, 57.88, 698, 97.214]	[0.0, 702.0, 57.88, 698, 97.214]
T3E	AvrXccA1.1	[0.0, 158.0, 83.505, 97, 97.98]	[0.0, 160.0, 85.263, 95, 95.96]	[0.0, 197.0, 100.0, 99, 100.0]	[0.0, 159.0, 83.505, 97, 97.98]	[0.0, 158.0, 83.158, 95, 95.96]	[9.5, 22.7, 35.556, 45, 45.455]	[0.0, 167.0, 83.505, 97, 97.98]	[0.0, 159.0, 83.505, 97, 97.98]	[0.0, 197.0, 100.0, 99, 100.0]	[0.0, 159.0, 83.158, 95, 95.96]	[0.0, 159.0, 83.158, 95, 95.96]	[0.0, 53.5, 54.902, 51, 51.515]	[0.0, 149.0, 78.947, 95, 95.96]	[0.0, 123.0, 67.01, 97, 97.98]	[0.0, 159.0, 83.158, 95, 95.96]	[0.0, 53.5, 54.902, 51, 51.515]	[0.0, 162.0, 84.375, 96, 96.97]	[0.0, 129.0, 83.75, 80, 80.808]	[0.0, 123.0, 67.01, 97, 97.98]	[4.1, 23.9, 27.451, 51, 51.515]	[0.0, 147.0, 79.167, 96, 96.97]	[0.0, 137.0, 71.429, 98, 98.99]	[0.0, 197.0, 100.0, 99, 100.0]	[1.0, 25.4, 52.632, 19, 19.192]	[0.0, 160.0, 83.505, 97, 97.98]	[0.0, 197.0, 100.0, 99, 100.0]	[0.0, 197.0, 100.0, 99, 100.0]	[0.0, 197.0, 100.0, 99, 100.0]	[0.0, 197.0, 100.0, 99, 100.0]	[0.92, 25.8, 35.0, 60, 60.606]	[0.0, 155.0, 82.292, 96, 96.97]	[0.91, 25.8, 35.0, 60, 60.606]	[0.0, 51.2, 52.941, 51, 51.515]	[0.0, 50.4, 46.479, 71, 71.717]	[0.0, 46.6, 48.611, 72, 72.727]	[1.3, 25.4, 52.941, 17, 17.172]	[0.36, 26.6, 38.71, 31, 31.313]	[1.6, 25.0, 52.941, 17, 17.172]	[0.0, 192.0, 96.97, 99, 100.0]	[0.0, 59.7, 80.0, 35, 35.354]	[0.21, 27.7, 46.154, 26, 26.263]	[0.0, 35.0, 52.778, 36, 36.364]	[0.0, 35.0, 52.778, 36, 36.364]	[0.0, 35.0, 52.778, 36, 36.364]
T3E	AvrXccA1.2	[0.0, 89.7, 25.446, 448, 92.181]	[0.67, 30.0, 33.333, 39, 8.025]	[0.0, 89.7, 25.446, 448, 92.181]	[0.0, 89.7, 25.221, 452, 93.004]	[0.54, 30.0, 35.897, 39, 8.025]	[0.22, 31.6, 36.957, 46, 9.465]	[0.21, 31.6, 36.957, 46, 9.465]	[0.0, 89.7, 25.221, 452, 93.004]	[0.0, 89.7, 25.446, 448, 92.181]	[0.43, 30.8, 26.531, 49, 10.082]	[0.43, 30.8, 26.531, 49, 10.082]	[0.16, 32.0, 21.99, 191, 39.3]	[0.23, 31.6, 26.866, 134, 27.572]	[0.4, 30.8, 39.024, 41, 8.436]	[0.58, 30.4, 33.333, 39, 8.025]	[0.16, 32.0, 21.99, 191, 39.3]	[0.69, 30.0, 33.333, 39, 8.025]	[0.6, 30.0, 26.531, 49, 10.082]	[0.58, 30.0, 33.333, 39, 8.025]	[0.56, 30.0, 26.531, 49, 10.082]	[0.57, 30.0, 33.333, 39, 8.025]	[0.75, 29.6, 33.333, 39, 8.025]	[0.0, 89.7, 25.446, 448, 92.181]	[0.36, 30.8, 39.024, 41, 8.436]	[0.44, 30.4, 39.024, 41, 8.436]	[0.0, 89.7, 25.446, 448, 92.181]	[0.0, 89.7, 25.446, 448, 92.181]	[0.0, 89.7, 25.446, 448, 92.181]	[0.0, 89.7, 25.446, 448, 92.181]	[1.7, 28.9, 30.769, 39, 8.025]	[0.67, 30.0, 33.333, 39, 8.025]	[1.7, 28.9, 30.769, 39, 8.025]	[1.2, 29.3, 39.024, 41, 8.436]	[0.88, 29.6, 26.374, 91, 18.724]	[1.1, 29.3, 30.851, 94, 19.342]	[3.7, 27.7, 30.769, 39, 8.025]	[0.002, 37.7, 30.435, 69, 14.198]	[1.6, 28.9, 30.769, 39, 8.025]	[0.0, 786.0, 81.653, 496, 102.058]	[0.22, 31.6, 27.174, 92, 18.93]	[0.71, 30.0, 33.333, 39, 8.025]	[0.54, 30.4, 33.333, 36, 7.407]	[0.57, 30.0, 33.333, 36, 7.407]	[0.53, 30.4, 33.333, 39, 8.025]
T3E	AvrXccA2	[0.0, 1022.0, 99.596, 495, 100.0]	[0.1, 26.6, 28.846, 52, 10.505]	[0.0, 1025.0, 99.798, 495, 100.0]	[0.0, 1019.0, 99.394, 495, 100.0]	[0.92, 29.6, 22.378, 143, 28.889]	[4.3, 27.3, 40.0, 40, 8.081]	[0.69, 30.0, 25.263, 95, 19.192]	[0.0, 1019.0, 99.394, 495, 100.0]	[0.0, 1025.0, 99.798, 495, 100.0]	[1.2, 29.3, 30.208, 96, 19.394]	[1.3, 29.3, 32.0, 75, 15.152]	[0.15, 32.0, 31.111, 90, 18.182]	[1.6, 28.9, 31.25, 48, 9.697]	[2.5, 28.1, 31.25, 48, 9.697]	[1.4, 29.3, 32.0, 75, 15.152]	[0.15, 32.0, 31.111, 90, 18.182]	[1.9, 28.5, 31.25, 48, 9.697]	[2.0, 28.5, 31.25, 48, 9.697]	[2.5, 28.1, 31.25, 48, 9.697]	[0.63, 30.0, 29.825, 57, 11.515]	[1.6, 28.9, 31.25, 48, 9.697]	[1.9, 28.5, 32.787, 61, 12.323]	[0.0, 1025.0, 99.798, 495, 100.0]	[0.41, 30.8, 32.759, 58, 11.717]	[2.0, 28.5, 31.25, 48, 9.697]	[0.0, 1025.0, 99.798, 495, 100.0]	[0.0, 1025.0, 99.798, 495, 100.0]	[0.0, 1025.0, 99.798, 495, 100.0]	[0.0, 1025.0, 99.798, 495, 100.0]	[1.7, 28.9, 39.286, 28, 5.657]	[1.7, 28.9, 31.25, 48, 9.697]	[1.6, 28.9, 39.286, 28, 5.657]	[0.75, 30.0, 33.333, 48, 9.697]	[0.36, 30.8, 32.812, 64, 12.929]	[0.68, 30.0, 33.333, 48, 9.697]	[1.1, 29.6, 32.558, 43, 8.687]	[1.4, 28.9, 39.394, 33, 6.667]	[4.4, 27.3, 35.294, 51, 10.303]	[0.0, 196.0, 69.343, 137, 27.677]	[3.0, 28.1, 28.0, 75, 15.152]	[8.1, 26.6, 31.25, 48, 9.697]	[3.8, 27.7, 30.303, 33, 6.667]	[3.8, 27.7, 30.303, 33, 6.667]	[3.8, 27.7, 30.303, 33, 6.667]
T3E	HpaA	[0.0, 399.0, 95.941, 271, 100.0]	[0.0, 406.0, 98.155, 271, 100.0]	[0.0, 404.0, 98.155, 271, 100.0]	[0.0, 399.0, 95.941, 271, 100.0]	[0.52, 29.3, 36.667, 60, 22.14]	[2.8, 26.9, 45.833, 24, 8.856]	[1.0, 23.1, 32.353, 34, 12.546]	[0.0, 399.0, 95.941, 271, 100.0]	[0.0, 404.0, 98.155, 271, 100.0]	[0.34, 29.6, 38.333, 60, 22.14]	[0.34, 29.6, 38.333, 60, 22.14]	[1.2, 28.1, 32.5, 40, 14.76]	[1.0, 28.1, 25.0, 72, 26.568]	[0.0, 405.0, 97.786, 271, 100.0]	[0.0, 322.0, 93.133, 233, 85.978]	[1.2, 28.1, 32.5, 40, 14.76]	[0.0, 398.0, 96.679, 271, 100.0]	[0.0, 413.0, 99.262, 271, 100.0]	[0.0, 395.0, 96.679, 271, 100.0]	[0.68, 28.9, 36.667, 60, 22.14]	[0.0, 402.0, 96.679, 271, 100.0]	[0.48, 29.3, 36.667, 60, 22.14]	[0.0, 404.0, 98.155, 271, 100.0]	[0.36, 29.6, 38.333, 60, 22.14]	[0.55, 29.3, 38.333, 60, 22.14]	[0.0, 404.0, 98.155, 271, 100.0]	[0.0, 404.0, 98.155, 271, 100.0]	[0.0, 404.0, 98.155, 271, 100.0]	[0.0, 404.0, 98.155, 271, 100.0]	[0.0, 180.0, 54.815, 270, 99.631]	[0.0, 398.0, 96.679, 271, 100.0]	[0.0, 180.0, 54.815, 270, 99.631]	[1.2, 28.1, 32.5, 40, 14.76]	[0.0, 381.0, 91.513, 271, 100.0]	[1.2, 28.1, 32.5, 40, 14.76]	[0.0, 151.0, 49.635, 274, 101.107]	[0.0, 200.0, 60.517, 271, 100.0]	[0.0, 152.0, 53.65, 274, 101.107]	[0.0, 253.0, 73.063, 271, 100.0]	[0.0, 232.0, 72.694, 271, 100.0]	[0.0, 159.0, 51.095, 274, 101.107]	[0.0, 167.0, 53.704, 270, 99.631]	[0.0, 167.0, 53.704, 270, 99.631]	[0.0, 167.0, 53.704, 270, 99.631]
T3E	XopA	[0.0, 128.0, 73.846, 130, 107.438]	[0.0, 128.0, 70.455, 132, 109.091]	[0.0, 128.0, 73.846, 130, 107.438]	[0.0, 128.0, 73.846, 130, 107.438]	[0.5, 26.9, 56.522, 23, 19.008]	[0.99, 26.2, 62.5, 16, 13.223]	[0.8, 26.6, 56.522, 23, 19.008]	[0.0, 128.0, 73.846, 130, 107.438]	[0.0, 128.0, 73.846, 130, 107.438]	[0.44, 27.3, 34.0, 50, 41.322]	[0.44, 27.3, 34.0, 50, 41.322]	[0.93, 26.2, 56.522, 23, 19.008]	[2.2, 25.0, 52.174, 23, 19.008]	[0.0, 125.0, 83.951, 81, 66.942]	[0.0, 128.0, 70.455, 132, 109.091]	[0.93, 26.2, 56.522, 23, 19.008]	[0.0, 129.0, 67.424, 132, 109.091]	[0.0, 128.0, 70.455, 132, 109.091]	[0.0, 129.0, 70.455, 132, 109.091]	[9.4, 23.5, 29.73, 37, 30.579]	[0.0, 124.0, 69.697, 132, 109.091]	[2.8, 25.0, 32.759, 58, 47.934]	[0.0, 128.0, 73.846, 130, 107.438]	[0.049, 30.0, 61.905, 21, 17.355]	[6.0, 23.9, 30.769, 52, 42.975]	[0.0, 128.0, 73.846, 130, 107.438]	[0.0, 128.0, 73.846, 130, 107.438]	[0.0, 128.0, 73.846, 130, 107.438]	[0.0, 128.0, 73.846, 130, 107.438]	[0.015, 31.6, 47.368, 38, 31.405]	[0.0, 125.0, 74.219, 128, 105.785]	[0.015, 31.6, 47.368, 38, 31.405]	[0.77, 26.6, 56.522, 23, 19.008]	[0.0, 127.0, 69.466, 131, 108.264]	[4.8, 24.3, 45.833, 24, 19.835]	[0.08, 29.6, 45.455, 44, 36.364]	[0.0, 81.3, 68.333, 60, 49.587]	[0.005, 33.1, 50.0, 38, 31.405]	[0.0, 125.0, 82.895, 76, 62.81]	[0.0, 41.2, 73.684, 38, 31.405]	[5.9, 23.9, 61.111, 18, 14.876]	[0.031, 30.8, 62.5, 24, 19.835]	[0.031, 30.8, 62.5, 24, 19.835]	[0.031, 30.8, 62.5, 24, 19.835]
T3E	XopAA	[0.5, 31.2, 30.882, 68, 9.884]	[0.98, 30.0, 34.043, 47, 6.831]	[0.49, 31.2, 30.882, 68, 9.884]	[0.085, 33.5, 36.486, 74, 10.756]	[0.8, 30.4, 22.222, 99, 14.39]	[1.0, 30.0, 28.947, 114, 16.57]	[1.1, 29.6, 34.043, 47, 6.831]	[0.086, 33.5, 36.486, 74, 10.756]	[0.5, 31.2, 30.882, 68, 9.884]	[0.72, 30.4, 28.571, 49, 7.122]	[0.72, 30.4, 28.571, 49, 7.122]	[0.76, 30.4, 28.571, 49, 7.122]	[0.69, 30.4, 28.571, 49, 7.122]	[0.77, 30.4, 26.786, 112, 16.279]	[0.17, 32.7, 35.135, 74, 10.756]	[0.76, 30.4, 28.571, 49, 7.122]	[0.84, 30.4, 22.222, 99, 14.39]	[0.79, 30.4, 22.222, 99, 14.39]	[0.39, 31.2, 35.135, 74, 10.756]	[0.78, 30.4, 26.531, 49, 7.122]	[0.79, 30.4, 22.222, 99, 14.39]	[0.85, 30.0, 34.043, 47, 6.831]	[0.49, 31.2, 30.882, 68, 9.884]	[0.78, 30.4, 22.222, 99, 14.39]	[0.9, 30.0, 34.043, 47, 6.831]	[0.48, 31.2, 30.882, 68, 9.884]	[0.26, 32.0, 35.135, 74, 10.756]	[0.5, 31.2, 30.882, 68, 9.884]	[0.26, 32.0, 35.135, 74, 10.756]	[0.003, 38.5, 23.721, 215, 31.25]	[0.92, 30.0, 34.043, 47, 6.831]	[0.003, 38.5, 23.721, 215, 31.25]	[0.72, 30.4, 28.571, 49, 7.122]	[0.71, 30.4, 28.571, 49, 7.122]	[0.58, 30.8, 32.203, 59, 8.576]	[0.0, 1298.0, 100.0, 688, 100.0]	[2.9, 28.1, 33.333, 33, 4.797]	[0.002, 38.9, 32.143, 56, 8.14]	[0.99, 30.0, 31.667, 60, 8.721]	[0.39, 31.2, 22.105, 95, 13.808]	[0.0, 1148.0, 88.921, 695, 101.017]	[0.023, 35.4, 25.253, 99, 14.39]	[0.022, 35.4, 25.253, 99, 14.39]	[0.022, 35.4, 25.253, 99, 14.39]
T3E	XopAB	[0.0, 98.2, 53.03, 132, 68.394]	[0.48, 28.5, 28.571, 98, 50.777]	[0.0, 98.2, 53.03, 132, 68.394]	[0.0, 98.2, 53.03, 132, 68.394]	[2.6, 26.2, 25.191, 131, 67.876]	[2.2, 26.6, 40.0, 40, 20.725]	[0.058, 31.2, 29.31, 116, 60.104]	[0.0, 98.2, 53.03, 132, 68.394]	[0.0, 98.2, 53.03, 132, 68.394]	[0.88, 27.7, 43.902, 41, 21.244]	[1.4, 26.9, 32.99, 97, 50.259]	[0.81, 27.7, 31.373, 51, 26.425]	[1.6, 26.9, 43.902, 41, 21.244]	[1.6, 26.9, 32.99, 97, 50.259]	[3.0, 26.2, 25.191, 131, 67.876]	[0.82, 27.7, 31.373, 51, 26.425]	[0.0, 91.3, 50.746, 134, 69.43]	[0.56, 28.5, 37.143, 70, 36.269]	[1.9, 26.6, 40.0, 50, 25.907]	[0.6, 28.1, 44.186, 43, 22.28]	[2.3, 26.6, 29.762, 84, 43.523]	[1.1, 27.3, 44.186, 43, 22.28]	[0.0, 98.2, 53.03, 132, 68.394]	[1.2, 27.3, 33.766, 77, 39.896]	[2.3, 26.6, 29.762, 84, 43.523]	[0.0, 78.2, 71.429, 49, 25.389]	[0.0, 98.2, 53.03, 132, 68.394]	[0.0, 98.2, 53.03, 132, 68.394]	[0.0, 98.2, 53.03, 132, 68.394]	[0.0, 102.0, 52.713, 129, 66.839]	[0.65, 28.1, 28.571, 98, 50.777]	[0.0, 102.0, 52.713, 129, 66.839]	[0.46, 28.5, 55.556, 36, 18.653]	[0.75, 28.1, 31.373, 51, 26.425]	[0.84, 27.7, 31.373, 51, 26.425]	[0.0, 98.2, 50.376, 133, 68.912]	[0.9, 24.6, 34.375, 32, 16.58]	[0.0, 99.0, 57.273, 110, 56.995]	[0.78, 28.1, 33.784, 74, 38.342]	[0.74, 28.1, 32.99, 97, 50.259]	[0.0, 382.0, 99.482, 193, 100.0]	[0.0, 97.8, 50.376, 133, 68.912]	[0.0, 97.8, 50.376, 133, 68.912]	[0.0, 97.8, 50.376, 133, 68.912]
T3E	XopAC	[0.0, 43.5, 25.309, 162, 30.224]	[0.4, 30.8, 33.333, 45, 8.396]	[0.0, 50.8, 32.215, 149, 27.799]	[0.0, 43.1, 25.926, 162, 30.224]	[0.37, 30.8, 33.333, 45, 8.396]	[0.0, 40.8, 31.633, 98, 18.284]	[0.18, 32.0, 32.653, 49, 9.142]	[0.0, 43.1, 25.926, 162, 30.224]	[0.0, 50.8, 32.215, 149, 27.799]	[0.001, 40.0, 31.633, 98, 18.284]	[0.001, 40.0, 31.633, 98, 18.284]	[3.7, 27.7, 34.884, 43, 8.022]	[0.001, 40.0, 29.592, 98, 18.284]	[0.0, 41.2, 27.344, 128, 23.881]	[0.0, 46.6, 30.833, 120, 22.388]	[3.7, 27.7, 34.884, 43, 8.022]	[0.73, 30.0, 34.783, 46, 8.582]	[0.39, 30.8, 33.333, 45, 8.396]	[0.0, 41.2, 27.344, 128, 23.881]	[0.0, 40.8, 27.344, 128, 23.881]	[0.0, 41.2, 27.344, 128, 23.881]	[0.37, 30.8, 33.333, 45, 8.396]	[0.0, 50.8, 32.215, 149, 27.799]	[0.0, 40.4, 27.344, 128, 23.881]	[0.38, 30.8, 33.333, 45, 8.396]	[0.0, 50.8, 32.215, 149, 27.799]	[0.0, 43.1, 25.926, 162, 30.224]	[0.0, 50.8, 32.215, 149, 27.799]	[0.0, 43.1, 25.926, 162, 30.224]	[0.0, 56.6, 36.449, 107, 19.963]	[0.0, 53.9, 31.967, 122, 22.761]	[0.0, 56.6, 36.449, 107, 19.963]	[0.001, 40.4, 31.633, 98, 18.284]	[0.0, 40.8, 31.633, 98, 18.284]	[0.0, 40.4, 31.633, 98, 18.284]	[0.0, 57.8, 32.895, 152, 28.358]	[0.0, 60.5, 29.927, 137, 25.56]	[0.0, 55.1, 35.514, 107, 19.963]	[0.0, 47.4, 23.154, 298, 55.597]	[0.0, 47.0, 22.442, 303, 56.53]	[0.0, 51.6, 33.645, 107, 19.963]	[0.0, 59.3, 35.514, 107, 19.963]	[0.0, 59.3, 35.514, 107, 19.963]	[0.0, 59.3, 35.514, 107, 19.963]
T3E	XopAD	[0.59, 33.1, 34.848, 66, 2.255]	[0.56, 33.1, 34.848, 66, 2.255]	[0.55, 33.1, 34.848, 66, 2.255]	[0.58, 33.1, 34.848, 66, 2.255]	[1.7, 31.6, 33.333, 66, 2.255]	[2.2, 31.2, 33.333, 66, 2.255]	[2.0, 31.2, 34.444, 90, 3.075]	[0.59, 33.1, 34.848, 66, 2.255]	[1.8, 31.6, 33.333, 66, 2.255]	[1.6, 31.6, 33.333, 66, 2.255]	[1.6, 31.6, 33.333, 66, 2.255]	[1.6, 31.6, 33.333, 66, 2.255]	[1.6, 31.6, 33.333, 66, 2.255]	[0.58, 33.1, 34.848, 66, 2.255]	[1.8, 31.6, 33.333, 66, 2.255]	[1.6, 31.6, 33.333, 66, 2.255]	[1.9, 31.6, 33.333, 66, 2.255]	[0.54, 33.1, 34.848, 66, 2.255]	[0.59, 33.1, 34.848, 66, 2.255]	[1.6, 31.6, 33.333, 66, 2.255]	[1.8, 31.2, 33.333, 66, 2.255]	[1.7, 31.6, 33.333, 66, 2.255]	[1.8, 31.6, 33.333, 66, 2.255]	[0.47, 33.1, 34.848, 66, 2.255]	[2.0, 31.2, 33.333, 66, 2.255]	[0.52, 33.1, 34.848, 66, 2.255]	[0.57, 33.1, 34.848, 66, 2.255]	[0.59, 33.1, 34.848, 66, 2.255]	[0.59, 33.1, 34.848, 66, 2.255]	[0.0, 3951.0, 78.066, 2927, 100.0]	[0.0, 1899.0, 65.64, 1656, 56.577]	[0.0, 3951.0, 78.066, 2927, 100.0]	[1.8, 31.6, 33.333, 66, 2.255]	[1.6, 31.6, 33.333, 66, 2.255]	[1.6, 31.6, 33.333, 66, 2.255]	[0.0, 4063.0, 79.638, 2927, 100.0]	[0.0, 2521.0, 61.706, 2473, 84.489]	[0.0, 3143.0, 76.096, 2464, 84.182]	[0.0, 3057.0, 71.747, 2467, 84.284]	[0.0, 2596.0, 88.228, 1597, 54.561]	[0.0, 4182.0, 81.079, 2928, 100.034]	[0.0, 4072.0, 79.638, 2927, 100.0]	[0.0, 2746.0, 92.513, 1576, 53.844]	[0.0, 4072.0, 79.638, 2927, 100.0]
T3E	XopAE	[0.0, 92.4, 33.603, 247.0, 36.377]	[0.48, 31.2, 41.463, 41.0, 6.038]	[0.0, 93.6, 33.603, 247.0, 36.377]	[0.0, 93.6, 33.603, 247.0, 36.377]	[4.0, 28.1, 41.935, 31.0, 4.566]	[3.1, 28.5, 31.148, 61.0, 8.984]	[2.0, 28.9, 39.583, 48.0, 7.069]	[0.0, 93.6, 33.603, 247.0, 36.377]	[0.0, 93.6, 33.603, 247.0, 36.377]	[nan, nan, nan, nan, nan]	[nan, nan, nan, nan, nan]	[0.84, 30.0, 41.176, 68.0, 10.015]	[4.3, 27.7, 44.231, 52.0, 7.658]	[6.3, 27.3, 45.161, 31.0, 4.566]	[7.3, 27.3, 36.066, 61.0, 8.984]	[0.85, 30.0, 41.176, 68.0, 10.015]	[3.3, 28.5, 32.727, 55.0, 8.1]	[4.9, 27.7, 36.957, 46.0, 6.775]	[5.8, 27.3, 43.333, 30.0, 4.418]	[6.2, 27.3, 34.0, 50.0, 7.364]	[nan, nan, nan, nan, nan]	[1.6, 29.3, 28.302, 53.0, 7.806]	[0.0, 93.6, 33.603, 247.0, 36.377]	[8.0, 26.9, 41.935, 31.0, 4.566]	[5.1, 27.7, 44.444, 45.0, 6.627]	[0.0, 93.6, 33.603, 247.0, 36.377]	[0.0, 93.6, 33.603, 247.0, 36.377]	[0.0, 93.6, 33.603, 247.0, 36.377]	[0.0, 93.6, 33.603, 247.0, 36.377]	[0.0, 899.0, 82.602, 661.0, 97.349]	[0.0, 711.0, 69.529, 594.0, 87.482]	[0.0, 899.0, 82.602, 661.0, 97.349]	[1.5, 29.3, 32.203, 59.0, 8.689]	[1.5, 29.3, 32.203, 59.0, 8.689]	[0.47, 31.2, 32.203, 59.0, 8.689]	[0.0, 712.0, 85.924, 476.0, 70.103]	[0.0, 458.0, 43.478, 736.0, 108.395]	[0.0, 880.0, 80.606, 660.0, 97.202]	[0.0, 101.0, 32.937, 252.0, 37.113]	[0.0, 99.0, 33.603, 247.0, 36.377]	[0.0, 1050.0, 95.137, 658.0, 96.907]	[0.0, 901.0, 80.518, 657.0, 96.76]	[0.0, 901.0, 80.518, 657.0, 96.76]	[0.0, 901.0, 80.518, 657.0, 96.76]
T3E	XopAF1	[0.0, 97.1, 52.336, 107.0, 94.69]	[0.37, 27.3, 38.636, 44.0, 38.938]	[0.45, 26.9, 38.636, 44.0, 38.938]	[0.0, 97.4, 52.336, 107.0, 94.69]	[1.2, 25.8, 38.636, 44.0, 38.938]	[8.2, 23.5, 61.538, 13.0, 11.504]	[3.2, 24.6, 41.176, 17.0, 15.044]	[0.0, 96.7, 52.336, 107.0, 94.69]	[0.46, 26.9, 38.636, 44.0, 38.938]	[nan, nan, nan, nan, nan]	[nan, nan, nan, nan, nan]	[9.7, 23.1, 47.059, 17.0, 15.044]	[5.5, 23.9, 31.429, 35.0, 30.973]	[1.5, 25.4, 38.636, 44.0, 38.938]	[7.0, 23.5, 36.364, 44.0, 38.938]	[9.7, 23.1, 47.059, 17.0, 15.044]	[0.0, 95.5, 50.467, 107.0, 94.69]	[0.52, 26.9, 34.375, 32.0, 28.319]	[6.1, 23.9, 58.824, 17.0, 15.044]	[4.9, 23.9, 50.0, 18.0, 15.929]	[8.6, 23.1, 36.364, 44.0, 38.938]	[4.9, 23.9, 50.0, 18.0, 15.929]	[0.46, 26.9, 38.636, 44.0, 38.938]	[4.9, 23.9, 50.0, 18.0, 15.929]	[5.8, 23.9, 44.444, 27.0, 23.894]	[0.25, 27.7, 35.484, 31.0, 27.434]	[1.1, 25.8, 38.636, 44.0, 38.938]	[9.5, 23.1, 53.333, 15.0, 13.274]	[1.1, 25.8, 38.636, 44.0, 38.938]	[7.0, 23.5, 28.889, 45.0, 39.823]	[0.78, 26.6, 36.364, 44.0, 38.938]	[7.0, 23.5, 28.889, 45.0, 39.823]	[nan, nan, nan, nan, nan]	[6.6, 23.5, 55.556, 18.0, 15.929]	[3.0, 24.6, 45.455, 22.0, 19.469]	[0.0, 97.4, 52.336, 107.0, 94.69]	[0.0, 119.0, 60.0, 105.0, 92.92]	[0.0, 95.9, 51.402, 107.0, 94.69]	[0.0, 179.0, 89.381, 113.0, 100.0]	[5.5, 23.9, 34.694, 49.0, 43.363]	[0.0, 201.0, 100.0, 113.0, 100.0]	[2.9, 24.6, 50.0, 18.0, 15.929]	[2.9, 24.6, 50.0, 18.0, 15.929]	[2.9, 24.6, 50.0, 18.0, 15.929]
T3E	XopAF2	[0.0, 228.0, 49.296, 284, 99.301]	[0.19, 30.8, 27.344, 128, 44.755]	[0.17, 30.8, 27.344, 128, 44.755]	[0.0, 227.0, 53.719, 242, 84.615]	[0.2, 30.8, 27.344, 128, 44.755]	[0.55, 29.3, 26.562, 128, 44.755]	[0.19, 30.8, 27.344, 128, 44.755]	[0.0, 227.0, 53.719, 242, 84.615]	[0.17, 30.8, 27.344, 128, 44.755]	[0.17, 30.8, 27.344, 128, 44.755]	[0.17, 30.8, 27.344, 128, 44.755]	[0.065, 32.3, 28.916, 83, 29.021]	[0.56, 29.3, 26.562, 128, 44.755]	[0.58, 29.3, 26.562, 128, 44.755]	[0.18, 30.8, 27.344, 128, 44.755]	[0.065, 32.3, 28.916, 83, 29.021]	[0.0, 224.0, 50.388, 258, 90.21]	[0.19, 30.8, 27.344, 128, 44.755]	[3.5, 26.6, 26.562, 128, 44.755]	[0.19, 30.8, 27.344, 128, 44.755]	[0.18, 30.8, 27.344, 128, 44.755]	[0.2, 30.8, 27.344, 128, 44.755]	[0.21, 30.8, 27.344, 128, 44.755]	[0.17, 30.8, 27.344, 128, 44.755]	[0.2, 30.8, 27.344, 128, 44.755]	[0.17, 30.8, 27.344, 128, 44.755]	[0.17, 30.8, 27.344, 128, 44.755]	[0.18, 30.8, 27.344, 128, 44.755]	[0.18, 30.8, 27.344, 128, 44.755]	[1.8, 27.7, 34.043, 47, 16.434]	[0.2, 30.8, 27.344, 128, 44.755]	[1.8, 27.7, 34.043, 47, 16.434]	[0.066, 32.3, 28.916, 83, 29.021]	[0.04, 32.7, 28.125, 128, 44.755]	[0.063, 32.3, 28.916, 83, 29.021]	[0.0, 175.0, 55.556, 180, 62.937]	[0.0, 307.0, 58.571, 280, 97.902]	[0.0, 224.0, 50.775, 258, 90.21]	[0.0, 485.0, 86.713, 286, 100.0]	[0.28, 30.4, 27.344, 128, 44.755]	[0.0, 562.0, 100.0, 286, 100.0]	[0.19, 30.8, 27.344, 128, 44.755]	[0.19, 30.8, 27.344, 128, 44.755]	[0.19, 30.8, 27.344, 128, 44.755]
T3E	XopAG	[0.0, 388.0, 47.847, 418, 78.571]	[5.0, 23.1, 28.333, 60, 11.278]	[1.4, 29.3, 28.07, 57, 10.714]	[3.4, 27.7, 26.316, 57, 10.714]	[4.7, 27.3, 36.538, 52, 9.774]	[0.68, 30.0, 24.719, 89, 16.729]	[9.2, 26.2, 29.545, 44, 8.271]	[3.4, 27.7, 26.316, 57, 10.714]	[1.4, 29.3, 28.07, 57, 10.714]	[2.5, 28.1, 30.645, 62, 11.654]	[2.5, 28.1, 30.645, 62, 11.654]	[3.0, 28.1, 29.167, 48, 9.023]	[4.1, 27.3, 36.538, 52, 9.774]	[0.82, 30.0, 30.769, 65, 12.218]	[1.2, 29.3, 35.714, 42, 7.895]	[3.0, 28.1, 29.167, 48, 9.023]	[0.0, 811.0, 77.04, 527, 99.06]	[3.2, 23.1, 28.333, 60, 11.278]	[1.3, 29.3, 32.759, 58, 10.902]	[2.2, 28.5, 24.59, 122, 22.932]	[3.2, 27.7, 29.231, 65, 12.218]	[4.1, 27.7, 36.538, 52, 9.774]	[1.4, 29.3, 28.07, 57, 10.714]	[2.3, 28.5, 30.769, 65, 12.218]	[2.6, 28.1, 32.759, 58, 10.902]	[1.3, 29.3, 28.07, 57, 10.714]	[1.2, 29.3, 32.759, 58, 10.902]	[1.4, 29.3, 28.07, 57, 10.714]	[1.3, 29.3, 32.759, 58, 10.902]	[2.8, 28.1, 33.333, 51, 9.586]	[4.4, 27.3, 37.255, 51, 9.586]	[2.8, 28.1, 33.333, 51, 9.586]	[1.3, 29.3, 29.787, 47, 8.835]	[4.1, 27.7, 36.538, 52, 9.774]	[0.25, 31.6, 23.881, 67, 12.594]	[7.4, 26.9, 35.556, 45, 8.459]	[0.0, 396.0, 47.235, 434, 81.579]	[2.5, 28.5, 26.667, 120, 22.556]	[1.2, 29.6, 33.333, 54, 10.15]	[0.0, 840.0, 78.679, 530, 99.624]	[8.8, 26.6, 35.714, 28, 5.263]	[0.25, 31.6, 28.319, 113, 21.241]	[0.25, 31.6, 28.319, 113, 21.241]	[0.24, 31.6, 28.319, 113, 21.241]
T3E	XopAH	[0.0, 127.0, 28.972, 321, 96.979]	[0.55, 29.6, 50.0, 20, 6.042]	[0.0, 127.0, 28.972, 321, 96.979]	[0.0, 127.0, 28.972, 321, 96.979]	[1.7, 28.1, 28.846, 52, 15.71]	[0.39, 30.0, 45.161, 31, 9.366]	[0.58, 29.3, 45.161, 31, 9.366]	[0.0, 127.0, 28.972, 321, 96.979]	[1.2, 28.5, 30.909, 55, 16.616]	[2.1, 27.7, 36.17, 47, 14.199]	[2.1, 27.7, 36.17, 47, 14.199]	[0.67, 29.3, 20.0, 45, 13.595]	[3.8, 26.9, 33.871, 62, 18.731]	[1.3, 28.5, 40.476, 42, 12.689]	[2.2, 27.7, 36.17, 47, 14.199]	[0.67, 29.3, 20.0, 45, 13.595]	[0.0, 267.0, 50.0, 302, 91.239]	[0.57, 29.6, 38.298, 47, 14.199]	[0.84, 28.9, 40.476, 42, 12.689]	[1.9, 27.7, 30.769, 65, 19.637]	[0.87, 28.9, 28.378, 74, 22.356]	[1.3, 28.1, 40.426, 47, 14.199]	[1.2, 28.5, 30.909, 55, 16.616]	[2.2, 27.7, 36.17, 47, 14.199]	[2.3, 27.7, 36.17, 47, 14.199]	[0.0, 127.0, 28.972, 321, 96.979]	[0.0, 127.0, 28.972, 321, 96.979]	[0.0, 127.0, 28.972, 321, 96.979]	[0.0, 127.0, 28.972, 321, 96.979]	[0.49, 29.6, 38.298, 47, 14.199]	[0.54, 29.6, 50.0, 20, 6.042]	[0.49, 29.6, 38.298, 47, 14.199]	[0.65, 29.3, 20.0, 45, 13.595]	[1.5, 28.1, 20.0, 45, 13.595]	[1.5, 28.1, 20.0, 45, 13.595]	[0.22, 30.8, 29.851, 67, 20.242]	[0.32, 30.0, 38.298, 47, 14.199]	[0.43, 30.0, 38.298, 47, 14.199]	[0.7, 29.3, 28.049, 82, 24.773]	[0.47, 29.6, 23.577, 123, 37.16]	[0.4, 30.0, 28.571, 91, 27.492]	[0.13, 31.6, 33.929, 56, 16.918]	[0.12, 31.6, 33.929, 56, 16.918]	[0.12, 31.6, 33.929, 56, 16.918]
T3E	XopAI	[0.0, 501.0, 100.0, 292, 100.0]	[0.41, 29.6, 36.364, 33, 11.301]	[0.0, 46.2, 79.167, 24, 8.219]	[0.0, 482.0, 97.595, 291, 99.658]	[0.33, 30.0, 36.364, 33, 11.301]	[0.69, 28.9, 36.364, 33, 11.301]	[0.54, 29.3, 33.333, 57, 19.521]	[0.0, 482.0, 97.595, 291, 99.658]	[0.0, 501.0, 100.0, 292, 100.0]	[0.41, 29.6, 33.333, 57, 19.521]	[0.41, 29.6, 33.333, 57, 19.521]	[0.65, 28.9, 33.333, 57, 19.521]	[0.35, 30.0, 33.333, 57, 19.521]	[0.41, 29.6, 33.333, 57, 19.521]	[0.3, 30.4, 36.364, 33, 11.301]	[0.65, 28.9, 33.333, 57, 19.521]	[0.0, 46.2, 79.167, 24, 8.219]	[0.4, 29.6, 33.333, 57, 19.521]	[0.36, 30.0, 36.364, 33, 11.301]	[0.33, 30.0, 36.364, 33, 11.301]	[0.4, 29.6, 36.364, 33, 11.301]	[0.39, 29.6, 36.364, 33, 11.301]	[0.0, 501.0, 100.0, 292, 100.0]	[0.35, 30.0, 33.333, 57, 19.521]	[0.39, 29.6, 36.364, 33, 11.301]	[0.0, 46.2, 79.167, 24, 8.219]	[0.0, 501.0, 100.0, 292, 100.0]	[0.0, 501.0, 100.0, 292, 100.0]	[0.0, 46.2, 79.167, 24, 8.219]	[0.0, 377.0, 76.768, 297, 101.712]	[0.38, 29.6, 33.333, 57, 19.521]	[0.0, 377.0, 76.768, 297, 101.712]	[0.58, 29.3, 36.364, 33, 11.301]	[0.54, 29.3, 36.364, 33, 11.301]	[0.44, 29.6, 36.364, 33, 11.301]	[0.0, 53.1, 91.667, 24, 8.219]	[0.21, 30.4, 25.225, 111, 38.014]	[0.012, 34.7, 60.714, 28, 9.589]	[0.0, 47.8, 83.333, 24, 8.219]	[0.21, 30.8, 36.364, 33, 11.301]	[0.1, 31.6, 68.421, 19, 6.507]	[0.41, 29.6, 36.364, 33, 11.301]	[0.4, 29.6, 36.364, 33, 11.301]	[0.4, 29.6, 36.364, 33, 11.301]
T3E	XopAJ	[0.33, 30.8, 31.746, 63, 14.0]	[0.3, 31.2, 30.38, 79, 17.556]	[0.35, 30.8, 30.38, 79, 17.556]	[0.3, 30.8, 31.746, 63, 14.0]	[0.14, 32.0, 25.0, 156, 34.667]	[0.022, 34.7, 40.0, 40, 8.889]	[0.35, 30.8, 25.234, 107, 23.778]	[0.31, 30.8, 31.746, 63, 14.0]	[0.25, 31.2, 31.746, 63, 14.0]	[0.22, 31.6, 24.299, 107, 23.778]	[0.22, 31.6, 24.299, 107, 23.778]	[0.37, 30.8, 39.13, 46, 10.222]	[0.24, 31.2, 31.746, 63, 14.0]	[1.4, 28.9, 41.463, 41, 9.111]	[0.32, 30.8, 30.38, 79, 17.556]	[0.37, 30.8, 39.13, 46, 10.222]	[1.0, 29.3, 28.916, 83, 18.444]	[0.24, 31.2, 30.38, 79, 17.556]	[0.29, 31.2, 30.38, 79, 17.556]	[0.25, 31.2, 31.746, 63, 14.0]	[0.33, 30.8, 41.463, 41, 9.111]	[0.27, 31.2, 31.746, 63, 14.0]	[0.25, 31.2, 30.38, 79, 17.556]	[0.25, 31.2, 31.746, 63, 14.0]	[0.32, 30.8, 30.38, 79, 17.556]	[0.33, 30.8, 30.38, 79, 17.556]	[2.2, 28.1, 29.114, 79, 17.556]	[0.36, 30.8, 30.38, 79, 17.556]	[2.3, 28.1, 29.114, 79, 17.556]	[1.6, 28.9, 29.231, 65, 14.444]	[0.27, 31.2, 41.463, 41, 9.111]	[1.6, 28.9, 29.231, 65, 14.444]	[2.4, 28.1, 29.851, 67, 14.889]	[2.6, 28.1, 29.851, 67, 14.889]	[2.6, 27.7, 29.851, 67, 14.889]	[0.0, 924.0, 99.778, 450, 100.0]	[0.21, 31.2, 30.0, 50, 11.111]	[0.5, 30.4, 38.462, 39, 8.667]	[4.2, 27.3, 29.787, 47, 10.444]	[2.9, 27.7, 29.348, 92, 20.444]	[0.0, 765.0, 83.885, 453, 100.667]	[0.62, 30.0, 42.857, 35, 7.778]	[0.61, 30.0, 42.857, 35, 7.778]	[0.61, 30.0, 42.857, 35, 7.778]
T3E	XopAK	[0.34, 31.2, 26.05, 119, 24.536]	[0.33, 31.2, 26.05, 119, 24.536]	[0.32, 31.2, 26.05, 119, 24.536]	[0.0, 56.2, 71.795, 39, 8.041]	[0.31, 31.2, 26.05, 119, 24.536]	[0.31, 31.2, 26.05, 119, 24.536]	[0.31, 30.8, 26.05, 119, 24.536]	[0.0, 53.5, 71.053, 38, 7.835]	[0.33, 31.2, 26.05, 119, 24.536]	[0.32, 31.2, 26.05, 119, 24.536]	[0.32, 31.2, 26.05, 119, 24.536]	[0.0, 32.0, 55.556, 27, 5.567]	[0.39, 30.8, 26.05, 119, 24.536]	[0.33, 31.2, 26.05, 119, 24.536]	[0.34, 31.2, 26.05, 119, 24.536]	[0.0, 32.0, 55.556, 27, 5.567]	[0.33, 31.2, 26.05, 119, 24.536]	[0.32, 31.2, 26.05, 119, 24.536]	[0.32, 31.2, 26.05, 119, 24.536]	[0.31, 31.2, 26.05, 119, 24.536]	[0.32, 31.2, 26.05, 119, 24.536]	[0.31, 31.2, 26.05, 119, 24.536]	[0.33, 31.2, 26.05, 119, 24.536]	[0.3, 31.2, 26.05, 119, 24.536]	[0.32, 31.2, 26.05, 119, 24.536]	[0.56, 30.4, 26.05, 119, 24.536]	[0.33, 31.2, 26.05, 119, 24.536]	[0.34, 31.2, 26.05, 119, 24.536]	[0.34, 31.2, 26.05, 119, 24.536]	[0.0, 514.0, 87.948, 307, 63.299]	[0.32, 31.2, 26.05, 119, 24.536]	[0.0, 514.0, 87.948, 307, 63.299]	[0.32, 31.2, 26.05, 119, 24.536]	[0.32, 31.2, 26.05, 119, 24.536]	[0.32, 31.2, 26.05, 119, 24.536]	[0.0, 877.0, 100.0, 485, 100.0]	[0.0, 41.2, 70.37, 27, 5.567]	[0.0, 499.0, 83.642, 324, 66.804]	[0.28, 31.6, 26.05, 119, 24.536]	[0.25, 31.6, 26.05, 119, 24.536]	[0.0, 585.0, 78.851, 435, 89.691]	[0.0, 51.2, 67.568, 37, 7.629]	[0.0, 51.2, 67.568, 37, 7.629]	[0.0, 51.2, 67.568, 37, 7.629]
T3E	XopAL1	[0.0, 179.0, 40.418, 287, 86.446]	[0.53, 29.6, 37.778, 45, 13.554]	[0.0, 179.0, 40.418, 287, 86.446]	[0.52, 29.6, 37.778, 45, 13.554]	[0.49, 29.6, 37.778, 45, 13.554]	[0.48, 29.6, 37.778, 45, 13.554]	[1.6, 28.1, 35.556, 45, 13.554]	[0.52, 29.6, 37.778, 45, 13.554]	[0.0, 179.0, 40.418, 287, 86.446]	[0.5, 29.6, 37.778, 45, 13.554]	[0.5, 29.6, 37.778, 45, 13.554]	[1.4, 28.1, 24.39, 82, 24.699]	[0.46, 29.6, 37.778, 45, 13.554]	[0.51, 29.6, 37.778, 45, 13.554]	[0.54, 29.6, 37.778, 45, 13.554]	[1.5, 28.1, 24.39, 82, 24.699]	[0.52, 29.6, 37.778, 45, 13.554]	[0.51, 29.6, 37.778, 45, 13.554]	[0.51, 29.6, 37.778, 45, 13.554]	[0.22, 30.8, 30.645, 62, 18.675]	[0.5, 29.6, 37.778, 45, 13.554]	[0.48, 29.6, 37.778, 45, 13.554]	[0.0, 179.0, 40.418, 287, 86.446]	[0.49, 29.6, 37.778, 45, 13.554]	[0.5, 29.6, 37.778, 45, 13.554]	[0.0, 179.0, 40.418, 287, 86.446]	[0.0, 179.0, 40.418, 287, 86.446]	[0.0, 179.0, 40.418, 287, 86.446]	[0.0, 179.0, 40.418, 287, 86.446]	[2.4, 27.7, 35.556, 45, 13.554]	[0.52, 29.6, 37.778, 45, 13.554]	[2.4, 27.7, 35.556, 45, 13.554]	[0.43, 30.0, 34.921, 63, 18.976]	[1.3, 28.1, 27.5, 40, 12.048]	[1.2, 28.5, 24.39, 82, 24.699]	[2.5, 27.7, 35.556, 45, 13.554]	[0.0, 46.2, 31.25, 144, 43.373]	[1.7, 28.1, 44.444, 27, 8.133]	[0.0, 39.7, 28.777, 139, 41.867]	[1.1, 28.5, 31.765, 85, 25.602]	[2.3, 27.7, 35.556, 45, 13.554]	[2.4, 27.7, 35.556, 45, 13.554]	[2.4, 27.7, 35.556, 45, 13.554]	[2.4, 27.7, 35.556, 45, 13.554]
T3E	XopAL2	[0.0, 98.6, 37.576, 165, 56.314]	[2.9, 24.3, 25.275, 91, 31.058]	[0.0, 98.6, 37.576, 165, 56.314]	[2.6, 26.9, 34.375, 32, 10.922]	[1.7, 27.7, 34.375, 32, 10.922]	[9.2, 25.4, 26.316, 38, 12.969]	[4.3, 26.2, 38.462, 39, 13.311]	[2.7, 26.9, 34.375, 32, 10.922]	[0.0, 98.6, 37.576, 165, 56.314]	[2.1, 27.3, 35.135, 37, 12.628]	[1.8, 24.6, 25.275, 91, 31.058]	[9.2, 25.4, 27.273, 33, 11.263]	[2.3, 27.3, 34.375, 32, 10.922]	[2.1, 27.3, 31.148, 61, 20.819]	[2.2, 27.3, 35.135, 37, 12.628]	[9.2, 25.4, 27.273, 33, 11.263]	[1.3, 28.1, 36.364, 44, 15.017]	[2.5, 24.3, 25.275, 91, 31.058]	[2.2, 27.3, 27.869, 61, 20.819]	[1.8, 27.7, 34.375, 32, 10.922]	[3.1, 26.9, 21.905, 105, 35.836]	[0.29, 30.0, 26.214, 103, 35.154]	[0.0, 98.6, 37.576, 165, 56.314]	[1.0, 28.5, 22.222, 108, 36.86]	[1.9, 27.7, 25.0, 52, 17.747]	[0.0, 98.6, 37.576, 165, 56.314]	[0.0, 98.6, 37.576, 165, 56.314]	[0.0, 98.6, 37.576, 165, 56.314]	[0.0, 98.6, 37.576, 165, 56.314]	[1.4, 24.6, 24.176, 91, 31.058]	[2.2, 27.3, 27.869, 61, 20.819]	[2.8, 26.9, 35.185, 54, 18.43]	[1.4, 28.1, 34.043, 47, 16.041]	[5.8, 26.2, 31.25, 64, 21.843]	[0.19, 30.8, 26.214, 103, 35.154]	[1.0, 28.5, 27.273, 55, 18.771]	[0.86, 28.5, 33.962, 53, 18.089]	[2.3, 27.3, 44.444, 27, 9.215]	[0.22, 30.8, 25.0, 72, 24.573]	[2.2, 27.3, 31.818, 44, 15.017]	[0.48, 29.6, 34.375, 64, 21.843]	[0.3, 30.4, 30.909, 55, 18.771]	[0.27, 30.4, 30.909, 55, 18.771]	[0.29, 30.4, 30.909, 55, 18.771]
T3E	XopAM	[0.67, 32.3, 28.289, 152, 7.418]	[2.0, 30.8, 61.905, 21, 1.025]	[1.5, 31.2, 32.323, 99, 4.832]	[1.9, 30.8, 61.905, 21, 1.025]	[1.0, 31.6, 47.059, 34, 1.659]	[1.2, 31.6, 41.463, 41, 2.001]	[0.58, 32.3, 32.857, 140, 6.833]	[1.9, 30.8, 61.905, 21, 1.025]	[1.5, 31.2, 32.323, 99, 4.832]	[1.6, 31.2, 29.474, 95, 4.636]	[1.6, 31.2, 29.474, 95, 4.636]	[0.25, 33.5, 28.421, 190, 9.273]	[1.9, 30.8, 61.905, 21, 1.025]	[2.0, 30.8, 61.905, 21, 1.025]	[2.0, 30.8, 61.905, 21, 1.025]	[0.26, 33.5, 28.421, 190, 9.273]	[1.3, 31.2, 41.463, 41, 2.001]	[0.76, 32.0, 73.684, 19, 0.927]	[1.9, 30.8, 61.905, 21, 1.025]	[0.026, 37.0, 27.815, 151, 7.369]	[1.9, 30.8, 61.905, 21, 1.025]	[2.5, 30.4, 39.535, 43, 2.099]	[2.0, 30.8, 61.905, 21, 1.025]	[2.6, 30.4, 39.535, 43, 2.099]	[1.1, 31.6, 47.059, 34, 1.659]	[1.5, 31.2, 32.323, 99, 4.832]	[1.9, 30.8, 61.905, 21, 1.025]	[2.0, 30.8, 61.905, 21, 1.025]	[2.0, 30.8, 61.905, 21, 1.025]	[0.11, 35.0, 40.816, 49, 2.391]	[0.26, 33.5, 40.0, 55, 2.684]	[0.11, 35.0, 40.816, 49, 2.391]	[1.6, 31.2, 37.255, 51, 2.489]	[2.0, 30.8, 61.905, 21, 1.025]	[1.5, 31.2, 29.508, 183, 8.931]	[0.12, 35.0, 28.758, 153, 7.467]	[0.0, 2920.0, 79.486, 2062, 100.634]	[0.0, 2460.0, 69.097, 2016, 98.389]	[0.0, 3826.0, 99.854, 2049, 100.0]	[0.24, 33.9, 32.979, 94, 4.588]	[0.55, 32.7, 41.667, 36, 1.757]	[0.67, 32.3, 28.758, 153, 7.467]	[0.66, 32.3, 28.758, 153, 7.467]	[0.66, 32.3, 28.758, 153, 7.467]
T3E	XopAP	[0.59, 30.0, 50.0, 26, 5.603]	[3.0, 27.7, 30.435, 46, 9.914]	[1.0, 29.3, 25.962, 104, 22.414]	[0.64, 30.0, 50.0, 26, 5.603]	[0.32, 30.8, 34.328, 67, 14.44]	[0.53, 30.0, 35.106, 94, 20.259]	[0.41, 30.4, 31.818, 66, 14.224]	[0.64, 30.0, 50.0, 26, 5.603]	[0.48, 30.4, 28.571, 105, 22.629]	[0.34, 30.8, 63.158, 19, 4.095]	[0.34, 30.8, 63.158, 19, 4.095]	[0.96, 29.3, 31.034, 58, 12.5]	[2.5, 28.1, 42.105, 38, 8.19]	[0.58, 30.0, 34.146, 82, 17.672]	[0.35, 30.8, 63.158, 19, 4.095]	[0.96, 29.3, 31.034, 58, 12.5]	[0.51, 30.4, 41.667, 48, 10.345]	[0.88, 29.6, 65.0, 20, 4.31]	[0.57, 30.0, 34.146, 82, 17.672]	[0.25, 31.2, 34.328, 67, 14.44]	[2.1, 28.1, 40.476, 42, 9.052]	[2.1, 28.1, 35.417, 48, 10.345]	[1.0, 29.3, 25.962, 104, 22.414]	[0.64, 30.0, 42.857, 42, 9.052]	[0.98, 29.3, 34.328, 67, 14.44]	[0.99, 29.3, 25.962, 104, 22.414]	[1.0, 29.3, 32.609, 46, 9.914]	[1.2, 29.3, 40.0, 30, 6.466]	[1.0, 29.3, 32.609, 46, 9.914]	[0.0, 849.0, 90.435, 460, 99.138]	[0.37, 30.8, 34.146, 82, 17.672]	[0.0, 849.0, 90.435, 460, 99.138]	[0.36, 30.8, 30.612, 49, 10.56]	[0.96, 29.3, 31.034, 58, 12.5]	[0.51, 30.4, 31.068, 103, 22.198]	[0.0, 956.0, 100.0, 464, 100.0]	[0.2, 31.6, 35.417, 48, 10.345]	[0.0, 788.0, 88.209, 441, 95.043]	[0.44, 30.8, 53.846, 26, 5.603]	[0.0, 566.0, 68.841, 414, 89.224]	[0.0, 407.0, 71.631, 282, 60.776]	[0.0, 867.0, 91.81, 464, 100.0]	[0.0, 867.0, 91.81, 464, 100.0]	[0.0, 867.0, 91.81, 464, 100.0]
T3E	XopAU	[0.21, 32.0, 29.091, 110.0, 21.277]	[0.15, 32.3, 29.358, 109.0, 21.083]	[0.16, 32.0, 29.091, 110.0, 21.277]	[0.19, 32.0, 29.091, 110.0, 21.277]	[0.061, 33.5, 27.835, 97.0, 18.762]	[5.1, 27.3, 32.075, 53.0, 10.251]	[1.8, 28.5, 33.929, 56.0, 10.832]	[0.19, 32.0, 29.091, 110.0, 21.277]	[0.17, 32.0, 29.091, 110.0, 21.277]	[0.1, 32.7, 31.25, 112.0, 21.663]	[0.1, 32.7, 31.25, 112.0, 21.663]	[0.55, 30.4, 33.333, 57.0, 11.025]	[1.3, 28.9, 35.417, 48.0, 9.284]	[0.17, 32.0, 29.091, 110.0, 21.277]	[0.1, 32.7, 31.25, 112.0, 21.663]	[0.55, 30.4, 33.333, 57.0, 11.025]	[nan, nan, nan, nan, nan]	[1.8, 28.9, 36.364, 44.0, 8.511]	[0.15, 32.3, 29.091, 110.0, 21.277]	[0.097, 32.7, 31.25, 112.0, 21.663]	[0.13, 32.3, 29.091, 110.0, 21.277]	[0.1, 32.7, 31.897, 116.0, 22.437]	[0.17, 32.0, 29.091, 110.0, 21.277]	[0.11, 32.7, 31.25, 112.0, 21.663]	[0.084, 33.1, 32.456, 114.0, 22.05]	[0.15, 32.0, 29.091, 110.0, 21.277]	[0.16, 32.0, 29.091, 110.0, 21.277]	[0.17, 32.0, 29.091, 110.0, 21.277]	[0.17, 32.0, 29.091, 110.0, 21.277]	[0.0, 916.0, 93.424, 517.0, 100.0]	[0.0, 429.0, 47.012, 502.0, 97.099]	[0.0, 942.0, 93.617, 517.0, 100.0]	[0.65, 30.0, 33.333, 57.0, 11.025]	[0.65, 30.0, 33.333, 57.0, 11.025]	[2.2, 28.5, 31.579, 57.0, 11.025]	[0.0, 989.0, 100.0, 517.0, 100.0]	[0.0, 483.0, 51.357, 516.0, 99.807]	[0.0, 963.0, 95.164, 517.0, 100.0]	[0.0, 428.0, 47.295, 499.0, 96.518]	[0.001, 38.9, 24.54, 163.0, 31.528]	[0.0, 907.0, 89.362, 517.0, 100.0]	[0.0, 893.0, 88.953, 516.0, 99.807]	[0.0, 893.0, 88.953, 516.0, 99.807]	[0.0, 893.0, 88.953, 516.0, 99.807]
T3E	XopAV	[0.0, 146.0, 49.515, 206, 46.501]	[0.67, 30.0, 41.176, 51, 11.512]	[0.0, 146.0, 49.515, 206, 46.501]	[0.0, 146.0, 49.515, 206, 46.501]	[0.46, 30.4, 33.846, 65, 14.673]	[0.87, 29.3, 44.444, 27, 6.095]	[3.2, 27.3, 35.849, 53, 11.964]	[0.0, 146.0, 49.515, 206, 46.501]	[0.0, 146.0, 49.515, 206, 46.501]	[4.5, 26.9, 32.394, 71, 16.027]	[4.5, 26.9, 32.394, 71, 16.027]	[5.1, 26.9, 26.531, 98, 22.122]	[2.5, 27.7, 33.333, 63, 14.221]	[0.11, 32.3, 42.857, 56, 12.641]	[0.33, 30.8, 32.857, 70, 15.801]	[5.1, 26.9, 26.531, 98, 22.122]	[3.4, 27.7, 31.429, 70, 15.801]	[1.2, 28.9, 31.579, 76, 17.156]	[1.7, 28.5, 38.095, 42, 9.481]	[1.9, 28.1, 45.714, 35, 7.901]	[2.0, 28.1, 39.216, 51, 11.512]	[2.7, 27.7, 45.714, 35, 7.901]	[0.0, 146.0, 49.515, 206, 46.501]	[2.7, 27.7, 38.596, 57, 12.867]	[0.48, 30.4, 33.846, 65, 14.673]	[0.0, 146.0, 49.515, 206, 46.501]	[0.0, 146.0, 49.515, 206, 46.501]	[0.0, 146.0, 49.515, 206, 46.501]	[0.0, 146.0, 49.515, 206, 46.501]	[0.0, 316.0, 77.241, 290, 65.463]	[1.2, 28.9, 40.351, 57, 12.867]	[0.0, 316.0, 77.241, 290, 65.463]	[5.0, 26.9, 41.176, 34, 7.675]	[0.69, 29.6, 39.216, 51, 11.512]	[5.3, 26.9, 30.909, 55, 12.415]	[0.0, 201.0, 76.923, 130, 29.345]	[0.0, 140.0, 45.37, 216, 48.758]	[0.0, 309.0, 78.276, 290, 65.463]	[0.0, 99.0, 45.96, 198, 44.695]	[0.0, 153.0, 51.232, 203, 45.824]	[0.0, 574.0, 95.785, 427, 96.388]	[0.0, 325.0, 80.287, 279, 62.98]	[0.0, 325.0, 80.287, 279, 62.98]	[0.0, 325.0, 80.287, 279, 62.98]
T3E	XopAW	[0.0, 147.0, 96.277, 188.0, 85.068]	[0.0, 154.0, 93.617, 188.0, 85.068]	[0.0, 146.0, 96.809, 188.0, 85.068]	[0.0, 146.0, 96.277, 188.0, 85.068]	[0.0, 146.0, 96.277, 188.0, 85.068]	[0.0, 138.0, 92.553, 188.0, 85.068]	[0.0, 144.0, 95.213, 188.0, 85.068]	[0.0, 146.0, 96.277, 188.0, 85.068]	[0.0, 146.0, 96.809, 188.0, 85.068]	[0.0, 145.0, 95.745, 188.0, 85.068]	[0.0, 145.0, 95.745, 188.0, 85.068]	[nan, nan, nan, nan, nan]	[0.0, 158.0, 93.617, 188.0, 85.068]	[0.0, 147.0, 96.277, 188.0, 85.068]	[0.0, 145.0, 95.745, 188.0, 85.068]	[nan, nan, nan, nan, nan]	[0.0, 140.0, 95.213, 188.0, 85.068]	[0.0, 141.0, 95.745, 188.0, 85.068]	[0.0, 145.0, 96.277, 188.0, 85.068]	[0.0, 148.0, 97.34, 188.0, 85.068]	[0.0, 165.0, 95.745, 188.0, 85.068]	[0.0, 137.0, 95.745, 188.0, 85.068]	[0.0, 146.0, 96.809, 188.0, 85.068]	[0.0, 148.0, 97.34, 188.0, 85.068]	[0.0, 146.0, 96.277, 188.0, 85.068]	[0.0, 86.7, 97.17, 106.0, 47.964]	[0.0, 147.0, 96.277, 188.0, 85.068]	[0.0, 147.0, 96.277, 188.0, 85.068]	[0.0, 147.0, 96.277, 188.0, 85.068]	[0.0, 148.0, 96.809, 188.0, 85.068]	[0.0, 154.0, 93.617, 188.0, 85.068]	[0.0, 148.0, 96.809, 188.0, 85.068]	[nan, nan, nan, nan, nan]	[nan, nan, nan, nan, nan]	[nan, nan, nan, nan, nan]	[0.0, 170.0, 100.0, 188.0, 85.068]	[nan, nan, nan, nan, nan]	[nan, nan, nan, nan, nan]	[nan, nan, nan, nan, nan]	[nan, nan, nan, nan, nan]	[nan, nan, nan, nan, nan]	[nan, nan, nan, nan, nan]	[nan, nan, nan, nan, nan]	[nan, nan, nan, nan, nan]
T3E	XopAX	[0.71, 29.6, 39.024, 41, 10.705]	[2.1, 28.1, 52.381, 21, 5.483]	[4.1, 26.9, 31.481, 54, 14.099]	[3.5, 27.3, 38.462, 26, 6.789]	[4.0, 26.9, 31.481, 54, 14.099]	[0.53, 30.0, 27.907, 86, 22.454]	[4.1, 26.9, 31.481, 54, 14.099]	[3.6, 27.3, 38.462, 26, 6.789]	[4.2, 26.9, 31.481, 54, 14.099]	[3.7, 27.3, 38.462, 26, 6.789]	[2.4, 23.1, 40.0, 30, 7.833]	[1.9, 28.1, 33.333, 54, 14.099]	[1.3, 28.5, 30.645, 62, 16.188]	[2.6, 27.7, 52.381, 21, 5.483]	[1.5, 28.5, 30.645, 62, 16.188]	[1.9, 28.1, 33.333, 54, 14.099]	[3.6, 27.3, 38.462, 26, 6.789]	[4.0, 26.9, 29.032, 62, 16.188]	[3.3, 27.3, 50.0, 24, 6.266]	[2.0, 28.1, 37.931, 29, 7.572]	[2.0, 28.1, 52.381, 21, 5.483]	[3.8, 26.9, 31.481, 54, 14.099]	[4.2, 26.9, 31.481, 54, 14.099]	[3.9, 26.9, 31.481, 54, 14.099]	[4.1, 26.9, 31.481, 54, 14.099]	[4.1, 26.9, 31.481, 54, 14.099]	[4.0, 26.9, 31.481, 54, 14.099]	[4.2, 26.9, 31.481, 54, 14.099]	[4.2, 26.9, 31.481, 54, 14.099]	[1.0, 28.9, 30.645, 62, 16.188]	[4.0, 26.9, 31.481, 54, 14.099]	[1.0, 28.9, 30.645, 62, 16.188]	[1.8, 28.1, 33.333, 54, 14.099]	[1.9, 28.1, 33.333, 54, 14.099]	[0.42, 30.0, 27.907, 86, 22.454]	[0.0, 693.0, 100.0, 383, 100.0]	[3.5, 26.9, 27.381, 84, 21.932]	[2.1, 28.1, 38.462, 26, 6.789]	[1.9, 28.1, 44.0, 25, 6.527]	[0.2, 31.2, 27.473, 91, 23.76]	[0.41, 30.4, 42.308, 26, 6.789]	[0.16, 31.6, 32.653, 49, 12.794]	[0.16, 31.6, 32.653, 49, 12.794]	[0.16, 31.6, 32.653, 49, 12.794]
T3E	XopAY	[0.0, 132.0, 48.958, 192, 55.014]	[8.9, 25.8, 35.0, 60, 17.192]	[0.0, 132.0, 48.958, 192, 55.014]	[0.0, 132.0, 48.958, 192, 55.014]	[8.3, 25.8, 35.0, 60, 17.192]	[3.7, 26.9, 47.826, 23, 6.59]	[4.5, 26.6, 33.846, 65, 18.625]	[0.0, 132.0, 48.958, 192, 55.014]	[0.0, 132.0, 48.958, 192, 55.014]	[8.4, 25.8, 35.0, 60, 17.192]	[8.4, 25.8, 35.0, 60, 17.192]	[2.9, 27.3, 28.814, 59, 16.905]	[3.0, 27.3, 33.846, 65, 18.625]	[8.0, 25.8, 33.846, 65, 18.625]	[8.3, 25.8, 33.846, 65, 18.625]	[2.9, 27.3, 28.814, 59, 16.905]	[8.8, 25.8, 35.0, 60, 17.192]	[8.5, 25.8, 35.0, 60, 17.192]	[8.6, 25.8, 35.0, 60, 17.192]	[8.1, 25.8, 35.0, 60, 17.192]	[7.8, 25.8, 33.846, 65, 18.625]	[4.6, 26.6, 61.111, 18, 5.158]	[0.0, 132.0, 48.958, 192, 55.014]	[8.2, 25.8, 35.0, 60, 17.192]	[8.6, 25.8, 35.0, 60, 17.192]	[0.0, 132.0, 48.958, 192, 55.014]	[0.0, 132.0, 48.958, 192, 55.014]	[0.0, 132.0, 48.958, 192, 55.014]	[0.0, 132.0, 48.958, 192, 55.014]	[0.0, 279.0, 77.419, 310, 88.825]	[8.7, 25.8, 35.0, 60, 17.192]	[0.0, 279.0, 77.419, 310, 88.825]	[5.1, 26.6, 26.531, 98, 28.08]	[5.0, 26.6, 26.531, 98, 28.08]	[3.2, 27.3, 30.508, 59, 16.905]	[0.0, 196.0, 76.712, 146, 41.834]	[0.0, 126.0, 46.465, 198, 56.734]	[0.0, 271.0, 78.387, 310, 88.825]	[0.0, 90.1, 44.56, 193, 55.301]	[0.0, 140.0, 52.062, 194, 55.587]	[0.0, 407.0, 100.0, 349, 100.0]	[0.0, 277.0, 79.661, 295, 84.527]	[0.0, 277.0, 79.661, 295, 84.527]	[0.0, 277.0, 79.661, 295, 84.527]
T3E	XopAZ	[0.0, 257.0, 87.898, 157, 100.0]	[0.0, 259.0, 88.535, 157, 100.0]	[0.0, 256.0, 87.261, 157, 100.0]	[0.0, 257.0, 87.898, 157, 100.0]	[0.0, 255.0, 87.261, 157, 100.0]	[0.0, 259.0, 88.535, 157, 100.0]	[0.0, 254.0, 87.261, 157, 100.0]	[0.0, 257.0, 87.898, 157, 100.0]	[0.0, 259.0, 88.535, 157, 100.0]	[0.0, 263.0, 90.446, 157, 100.0]	[0.0, 263.0, 90.446, 157, 100.0]	[0.0, 259.0, 88.535, 157, 100.0]	[0.0, 260.0, 89.172, 157, 100.0]	[0.0, 254.0, 87.261, 157, 100.0]	[0.0, 256.0, 87.261, 157, 100.0]	[0.0, 259.0, 88.535, 157, 100.0]	[0.0, 254.0, 86.624, 157, 100.0]	[0.0, 253.0, 86.624, 157, 100.0]	[0.0, 257.0, 87.898, 157, 100.0]	[0.0, 257.0, 87.898, 157, 100.0]	[0.0, 257.0, 87.898, 157, 100.0]	[0.0, 255.0, 87.261, 157, 100.0]	[0.0, 256.0, 87.261, 157, 100.0]	[0.0, 257.0, 87.898, 157, 100.0]	[0.0, 257.0, 87.898, 157, 100.0]	[0.0, 256.0, 87.261, 157, 100.0]	[0.0, 254.0, 87.261, 157, 100.0]	[0.0, 254.0, 87.261, 157, 100.0]	[0.0, 254.0, 87.261, 157, 100.0]	[0.0, 136.0, 91.549, 71, 45.223]	[0.0, 259.0, 88.535, 157, 100.0]	[0.0, 254.0, 87.261, 157, 100.0]	[0.0, 259.0, 88.535, 157, 100.0]	[0.0, 258.0, 88.535, 157, 100.0]	[0.0, 260.0, 88.535, 157, 100.0]	[0.0, 146.0, 92.0, 75, 47.771]	[0.0, 95.1, 38.636, 132, 84.076]	[0.0, 254.0, 87.261, 157, 100.0]	[0.0, 253.0, 85.161, 155, 98.726]	[0.0, 252.0, 85.35, 157, 100.0]	[0.0, 252.0, 87.261, 157, 100.0]	[0.0, 258.0, 87.898, 157, 100.0]	[0.0, 258.0, 87.898, 157, 100.0]	[0.0, 258.0, 87.898, 157, 100.0]
T3E	XopB	[0.89, 30.0, 43.333, 30, 4.894]	[1.4, 29.3, 24.096, 83, 13.54]	[1.6, 29.3, 42.5, 40, 6.525]	[1.7, 29.3, 42.5, 40, 6.525]	[1.6, 28.9, 42.5, 40, 6.525]	[2.2, 28.5, 28.571, 84, 13.703]	[0.35, 31.2, 32.075, 53, 8.646]	[1.7, 29.3, 42.5, 40, 6.525]	[0.0, 992.0, 86.743, 611, 99.674]	[4.1, 27.7, 40.0, 40, 6.525]	[4.1, 27.7, 40.0, 40, 6.525]	[0.81, 30.0, 30.612, 49, 7.993]	[3.1, 28.1, 40.0, 40, 6.525]	[1.2, 29.6, 34.328, 67, 10.93]	[4.3, 27.7, 40.0, 40, 6.525]	[0.82, 30.0, 30.612, 49, 7.993]	[0.0, 1033.0, 87.725, 611, 99.674]	[1.3, 29.6, 24.096, 83, 13.54]	[1.6, 29.3, 42.5, 40, 6.525]	[0.48, 30.8, 34.328, 67, 10.93]	[2.5, 28.5, 36.667, 30, 4.894]	[4.0, 27.7, 25.0, 64, 10.44]	[1.5, 29.3, 42.5, 40, 6.525]	[1.1, 29.6, 34.328, 67, 10.93]	[1.6, 29.3, 42.5, 40, 6.525]	[1.6, 29.3, 42.5, 40, 6.525]	[3.0, 28.1, 31.148, 61, 9.951]	[1.7, 29.3, 42.5, 40, 6.525]	[3.1, 28.1, 31.148, 61, 9.951]	[1.7, 29.3, 42.5, 40, 6.525]	[1.3, 29.6, 24.096, 83, 13.54]	[1.7, 29.3, 42.5, 40, 6.525]	[0.63, 30.4, 28.125, 64, 10.44]	[0.97, 30.0, 30.612, 49, 7.993]	[0.3, 31.6, 32.653, 49, 7.993]	[0.0, 1175.0, 100.0, 613, 100.0]	[0.0, 807.0, 72.231, 623, 101.631]	[1.8, 28.9, 32.308, 65, 10.604]	[0.0, 998.0, 87.07, 611, 99.674]	[1.7, 29.3, 42.5, 40, 6.525]	[1.1, 29.6, 32.308, 65, 10.604]	[1.5, 29.3, 32.308, 65, 10.604]	[1.4, 29.3, 32.308, 65, 10.604]	[1.4, 29.3, 32.308, 65, 10.604]
T3E	XopC	[0.15, 31.2, 24.138, 87, 32.342]	[0.087, 31.6, 30.357, 56, 20.818]	[0.5, 29.3, 27.869, 61, 22.677]	[0.14, 30.8, 24.138, 87, 32.342]	[0.55, 29.3, 27.869, 61, 22.677]	[0.026, 33.1, 30.357, 56, 20.818]	[0.53, 29.3, 28.571, 56, 20.818]	[0.15, 30.8, 24.138, 87, 32.342]	[0.5, 29.3, 27.869, 61, 22.677]	[0.42, 29.6, 28.571, 56, 20.818]	[0.42, 29.6, 28.571, 56, 20.818]	[0.36, 29.6, 27.869, 61, 22.677]	[0.46, 29.3, 27.869, 61, 22.677]	[0.17, 30.8, 24.138, 87, 32.342]	[0.35, 29.6, 25.0, 88, 32.714]	[0.36, 29.6, 27.869, 61, 22.677]	[0.089, 31.6, 26.136, 88, 32.714]	[0.2, 30.4, 26.136, 88, 32.714]	[0.16, 30.8, 24.138, 87, 32.342]	[0.13, 31.2, 26.136, 88, 32.714]	[0.18, 30.8, 26.136, 88, 32.714]	[0.13, 31.2, 26.136, 88, 32.714]	[0.5, 29.3, 27.869, 61, 22.677]	[0.14, 30.8, 26.136, 88, 32.714]	[0.14, 31.2, 26.136, 88, 32.714]	[0.61, 28.9, 27.869, 61, 22.677]	[0.0, 381.0, 88.942, 208, 77.323]	[0.15, 31.2, 24.138, 87, 32.342]	[0.0, 381.0, 88.942, 208, 77.323]	[0.32, 30.0, 27.778, 72, 26.766]	[0.085, 31.6, 30.357, 56, 20.818]	[0.32, 30.0, 27.778, 72, 26.766]	[0.24, 30.4, 27.869, 61, 22.677]	[0.23, 30.4, 27.869, 61, 22.677]	[0.42, 29.6, 27.869, 61, 22.677]	[0.0, 529.0, 95.911, 269, 100.0]	[0.0, 531.0, 95.167, 269, 100.0]	[0.0, 555.0, 100.0, 269, 100.0]	[0.0, 518.0, 92.565, 269, 100.0]	[0.15, 30.8, 29.73, 74, 27.509]	[0.12, 31.2, 28.571, 56, 20.818]	[0.25, 30.4, 28.571, 56, 20.818]	[0.25, 30.4, 28.571, 56, 20.818]	[0.25, 30.4, 28.571, 56, 20.818]
T3E	XopC2	[0.13, 32.7, 28.448, 116, 19.463]	[0.14, 32.7, 28.448, 116, 19.463]	[0.15, 32.7, 28.448, 116, 19.463]	[0.13, 32.7, 28.448, 116, 19.463]	[0.14, 32.3, 28.448, 116, 19.463]	[0.14, 32.3, 28.448, 116, 19.463]	[0.081, 33.1, 29.31, 116, 19.463]	[0.14, 32.7, 28.448, 116, 19.463]	[0.15, 32.7, 28.448, 116, 19.463]	[0.14, 32.7, 28.448, 116, 19.463]	[0.14, 32.7, 28.448, 116, 19.463]	[0.24, 31.6, 29.31, 116, 19.463]	[0.14, 32.3, 28.448, 116, 19.463]	[0.15, 32.3, 28.448, 116, 19.463]	[0.15, 32.7, 28.448, 116, 19.463]	[0.24, 31.6, 29.31, 116, 19.463]	[0.14, 32.7, 28.448, 116, 19.463]	[0.16, 32.3, 28.448, 116, 19.463]	[0.14, 32.3, 28.448, 116, 19.463]	[0.13, 32.7, 28.448, 116, 19.463]	[0.14, 32.3, 28.448, 116, 19.463]	[0.14, 32.3, 28.448, 116, 19.463]	[0.15, 32.7, 28.448, 116, 19.463]	[0.086, 33.1, 28.448, 116, 19.463]	[0.14, 32.3, 28.448, 116, 19.463]	[0.14, 32.7, 28.448, 116, 19.463]	[0.14, 32.7, 28.448, 116, 19.463]	[0.15, 32.7, 28.448, 116, 19.463]	[0.15, 32.7, 28.448, 116, 19.463]	[0.0, 154.0, 92.683, 82, 13.758]	[0.15, 32.3, 28.448, 116, 19.463]	[0.0, 154.0, 92.683, 82, 13.758]	[0.095, 33.1, 29.31, 116, 19.463]	[0.093, 33.1, 29.31, 116, 19.463]	[0.085, 33.1, 29.31, 116, 19.463]	[0.0, 474.0, 91.339, 254, 42.617]	[0.2, 32.0, 33.333, 57, 9.564]	[0.0, 369.0, 80.142, 282, 47.315]	[0.28, 31.6, 27.586, 116, 19.463]	[0.28, 31.6, 27.586, 116, 19.463]	[0.0, 1077.0, 97.315, 596, 100.0]	[0.0, 323.0, 85.714, 189, 31.711]	[0.0, 323.0, 85.714, 189, 31.711]	[0.0, 323.0, 85.714, 189, 31.711]
T3E	XopD	[0.18, 32.0, 33.333, 57, 10.459]	[0.31, 31.2, 33.333, 57, 10.459]	[0.27, 31.6, 33.333, 57, 10.459]	[0.18, 32.0, 33.333, 57, 10.459]	[0.17, 32.0, 33.333, 57, 10.459]	[0.16, 32.0, 33.333, 57, 10.459]	[0.19, 32.0, 33.333, 57, 10.459]	[0.18, 32.0, 33.333, 57, 10.459]	[0.27, 31.6, 33.333, 57, 10.459]	[0.14, 32.3, 32.099, 81, 14.862]	[0.14, 32.3, 32.099, 81, 14.862]	[0.18, 32.0, 33.333, 57, 10.459]	[0.25, 31.6, 33.333, 57, 10.459]	[0.2, 32.0, 33.333, 57, 10.459]	[0.27, 31.6, 33.333, 57, 10.459]	[0.18, 32.0, 33.333, 57, 10.459]	[0.25, 31.6, 33.333, 57, 10.459]	[0.19, 32.0, 33.333, 57, 10.459]	[0.21, 32.0, 33.333, 57, 10.459]	[0.17, 32.0, 33.333, 57, 10.459]	[0.2, 32.0, 33.333, 57, 10.459]	[0.13, 32.3, 33.333, 57, 10.459]	[0.16, 32.3, 33.333, 57, 10.459]	[0.17, 32.0, 33.333, 57, 10.459]	[0.18, 32.0, 33.333, 57, 10.459]	[0.17, 32.0, 33.333, 57, 10.459]	[0.17, 32.0, 33.333, 57, 10.459]	[0.16, 32.3, 33.333, 57, 10.459]	[0.18, 32.0, 33.333, 57, 10.459]	[0.29, 31.6, 35.294, 51, 9.358]	[0.29, 31.6, 33.333, 57, 10.459]	[0.29, 31.6, 35.294, 51, 9.358]	[0.18, 32.0, 33.333, 57, 10.459]	[0.17, 32.0, 33.333, 57, 10.459]	[0.16, 32.3, 33.333, 57, 10.459]	[0.0, 587.0, 100.0, 286, 52.477]	[0.0, 251.0, 39.78, 455, 83.486]	[0.19, 32.0, 35.294, 51, 9.358]	[0.0, 736.0, 74.359, 546, 100.183]	[0.15, 32.3, 33.333, 57, 10.459]	[0.25, 31.6, 35.294, 51, 9.358]	[0.29, 31.6, 35.294, 51, 9.358]	[0.29, 31.6, 35.294, 51, 9.358]	[0.29, 31.6, 35.294, 51, 9.358]
T3E	XopE1	[0.0, 410.0, 67.857, 364, 91.0]	[0.044, 33.1, 26.389, 72, 18.0]	[0.062, 33.1, 26.389, 72, 18.0]	[0.0, 173.0, 73.381, 139, 34.75]	[0.058, 33.1, 26.389, 72, 18.0]	[0.26, 30.4, 25.0, 72, 18.0]	[0.037, 32.7, 26.389, 72, 18.0]	[0.0, 173.0, 73.381, 139, 34.75]	[0.072, 32.7, 54.839, 31, 7.75]	[0.06, 33.1, 26.389, 72, 18.0]	[0.06, 33.1, 26.389, 72, 18.0]	[0.066, 32.7, 26.389, 72, 18.0]	[0.094, 32.3, 26.389, 72, 18.0]	[0.039, 33.5, 26.389, 72, 18.0]	[0.008, 33.5, 26.389, 72, 18.0]	[0.034, 31.2, 32.0, 50, 12.5]	[0.0, 360.0, 62.147, 354, 88.5]	[0.62, 29.6, 39.394, 33, 8.25]	[0.045, 33.5, 26.389, 72, 18.0]	[0.24, 31.2, 25.0, 72, 18.0]	[0.06, 33.1, 26.389, 72, 18.0]	[0.058, 33.1, 26.389, 72, 18.0]	[0.0, 85.9, 26.582, 316, 79.0]	[0.057, 33.1, 26.389, 72, 18.0]	[0.061, 33.1, 26.389, 72, 18.0]	[0.046, 33.1, 26.389, 72, 18.0]	[0.0, 53.9, 33.913, 115, 28.75]	[0.0, 85.9, 26.582, 316, 79.0]	[0.0, 85.9, 26.582, 316, 79.0]	[0.0, 684.0, 90.773, 401, 100.25]	[0.061, 33.1, 26.389, 72, 18.0]	[0.0, 684.0, 90.773, 401, 100.25]	[0.063, 33.1, 26.389, 72, 18.0]	[0.062, 33.1, 26.389, 72, 18.0]	[0.063, 33.1, 26.389, 72, 18.0]	[0.0, 731.0, 100.0, 400, 100.0]	[0.0, 89.7, 26.596, 376, 94.0]	[0.0, 648.0, 88.161, 397, 99.25]	[0.0, 394.0, 68.681, 364, 91.0]	[0.052, 33.1, 26.389, 72, 18.0]	[0.067, 32.7, 26.389, 72, 18.0]	[0.07, 32.7, 26.389, 72, 18.0]	[0.051, 33.1, 26.389, 72, 18.0]	[0.051, 33.1, 26.389, 72, 18.0]
T3E	XopE2	[0.0, 563.0, 91.341, 358, 100.0]	[2.5, 27.7, 45.714, 35, 9.777]	[0.001, 38.1, 72.0, 25, 6.983]	[0.0, 250.0, 98.551, 138, 38.547]	[0.8, 29.3, 31.724, 145, 40.503]	[0.32, 30.4, 37.5, 40, 11.173]	[1.7, 28.1, 44.444, 36, 10.056]	[0.0, 250.0, 98.551, 138, 38.547]	[0.0, 43.1, 68.852, 61, 17.039]	[5.1, 26.6, 59.091, 22, 6.145]	[5.1, 26.6, 59.091, 22, 6.145]	[4.9, 26.6, 40.0, 35, 9.777]	[5.1, 26.6, 59.091, 22, 6.145]	[2.2, 27.7, 37.736, 53, 14.804]	[0.51, 30.0, 32.203, 59, 16.48]	[4.9, 26.6, 40.0, 35, 9.777]	[0.0, 459.0, 75.072, 349, 97.486]	[0.66, 29.6, 47.059, 34, 9.497]	[4.5, 26.6, 35.294, 34, 9.497]	[5.0, 26.6, 32.143, 28, 7.821]	[5.0, 26.6, 59.091, 22, 6.145]	[3.7, 26.9, 35.294, 34, 9.497]	[0.0, 72.8, 25.994, 327, 91.341]	[2.4, 27.7, 25.676, 148, 41.341]	[2.7, 27.3, 26.667, 90, 25.14]	[0.001, 38.1, 72.0, 25, 6.983]	[0.0, 48.9, 37.931, 87, 24.302]	[0.0, 72.8, 25.994, 327, 91.341]	[0.0, 72.8, 25.994, 327, 91.341]	[0.0, 605.0, 95.81, 358, 100.0]	[3.4, 27.3, 35.294, 34, 9.497]	[0.0, 606.0, 96.089, 358, 100.0]	[5.1, 26.6, 59.091, 22, 6.145]	[4.9, 26.6, 59.091, 22, 6.145]	[4.9, 26.6, 59.091, 22, 6.145]	[0.0, 604.0, 95.531, 358, 100.0]	[0.0, 69.3, 25.995, 377, 105.307]	[0.0, 418.0, 70.523, 363, 101.397]	[0.0, 531.0, 87.709, 358, 100.0]	[4.6, 26.6, 35.417, 48, 13.408]	[8.7, 25.8, 50.0, 26, 7.263]	[0.65, 29.6, 38.889, 54, 15.084]	[0.65, 29.6, 38.889, 54, 15.084]	[0.65, 29.6, 38.889, 54, 15.084]
T3E	XopE3	[0.0, 59.3, 26.877, 253, 81.613]	[0.33, 30.0, 25.862, 116, 37.419]	[5.1, 26.2, 29.787, 47, 15.161]	[0.0, 585.0, 100.0, 301, 97.097]	[1.6, 27.7, 38.298, 47, 15.161]	[3.8, 26.6, 31.111, 45, 14.516]	[2.6, 27.3, 29.787, 47, 15.161]	[0.0, 585.0, 100.0, 301, 97.097]	[5.1, 26.2, 29.787, 47, 15.161]	[2.2, 27.3, 43.243, 37, 11.935]	[2.2, 27.3, 43.243, 37, 11.935]	[4.3, 26.6, 38.462, 52, 16.774]	[0.24, 30.4, 34.375, 64, 20.645]	[0.35, 30.0, 25.862, 116, 37.419]	[0.29, 30.4, 25.862, 116, 37.419]	[4.3, 26.6, 38.462, 52, 16.774]	[0.0, 48.1, 24.138, 261, 84.194]	[2.2, 27.3, 43.243, 37, 11.935]	[0.35, 30.0, 25.862, 116, 37.419]	[0.18, 30.8, 25.862, 116, 37.419]	[0.31, 30.0, 25.862, 116, 37.419]	[0.18, 30.8, 25.862, 116, 37.419]	[0.0, 54.7, 29.524, 315, 101.613]	[0.19, 30.8, 26.087, 115, 37.097]	[0.29, 30.4, 25.862, 116, 37.419]	[4.8, 26.2, 29.787, 47, 15.161]	[0.0, 44.3, 32.237, 152, 49.032]	[0.0, 54.7, 29.524, 315, 101.613]	[0.0, 54.7, 29.524, 315, 101.613]	[0.0, 64.7, 28.522, 291, 93.871]	[0.25, 30.4, 26.724, 116, 37.419]	[0.0, 575.0, 98.339, 301, 97.097]	[4.0, 26.6, 40.541, 37, 11.935]	[1.4, 28.1, 42.857, 28, 9.032]	[1.1, 28.5, 23.232, 99, 31.935]	[0.0, 60.5, 27.132, 258, 83.226]	[0.0, 101.0, 32.443, 262, 84.516]	[0.0, 571.0, 97.674, 301, 97.097]	[0.0, 120.0, 35.231, 281, 90.645]	[4.2, 26.6, 35.135, 37, 11.935]	[0.67, 29.3, 32.558, 43, 13.871]	[2.2, 27.7, 34.667, 75, 24.194]	[2.2, 27.7, 34.667, 75, 24.194]	[2.2, 27.7, 34.667, 75, 24.194]
T3E	XopF1	[0.0, 280.0, 98.776, 245, 100.0]	[0.0, 259.0, 94.286, 245, 100.0]	[0.0, 280.0, 98.776, 245, 100.0]	[0.0, 283.0, 100.0, 245, 100.0]	[1.3, 27.7, 45.455, 22, 8.98]	[6.7, 25.4, 37.778, 45, 18.367]	[3.6, 26.2, 39.474, 38, 15.51]	[0.0, 283.0, 100.0, 245, 100.0]	[0.0, 280.0, 98.776, 245, 100.0]	[2.4, 26.9, 52.0, 25, 10.204]	[2.4, 26.9, 52.0, 25, 10.204]	[4.2, 26.2, 39.474, 38, 15.51]	[3.6, 26.2, 35.294, 34, 13.878]	[0.0, 262.0, 95.102, 245, 100.0]	[0.0, 269.0, 95.918, 245, 100.0]	[4.2, 26.2, 39.474, 38, 15.51]	[0.0, 268.0, 95.918, 245, 100.0]	[0.0, 268.0, 95.918, 245, 100.0]	[0.0, 264.0, 95.102, 245, 100.0]	[3.1, 26.6, 39.474, 38, 15.51]	[0.0, 268.0, 95.51, 245, 100.0]	[0.61, 28.9, 45.455, 22, 8.98]	[0.0, 280.0, 98.776, 245, 100.0]	[4.4, 25.8, 68.75, 16, 6.531]	[1.4, 27.7, 45.455, 22, 8.98]	[0.0, 280.0, 98.776, 245, 100.0]	[0.0, 281.0, 98.776, 245, 100.0]	[0.0, 281.0, 98.776, 245, 100.0]	[0.0, 281.0, 98.776, 245, 100.0]	[4.8, 26.2, 37.5, 40, 16.327]	[0.0, 265.0, 96.735, 245, 100.0]	[4.8, 26.2, 37.5, 40, 16.327]	[2.0, 26.9, 39.474, 38, 15.51]	[0.0, 170.0, 77.642, 246, 100.408]	[4.4, 26.2, 39.474, 38, 15.51]	[0.0, 146.0, 58.216, 213, 86.939]	[0.0, 148.0, 60.643, 249, 101.633]	[0.0, 130.0, 57.277, 213, 86.939]	[5.8, 25.8, 37.5, 32, 13.061]	[0.0, 144.0, 68.02, 197, 80.408]	[0.0, 120.0, 73.333, 105, 42.857]	[0.0, 130.0, 63.636, 121, 49.388]	[0.0, 130.0, 63.636, 121, 49.388]	[0.0, 130.0, 63.636, 121, 49.388]
T3E	XopF2	[0.0, 584.0, 65.408, 503, 75.412]	[0.0, 590.0, 65.606, 503, 75.412]	[0.0, 584.0, 65.408, 503, 75.412]	[0.0, 583.0, 65.209, 503, 75.412]	[0.2, 32.3, 32.895, 76, 11.394]	[2.5, 28.5, 48.387, 31, 4.648]	[1.2, 29.6, 32.836, 67, 10.045]	[0.0, 583.0, 65.209, 503, 75.412]	[0.0, 584.0, 65.408, 503, 75.412]	[0.88, 30.0, 32.895, 76, 11.394]	[0.64, 30.4, 32.895, 76, 11.394]	[1.4, 29.6, 32.836, 67, 10.045]	[0.54, 30.8, 32.53, 83, 12.444]	[0.0, 588.0, 65.408, 503, 75.412]	[0.0, 588.0, 65.408, 503, 75.412]	[1.4, 29.6, 32.836, 67, 10.045]	[0.0, 590.0, 65.606, 503, 75.412]	[0.0, 590.0, 65.805, 503, 75.412]	[0.0, 589.0, 65.606, 503, 75.412]	[0.8, 30.0, 32.075, 53, 7.946]	[0.0, 583.0, 65.209, 503, 75.412]	[0.7, 30.4, 32.895, 76, 11.394]	[0.0, 584.0, 65.408, 503, 75.412]	[0.35, 31.2, 31.481, 54, 8.096]	[1.3, 29.6, 32.836, 67, 10.045]	[0.0, 584.0, 65.408, 503, 75.412]	[0.0, 584.0, 65.408, 503, 75.412]	[0.0, 584.0, 65.408, 503, 75.412]	[0.0, 584.0, 65.408, 503, 75.412]	[0.0, 218.0, 57.724, 246, 36.882]	[0.0, 585.0, 65.408, 503, 75.412]	[0.0, 218.0, 57.724, 246, 36.882]	[1.5, 29.3, 32.836, 67, 10.045]	[0.0, 579.0, 65.932, 499, 74.813]	[1.1, 29.6, 32.836, 67, 10.045]	[0.0, 1098.0, 100.0, 647, 97.001]	[0.0, 572.0, 62.846, 506, 75.862]	[0.0, 702.0, 93.208, 427, 64.018]	[0.68, 30.8, 27.206, 136, 20.39]	[0.0, 575.0, 63.546, 502, 75.262]	[0.0, 522.0, 58.765, 502, 75.262]	[0.0, 1032.0, 94.127, 647, 97.001]	[0.0, 1032.0, 94.127, 647, 97.001]	[0.0, 1032.0, 94.127, 647, 97.001]
T3E	XopG	[0.0, 271.0, 100.0, 146, 100.0]	[2.1, 25.8, 34.694, 49, 33.562]	[0.0, 63.9, 35.065, 154, 105.479]	[0.0, 271.0, 100.0, 146, 100.0]	[1.8, 25.8, 34.694, 49, 33.562]	[0.92, 26.9, 34.884, 43, 29.452]	[1.3, 26.2, 34.694, 49, 33.562]	[0.0, 271.0, 100.0, 146, 100.0]	[0.0, 63.9, 35.065, 154, 105.479]	[2.1, 25.8, 34.694, 49, 33.562]	[2.1, 25.8, 34.694, 49, 33.562]	[1.7, 26.2, 29.63, 27, 18.493]	[1.9, 25.8, 34.694, 49, 33.562]	[1.9, 25.8, 34.694, 49, 33.562]	[2.2, 25.8, 34.694, 49, 33.562]	[1.7, 26.2, 29.63, 27, 18.493]	[0.53, 27.7, 37.037, 27, 18.493]	[1.9, 25.8, 34.694, 49, 33.562]	[2.1, 25.8, 34.694, 49, 33.562]	[2.0, 25.8, 34.694, 49, 33.562]	[2.0, 25.8, 34.694, 49, 33.562]	[0.89, 26.9, 37.5, 32, 21.918]	[0.0, 63.9, 35.065, 154, 105.479]	[2.0, 25.8, 34.694, 49, 33.562]	[2.1, 25.8, 34.694, 49, 33.562]	[0.0, 63.9, 35.065, 154, 105.479]	[0.0, 271.0, 100.0, 146, 100.0]	[0.0, 63.9, 35.065, 154, 105.479]	[0.0, 271.0, 100.0, 146, 100.0]	[0.91, 26.9, 32.11, 109, 74.658]	[2.0, 25.8, 34.694, 49, 33.562]	[1.0, 26.9, 40.0, 45, 30.822]	[2.1, 25.8, 34.694, 49, 33.562]	[0.9, 26.9, 35.897, 39, 26.712]	[2.1, 25.8, 34.694, 49, 33.562]	[0.57, 27.7, 40.299, 67, 45.89]	[0.47, 27.7, 60.0, 20, 13.699]	[0.0, 85.1, 39.189, 148, 101.37]	[0.0, 74.7, 46.067, 89, 60.959]	[0.0, 65.5, 34.641, 153, 104.795]	[2.2, 25.8, 34.694, 49, 33.562]	[2.1, 25.8, 34.694, 49, 33.562]	[2.1, 25.8, 34.694, 49, 33.562]	[2.1, 25.8, 34.694, 49, 33.562]
T3E	XopH	[0.61, 26.6, 40.741, 27, 26.214]	[0.74, 26.2, 40.741, 27, 26.214]	[0.6, 26.6, 40.741, 27, 26.214]	[0.59, 26.6, 40.741, 27, 26.214]	[1.0, 25.8, 42.308, 26, 25.243]	[0.84, 25.8, 42.308, 26, 25.243]	[0.82, 25.8, 38.235, 34, 33.01]	[0.59, 26.6, 40.741, 27, 26.214]	[0.6, 26.6, 40.741, 27, 26.214]	[1.3, 25.4, 42.308, 26, 25.243]	[1.3, 25.4, 42.308, 26, 25.243]	[2.0, 25.0, 47.619, 21, 20.388]	[1.1, 25.4, 31.667, 60, 58.252]	[0.73, 26.2, 40.741, 27, 26.214]	[0.76, 26.2, 40.741, 27, 26.214]	[2.0, 25.0, 47.619, 21, 20.388]	[0.0, 190.0, 87.379, 103, 100.0]	[1.8, 25.0, 40.741, 27, 26.214]	[0.71, 26.2, 40.741, 27, 26.214]	[1.3, 25.4, 42.308, 26, 25.243]	[0.7, 26.2, 40.741, 27, 26.214]	[1.3, 25.4, 42.308, 26, 25.243]	[0.6, 26.6, 40.741, 27, 26.214]	[1.3, 25.4, 42.308, 26, 25.243]	[1.4, 25.4, 42.308, 26, 25.243]	[0.58, 26.6, 40.741, 27, 26.214]	[0.0, 214.0, 97.087, 103, 100.0]	[0.61, 26.6, 40.741, 27, 26.214]	[0.0, 214.0, 97.087, 103, 100.0]	[2.4, 24.6, 30.233, 43, 41.748]	[0.72, 26.2, 40.741, 27, 26.214]	[2.4, 24.6, 30.233, 43, 41.748]	[0.66, 26.2, 32.787, 61, 59.223]	[2.3, 24.6, 47.619, 21, 20.388]	[1.2, 25.4, 34.783, 46, 44.66]	[0.0, 213.0, 96.117, 103, 100.0]	[0.64, 26.2, 57.895, 19, 18.447]	[2.3, 24.6, 30.233, 43, 41.748]	[0.0, 213.0, 96.117, 103, 100.0]	[1.8, 25.0, 52.632, 19, 18.447]	[1.3, 25.4, 57.143, 14, 13.592]	[3.9, 24.3, 42.308, 26, 25.243]	[3.9, 24.3, 42.308, 26, 25.243]	[3.9, 24.3, 42.308, 26, 25.243]
T3E	XopI	[0.12, 32.3, 37.5, 64, 14.159]	[0.99, 29.3, 36.667, 60, 13.274]	[0.32, 30.8, 31.373, 102, 22.566]	[0.22, 31.6, 28.986, 138, 30.531]	[2.3, 28.1, 32.609, 46, 10.177]	[1.6, 28.5, 38.0, 50, 11.062]	[0.093, 32.7, 33.333, 78, 17.257]	[0.22, 31.6, 28.986, 138, 30.531]	[0.32, 30.8, 31.373, 102, 22.566]	[1.3, 28.9, 36.842, 57, 12.611]	[1.3, 28.9, 36.842, 57, 12.611]	[0.36, 30.8, 39.623, 53, 11.726]	[0.19, 31.6, 34.524, 84, 18.584]	[0.18, 31.6, 37.5, 64, 14.159]	[1.3, 28.9, 36.842, 57, 12.611]	[0.36, 30.8, 39.623, 53, 11.726]	[0.44, 30.4, 33.721, 86, 19.027]	[1.9, 28.5, 38.0, 50, 11.062]	[0.89, 29.3, 30.392, 102, 22.566]	[2.2, 28.1, 32.609, 46, 10.177]	[1.2, 28.9, 36.842, 57, 12.611]	[2.2, 28.1, 32.609, 46, 10.177]	[0.32, 30.8, 31.373, 102, 22.566]	[1.2, 28.9, 36.842, 57, 12.611]	[2.2, 28.1, 32.609, 46, 10.177]	[0.31, 30.8, 31.373, 102, 22.566]	[0.31, 30.8, 31.373, 102, 22.566]	[0.33, 30.8, 31.373, 102, 22.566]	[0.33, 30.8, 31.373, 102, 22.566]	[0.0, 706.0, 100.0, 452, 100.0]	[0.28, 31.2, 34.884, 86, 19.027]	[0.0, 706.0, 100.0, 452, 100.0]	[0.3, 30.8, 39.623, 53, 11.726]	[0.85, 29.6, 25.974, 154, 34.071]	[6.1, 26.6, 30.435, 46, 10.177]	[0.0, 633.0, 93.363, 452, 100.0]	[0.93, 29.3, 38.462, 26, 5.752]	[0.0, 664.0, 96.46, 452, 100.0]	[1.9, 28.5, 38.0, 50, 11.062]	[1.7, 28.5, 38.0, 50, 11.062]	[0.0, 615.0, 89.579, 451, 99.779]	[0.0, 631.0, 93.363, 452, 100.0]	[0.0, 631.0, 93.363, 452, 100.0]	[0.0, 631.0, 93.363, 452, 100.0]
T3E	XopJ	[0.0, 64.7, 62.5, 56, 15.013]	[1.0, 28.9, 34.722, 72, 19.303]	[0.0, 55.5, 82.759, 29, 7.775]	[0.0, 63.2, 62.5, 56, 15.013]	[1.9, 28.1, 31.25, 48, 12.869]	[0.22, 30.8, 42.222, 45, 12.064]	[0.22, 30.8, 42.222, 45, 12.064]	[0.0, 63.2, 62.5, 56, 15.013]	[0.0, 64.7, 62.5, 56, 15.013]	[1.4, 28.5, 31.507, 73, 19.571]	[1.4, 28.5, 31.507, 73, 19.571]	[0.7, 29.3, 25.806, 62, 16.622]	[1.1, 28.9, 35.484, 62, 16.622]	[0.71, 29.3, 35.088, 57, 15.282]	[0.4, 30.4, 32.143, 56, 15.013]	[0.7, 29.3, 25.806, 62, 16.622]	[0.0, 52.0, 84.615, 26, 6.971]	[1.2, 28.5, 34.722, 72, 19.303]	[1.2, 28.9, 39.535, 43, 11.528]	[1.7, 28.1, 31.25, 48, 12.869]	[1.4, 28.5, 36.207, 58, 15.55]	[1.7, 28.1, 39.535, 43, 11.528]	[0.0, 64.7, 62.5, 56, 15.013]	[1.3, 28.5, 26.126, 111, 29.759]	[1.9, 28.1, 36.0, 50, 13.405]	[0.0, 55.5, 82.759, 29, 7.775]	[0.0, 64.7, 62.5, 56, 15.013]	[0.0, 64.7, 62.5, 56, 15.013]	[0.0, 55.5, 82.759, 29, 7.775]	[0.0, 52.4, 52.459, 61, 16.354]	[0.78, 29.3, 25.806, 62, 16.622]	[0.0, 52.4, 52.459, 61, 16.354]	[0.86, 29.3, 63.158, 19, 5.094]	[0.52, 30.0, 29.63, 54, 14.477]	[0.96, 28.9, 29.63, 54, 14.477]	[0.0, 765.0, 100.0, 373, 100.0]	[0.23, 30.8, 28.704, 108, 28.954]	[0.0, 174.0, 37.38, 313, 83.914]	[0.0, 51.6, 78.571, 28, 7.507]	[0.0, 189.0, 40.064, 312, 83.646]	[0.2, 31.2, 68.421, 19, 5.094]	[2.2, 28.1, 31.148, 61, 16.354]	[2.2, 28.1, 31.148, 61, 16.354]	[2.2, 28.1, 31.148, 61, 16.354]
T3E	XopK	[0.0, 1296.0, 100.0, 793, 100.0]	[0.23, 32.3, 46.341, 41, 5.17]	[0.0, 1296.0, 100.0, 793, 100.0]	[0.0, 1294.0, 99.622, 793, 100.0]	[0.49, 31.2, 46.341, 41, 5.17]	[5.4, 27.7, 38.636, 44, 5.549]	[4.4, 28.1, 28.125, 64, 8.071]	[0.0, 1294.0, 99.622, 793, 100.0]	[0.0, 1296.0, 100.0, 793, 100.0]	[0.29, 32.0, 48.78, 41, 5.17]	[0.29, 32.0, 48.78, 41, 5.17]	[2.3, 28.9, 31.707, 41, 5.17]	[2.0, 29.3, 28.395, 81, 10.214]	[0.33, 32.0, 48.78, 41, 5.17]	[0.34, 32.0, 48.78, 41, 5.17]	[2.3, 28.9, 31.707, 41, 5.17]	[0.61, 31.2, 46.341, 41, 5.17]	[0.33, 32.0, 46.341, 41, 5.17]	[0.84, 30.4, 46.341, 41, 5.17]	[0.71, 30.8, 46.341, 41, 5.17]	[0.19, 32.7, 48.78, 41, 5.17]	[0.64, 30.8, 34.921, 63, 7.945]	[0.0, 1296.0, 100.0, 793, 100.0]	[0.7, 30.8, 46.341, 41, 5.17]	[5.4, 27.7, 34.783, 46, 5.801]	[0.0, 1296.0, 100.0, 793, 100.0]	[0.0, 1296.0, 100.0, 793, 100.0]	[0.0, 1296.0, 100.0, 793, 100.0]	[0.0, 1296.0, 100.0, 793, 100.0]	[0.0, 664.0, 58.968, 814, 102.648]	[0.0, 326.0, 91.628, 215, 27.112]	[0.0, 659.0, 58.845, 814, 102.648]	[0.25, 32.3, 42.857, 35, 4.414]	[3.0, 28.5, 34.211, 38, 4.792]	[1.4, 29.6, 23.171, 82, 10.34]	[0.0, 699.0, 58.99, 812, 102.396]	[0.0, 986.0, 76.903, 775, 97.73]	[0.0, 687.0, 58.477, 814, 102.648]	[0.0, 1216.0, 93.569, 793, 100.0]	[5.4, 27.7, 38.806, 67, 8.449]	[0.0, 634.0, 61.636, 709, 89.407]	[0.0, 708.0, 59.489, 822, 103.657]	[0.0, 708.0, 59.489, 822, 103.657]	[0.0, 708.0, 59.489, 822, 103.657]
T3E	XopL	[0.0, 1054.0, 99.434, 530, 100.0]	[0.041, 34.3, 38.462, 39, 7.358]	[0.0, 1061.0, 100.0, 530, 100.0]	[0.0, 1055.0, 99.623, 530, 100.0]	[0.039, 34.3, 38.462, 39, 7.358]	[0.018, 35.4, 42.5, 40, 7.547]	[0.004, 37.4, 41.026, 39, 7.358]	[0.0, 1055.0, 99.623, 530, 100.0]	[0.0, 1061.0, 100.0, 530, 100.0]	[0.038, 34.3, 38.462, 39, 7.358]	[0.037, 34.3, 38.462, 39, 7.358]	[0.003, 37.7, 41.026, 39, 7.358]	[0.037, 34.3, 38.462, 39, 7.358]	[0.057, 33.5, 38.462, 39, 7.358]	[0.035, 34.3, 38.462, 39, 7.358]	[0.003, 37.7, 41.026, 39, 7.358]	[0.039, 34.3, 38.462, 39, 7.358]	[0.036, 34.3, 38.462, 39, 7.358]	[0.005, 37.0, 41.026, 39, 7.358]	[0.035, 34.3, 38.462, 39, 7.358]	[0.031, 34.7, 38.462, 39, 7.358]	[0.038, 34.3, 38.462, 39, 7.358]	[0.0, 1061.0, 100.0, 530, 100.0]	[0.73, 30.0, 35.897, 39, 7.358]	[0.037, 34.3, 38.462, 39, 7.358]	[0.0, 1061.0, 100.0, 530, 100.0]	[0.0, 1055.0, 99.623, 530, 100.0]	[0.0, 1061.0, 100.0, 530, 100.0]	[0.0, 1055.0, 99.623, 530, 100.0]	[0.0, 904.0, 85.316, 538, 101.509]	[0.0, 111.0, 35.211, 284, 53.585]	[0.0, 904.0, 85.316, 538, 101.509]	[0.003, 37.7, 41.026, 39, 7.358]	[0.003, 37.7, 41.026, 39, 7.358]	[0.004, 37.4, 41.026, 39, 7.358]	[0.0, 862.0, 79.86, 571, 107.736]	[0.0, 374.0, 43.164, 512, 96.604]	[0.0, 900.0, 80.21, 571, 107.736]	[0.0, 520.0, 55.534, 515, 97.17]	[0.0, 368.0, 40.0, 545, 102.83]	[0.0, 791.0, 73.002, 563, 106.226]	[0.0, 871.0, 78.873, 568, 107.17]	[0.0, 871.0, 78.873, 568, 107.17]	[0.0, 871.0, 78.873, 568, 107.17]
T3E	XopM	[0.0, 594.0, 67.413, 491, 94.605]	[0.0, 596.0, 67.617, 491, 94.605]	[0.0, 594.0, 67.413, 491, 94.605]	[0.0, 592.0, 67.21, 491, 94.605]	[0.32, 31.2, 28.571, 70, 13.487]	[3.8, 27.7, 29.091, 55, 10.597]	[1.9, 28.5, 32.812, 64, 12.331]	[0.0, 592.0, 67.21, 491, 94.605]	[0.0, 594.0, 67.413, 491, 94.605]	[0.36, 30.8, 28.571, 70, 13.487]	[0.36, 30.8, 28.571, 70, 13.487]	[0.6, 30.4, 25.882, 85, 16.378]	[2.6, 28.1, 33.333, 66, 12.717]	[0.0, 596.0, 67.821, 491, 94.605]	[0.0, 593.0, 67.617, 491, 94.605]	[0.6, 30.4, 25.882, 85, 16.378]	[0.0, 567.0, 79.24, 342, 65.896]	[0.0, 593.0, 67.617, 491, 94.605]	[0.0, 596.0, 67.191, 509, 98.073]	[1.0, 29.3, 29.032, 62, 11.946]	[0.0, 597.0, 67.821, 491, 94.605]	[1.1, 29.3, 29.032, 62, 11.946]	[0.0, 594.0, 67.413, 491, 94.605]	[1.6, 28.9, 45.714, 35, 6.744]	[0.16, 32.0, 48.889, 45, 8.671]	[0.0, 594.0, 67.413, 491, 94.605]	[0.0, 594.0, 67.413, 491, 94.605]	[0.0, 594.0, 67.413, 491, 94.605]	[0.0, 594.0, 67.413, 491, 94.605]	[0.0, 577.0, 94.631, 298, 57.418]	[0.0, 592.0, 67.617, 491, 94.605]	[0.0, 577.0, 94.631, 298, 57.418]	[0.61, 30.4, 25.882, 85, 16.378]	[0.0, 617.0, 69.293, 495, 95.376]	[0.6, 30.4, 25.882, 85, 16.378]	[0.0, 885.0, 99.801, 503, 96.917]	[0.0, 464.0, 71.845, 309, 59.538]	[0.0, 808.0, 91.667, 504, 97.11]	[0.0, 552.0, 77.811, 338, 65.125]	[0.0, 107.0, 69.565, 69, 13.295]	[0.0, 775.0, 89.463, 503, 96.917]	[0.0, 805.0, 91.633, 502, 96.724]	[0.0, 805.0, 91.633, 502, 96.724]	[0.0, 805.0, 91.633, 502, 96.724]
T3E	XopN	[0.0, 1377.0, 99.864, 733, 100.0]	[3.6, 28.5, 34.091, 44, 6.003]	[0.0, 1377.0, 100.0, 733, 100.0]	[0.0, 1377.0, 100.0, 733, 100.0]	[1.0, 30.0, 30.088, 113, 15.416]	[2.6, 28.9, 33.929, 56, 7.64]	[2.9, 28.5, 24.855, 173, 23.602]	[0.0, 1377.0, 100.0, 733, 100.0]	[0.0, 1377.0, 100.0, 733, 100.0]	[1.9, 29.3, 45.714, 35, 4.775]	[1.9, 29.3, 45.714, 35, 4.775]	[0.81, 30.4, 61.538, 26, 3.547]	[4.8, 27.7, 33.333, 39, 5.321]	[4.9, 27.7, 36.585, 41, 5.593]	[2.6, 28.9, 39.024, 41, 5.593]	[0.81, 30.4, 61.538, 26, 3.547]	[0.0, 1326.0, 96.18, 733, 100.0]	[2.6, 28.9, 35.417, 48, 6.548]	[4.8, 27.7, 36.585, 41, 5.593]	[1.1, 30.0, 30.088, 113, 15.416]	[4.5, 27.7, 36.585, 41, 5.593]	[0.11, 33.1, 31.579, 57, 7.776]	[0.0, 1377.0, 100.0, 733, 100.0]	[0.73, 30.4, 30.088, 113, 15.416]	[1.0, 30.0, 30.088, 113, 15.416]	[0.0, 1340.0, 100.0, 712, 97.135]	[0.0, 1377.0, 100.0, 733, 100.0]	[0.0, 1377.0, 100.0, 733, 100.0]	[0.0, 1377.0, 100.0, 733, 100.0]	[0.0, 1264.0, 92.633, 733, 100.0]	[5.1, 27.7, 36.585, 41, 5.593]	[0.0, 1264.0, 92.633, 733, 100.0]	[0.75, 30.4, 33.333, 48, 6.548]	[0.69, 30.8, 35.821, 67, 9.141]	[0.49, 31.2, 34.426, 61, 8.322]	[0.0, 1232.0, 90.723, 733, 100.0]	[0.0, 755.0, 61.883, 669, 91.269]	[0.0, 1221.0, 89.768, 733, 100.0]	[0.0, 787.0, 64.091, 660, 90.041]	[0.0, 511.0, 63.124, 461, 62.892]	[0.0, 778.0, 63.348, 663, 90.45]	[0.0, 1229.0, 90.041, 733, 100.0]	[0.0, 1229.0, 90.041, 733, 100.0]	[0.0, 1229.0, 90.041, 733, 100.0]
T3E	XopO	[0.019, 33.1, 34.426, 61, 28.91]	[0.33, 29.3, 34.615, 52, 24.645]	[0.55, 28.5, 34.615, 52, 24.645]	[0.019, 33.1, 34.426, 61, 28.91]	[0.2, 30.0, 30.769, 65, 30.806]	[0.7, 28.1, 35.714, 28, 13.27]	[1.3, 27.3, 27.481, 131, 62.085]	[0.02, 33.1, 34.426, 61, 28.91]	[0.53, 28.9, 35.714, 28, 13.27]	[0.68, 28.1, 32.075, 53, 25.118]	[0.68, 28.1, 32.075, 53, 25.118]	[0.48, 28.9, 32.258, 62, 29.384]	[0.7, 28.1, 30.0, 40, 18.957]	[0.59, 28.5, 35.714, 28, 13.27]	[0.72, 28.1, 32.075, 53, 25.118]	[0.48, 28.9, 32.258, 62, 29.384]	[0.72, 28.1, 33.962, 53, 25.118]	[4.4, 25.8, 32.609, 46, 21.801]	[0.28, 29.6, 34.615, 52, 24.645]	[0.21, 29.6, 30.769, 65, 30.806]	[0.57, 28.5, 35.714, 28, 13.27]	[0.092, 30.8, 31.507, 73, 34.597]	[0.026, 32.7, 34.426, 61, 28.91]	[0.42, 28.9, 34.783, 46, 21.801]	[0.16, 30.4, 30.769, 65, 30.806]	[0.025, 32.7, 34.426, 61, 28.91]	[0.019, 33.1, 34.426, 61, 28.91]	[0.58, 28.5, 34.615, 52, 24.645]	[0.019, 33.1, 34.426, 61, 28.91]	[1.3, 27.7, 39.394, 33, 15.64]	[0.41, 28.9, 34.615, 52, 24.645]	[1.3, 27.7, 39.394, 33, 15.64]	[1.3, 27.3, 31.461, 89, 42.18]	[1.1, 27.7, 33.333, 69, 32.701]	[0.42, 28.9, 33.333, 69, 32.701]	[0.0, 231.0, 83.562, 146, 69.194]	[0.63, 28.1, 30.769, 78, 36.967]	[1.0, 27.7, 28.947, 76, 36.019]	[0.35, 29.3, 32.787, 61, 28.91]	[0.58, 28.5, 41.463, 41, 19.431]	[0.0, 377.0, 92.417, 211, 100.0]	[0.34, 29.3, 40.541, 37, 17.536]	[0.34, 29.3, 40.541, 37, 17.536]	[0.34, 29.3, 40.541, 37, 17.536]
T3E	XopP	[5.6, 27.7, 32.787, 61.0, 8.177]	[3.4, 28.5, 30.0, 70.0, 9.383]	[4.6, 28.1, 39.286, 56.0, 7.507]	[4.1, 28.1, 39.286, 56.0, 7.507]	[8.1, 26.9, 32.787, 61.0, 8.177]	[2.6, 28.9, 39.13, 46.0, 6.166]	[4.7, 27.7, 32.075, 53.0, 7.105]	[4.1, 28.1, 39.286, 56.0, 7.507]	[4.6, 28.1, 39.286, 56.0, 7.507]	[0.18, 32.7, 36.765, 68.0, 9.115]	[0.18, 32.7, 36.765, 68.0, 9.115]	[0.54, 31.2, 36.585, 41.0, 5.496]	[3.9, 28.1, 36.364, 44.0, 5.898]	[3.7, 28.5, 30.0, 70.0, 9.383]	[0.19, 32.7, 36.765, 68.0, 9.115]	[0.54, 31.2, 36.585, 41.0, 5.496]	[2.2, 29.3, 41.935, 31.0, 4.155]	[7.5, 27.3, 26.667, 60.0, 8.043]	[3.8, 28.1, 39.286, 56.0, 7.507]	[7.0, 27.3, 38.71, 31.0, 4.155]	[4.1, 28.1, 39.286, 56.0, 7.507]	[4.4, 28.1, 32.787, 61.0, 8.177]	[4.6, 28.1, 39.286, 56.0, 7.507]	[1.2, 29.6, 30.0, 70.0, 9.383]	[4.4, 28.1, 32.787, 61.0, 8.177]	[4.5, 28.1, 39.286, 56.0, 7.507]	[4.5, 28.1, 39.286, 56.0, 7.507]	[5.1, 27.7, 32.787, 61.0, 8.177]	[4.7, 28.1, 39.286, 56.0, 7.507]	[0.0, 418.0, 40.31, 645.0, 86.461]	[2.0, 29.3, 36.17, 47.0, 6.3]	[0.0, 419.0, 40.465, 645.0, 86.461]	[7.2, 27.3, 33.929, 56.0, 7.507]	[2.1, 29.3, 34.146, 41.0, 5.496]	[2.2, 28.9, 29.091, 55.0, 7.373]	[0.0, 352.0, 38.671, 587.0, 78.686]	[0.0, 861.0, 63.573, 722.0, 96.783]	[0.0, 465.0, 40.403, 745.0, 99.866]	[nan, nan, nan, nan, nan]	[0.22, 32.3, 27.206, 136.0, 18.231]	[0.0, 459.0, 39.89, 727.0, 97.453]	[0.0, 453.0, 40.346, 694.0, 93.029]	[0.0, 439.0, 40.816, 637.0, 85.389]	[0.0, 453.0, 40.346, 694.0, 93.029]
T3E	XopQ	[0.0, 786.0, 100.0, 384, 100.0]	[0.22, 31.2, 37.5, 56, 14.583]	[0.0, 786.0, 100.0, 384, 100.0]	[0.0, 778.0, 98.958, 384, 100.0]	[3.1, 27.3, 39.474, 38, 9.896]	[3.2, 27.3, 31.746, 63, 16.406]	[3.3, 27.3, 37.209, 43, 11.198]	[0.0, 778.0, 98.958, 384, 100.0]	[0.0, 786.0, 100.0, 384, 100.0]	[1.4, 28.5, 40.541, 37, 9.635]	[1.3, 28.5, 40.541, 37, 9.635]	[2.4, 27.7, 37.209, 43, 11.198]	[2.2, 27.7, 40.476, 42, 10.938]	[0.52, 30.0, 37.5, 56, 14.583]	[1.4, 28.5, 40.541, 37, 9.635]	[2.4, 27.7, 37.209, 43, 11.198]	[2.0, 28.1, 40.476, 42, 10.938]	[0.61, 29.6, 30.526, 95, 24.74]	[0.59, 29.6, 30.526, 95, 24.74]	[0.59, 29.6, 32.5, 80, 20.833]	[0.52, 30.0, 30.526, 95, 24.74]	[1.2, 28.5, 32.53, 83, 21.615]	[0.0, 787.0, 100.0, 384, 100.0]	[0.65, 29.6, 34.328, 67, 17.448]	[2.1, 27.7, 40.476, 42, 10.938]	[0.0, 786.0, 100.0, 384, 100.0]	[0.0, 786.0, 100.0, 384, 100.0]	[0.0, 786.0, 100.0, 384, 100.0]	[0.0, 786.0, 100.0, 384, 100.0]	[0.0, 475.0, 63.881, 371, 96.615]	[0.34, 30.4, 34.328, 67, 17.448]	[0.0, 475.0, 63.881, 371, 96.615]	[1.1, 28.9, 28.571, 63, 16.406]	[1.1, 28.9, 28.571, 63, 16.406]	[1.3, 28.5, 42.105, 38, 9.896]	[0.0, 472.0, 63.488, 367, 95.573]	[0.0, 642.0, 84.011, 369, 96.094]	[0.0, 481.0, 64.96, 371, 96.615]	[0.0, 758.0, 96.354, 384, 100.0]	[0.0, 749.0, 95.052, 384, 100.0]	[0.0, 481.0, 64.611, 373, 97.135]	[0.0, 477.0, 64.85, 367, 95.573]	[0.0, 477.0, 64.85, 367, 95.573]	[0.0, 477.0, 64.85, 367, 95.573]
T3E	XopR	[0.0, 659.0, 92.01, 413, 100.0]	[0.0, 665.0, 92.252, 413, 100.0]	[0.0, 710.0, 96.852, 413, 100.0]	[0.0, 669.0, 92.494, 413, 100.0]	[2.5, 27.7, 78.571, 14, 3.39]	[0.8, 29.3, 42.105, 57, 13.801]	[3.4, 27.3, 31.818, 66, 15.981]	[0.0, 669.0, 92.494, 413, 100.0]	[0.0, 710.0, 96.852, 413, 100.0]	[0.0, 687.0, 93.462, 413, 100.0]	[0.0, 687.0, 93.462, 413, 100.0]	[0.0, 551.0, 76.699, 412, 99.758]	[0.0, 659.0, 92.01, 413, 100.0]	[0.0, 667.0, 91.768, 413, 100.0]	[0.0, 687.0, 93.462, 413, 100.0]	[0.0, 551.0, 76.699, 412, 99.758]	[0.0, 663.0, 91.768, 413, 100.0]	[0.0, 638.0, 91.041, 413, 100.0]	[0.0, 658.0, 90.799, 413, 100.0]	[0.41, 30.4, 29.907, 107, 25.908]	[0.0, 625.0, 90.315, 413, 100.0]	[1.5, 28.5, 28.972, 107, 25.908]	[0.0, 710.0, 96.852, 413, 100.0]	[3.7, 27.3, 30.435, 46, 11.138]	[2.5, 27.7, 78.571, 14, 3.39]	[0.0, 693.0, 94.915, 413, 100.0]	[0.0, 659.0, 92.01, 413, 100.0]	[0.0, 659.0, 92.01, 413, 100.0]	[0.0, 659.0, 92.01, 413, 100.0]	[0.0, 278.0, 45.581, 430, 104.116]	[0.0, 665.0, 92.252, 413, 100.0]	[0.0, 278.0, 45.581, 430, 104.116]	[0.0, 561.0, 77.67, 412, 99.758]	[0.0, 551.0, 76.942, 412, 99.758]	[0.0, 556.0, 78.641, 412, 99.758]	[0.0, 288.0, 46.651, 418, 101.211]	[0.0, 321.0, 52.506, 419, 101.453]	[0.0, 283.0, 47.847, 418, 101.211]	[0.0, 223.0, 56.995, 193, 46.731]	[0.0, 162.0, 41.495, 388, 93.947]	[0.0, 159.0, 46.199, 171, 41.404]	[0.0, 306.0, 47.619, 420, 101.695]	[0.0, 306.0, 47.619, 420, 101.695]	[0.0, 306.0, 47.619, 420, 101.695]
T3E	XopS	[1.3, 28.1, 29.67, 91.0, 29.545]	[4.4, 26.6, 36.364, 44.0, 14.286]	[2.9, 26.9, 37.5, 40.0, 12.987]	[5.6, 26.2, 35.0, 40.0, 12.987]	[5.8, 26.2, 30.612, 49.0, 15.909]	[0.65, 29.3, 31.373, 51.0, 16.558]	[1.7, 27.7, 35.714, 70.0, 22.727]	[5.7, 26.2, 35.0, 40.0, 12.987]	[4.5, 26.6, 26.437, 87.0, 28.247]	[1.2, 28.1, 70.0, 20.0, 6.494]	[1.2, 28.1, 70.0, 20.0, 6.494]	[0.34, 30.0, 31.579, 57.0, 18.506]	[0.066, 32.3, 34.694, 49.0, 15.909]	[1.3, 28.1, 70.0, 20.0, 6.494]	[1.3, 28.1, 70.0, 20.0, 6.494]	[0.34, 30.0, 31.579, 57.0, 18.506]	[2.9, 26.9, 33.333, 42.0, 13.636]	[7.3, 25.8, 36.111, 36.0, 11.688]	[4.9, 26.2, 31.111, 45.0, 14.61]	[4.2, 26.6, 30.233, 43.0, 13.961]	[1.2, 28.1, 70.0, 20.0, 6.494]	[2.8, 26.9, 38.462, 39.0, 12.662]	[4.5, 26.6, 26.437, 87.0, 28.247]	[nan, nan, nan, nan, nan]	[nan, nan, nan, nan, nan]	[4.4, 26.6, 26.437, 87.0, 28.247]	[2.9, 26.9, 37.5, 40.0, 12.987]	[nan, nan, nan, nan, nan]	[3.0, 26.9, 37.5, 40.0, 12.987]	[0.0, 460.0, 80.844, 308.0, 100.0]	[2.2, 27.3, 26.471, 68.0, 22.078]	[0.0, 460.0, 80.844, 308.0, 100.0]	[0.64, 29.3, 52.941, 34.0, 11.039]	[0.36, 30.0, 31.579, 57.0, 18.506]	[0.45, 29.6, 31.579, 57.0, 18.506]	[0.0, 597.0, 100.0, 308.0, 100.0]	[0.24, 30.4, 28.571, 49.0, 15.909]	[0.031, 33.5, 41.304, 46.0, 14.935]	[0.001, 38.9, 30.27, 185.0, 60.065]	[0.001, 38.1, 30.27, 185.0, 60.065]	[2.6, 27.3, 27.778, 72.0, 23.377]	[0.68, 29.3, 31.183, 93.0, 30.195]	[0.67, 29.3, 31.183, 93.0, 30.195]	[0.67, 29.3, 31.183, 93.0, 30.195]
T3E	XopT	[2.0, 27.7, 29.167, 72.0, 24.573]	[2.0, 27.7, 29.167, 72.0, 24.573]	[1.9, 27.7, 29.167, 72.0, 24.573]	[1.7, 27.7, 29.167, 72.0, 24.573]	[0.73, 28.9, 32.051, 78.0, 26.621]	[0.29, 30.0, 36.364, 77.0, 26.28]	[1.7, 27.7, 29.167, 72.0, 24.573]	[1.7, 27.7, 29.167, 72.0, 24.573]	[0.85, 28.9, 30.556, 72.0, 24.573]	[1.9, 27.7, 29.167, 72.0, 24.573]	[1.9, 27.7, 29.167, 72.0, 24.573]	[4.7, 26.2, 30.882, 68.0, 23.208]	[0.79, 28.9, 30.556, 72.0, 24.573]	[2.0, 27.3, 29.167, 72.0, 24.573]	[2.0, 27.7, 29.577, 71.0, 24.232]	[4.7, 26.2, 30.882, 68.0, 23.208]	[0.0, 84.7, 73.77, 61.0, 20.819]	[0.87, 28.5, 30.556, 72.0, 24.573]	[3.4, 26.6, 29.167, 72.0, 24.573]	[1.1, 28.1, 27.778, 72.0, 24.573]	[1.9, 27.7, 29.167, 72.0, 24.573]	[1.2, 28.1, 27.778, 72.0, 24.573]	[0.6, 29.3, 30.556, 72.0, 24.573]	[0.76, 28.9, 32.051, 78.0, 26.621]	[1.4, 28.1, 30.556, 72.0, 24.573]	[1.9, 27.7, 29.167, 72.0, 24.573]	[1.9, 27.7, 29.167, 72.0, 24.573]	[2.4, 27.3, 30.556, 72.0, 24.573]	[2.0, 27.7, 29.167, 72.0, 24.573]	[0.0, 142.0, 72.917, 144.0, 49.147]	[0.59, 29.3, 30.556, 72.0, 24.573]	[0.0, 163.0, 54.694, 245.0, 83.618]	[3.3, 26.9, 39.474, 38.0, 12.969]	[1.2, 28.1, 42.105, 38.0, 12.969]	[nan, nan, nan, nan, nan]	[1.3, 28.1, 47.222, 36.0, 12.287]	[0.0, 233.0, 69.697, 231.0, 78.84]	[0.0, 148.0, 66.049, 162.0, 55.29]	[0.14, 31.2, 32.203, 59.0, 20.137]	[0.0, 261.0, 70.683, 249.0, 84.983]	[0.45, 29.6, 31.818, 66.0, 22.526]	[0.86, 28.9, 38.71, 31.0, 10.58]	[0.86, 28.9, 38.71, 31.0, 10.58]	[0.85, 28.9, 38.71, 31.0, 10.58]
T3E	XopU	[2.9, 29.3, 43.902, 41, 4.162]	[3.8, 28.9, 38.298, 47, 4.772]	[0.56, 31.6, 31.776, 107, 10.863]	[2.7, 29.3, 43.902, 41, 4.162]	[3.2, 28.9, 43.902, 41, 4.162]	[1.3, 30.0, 30.882, 68, 6.904]	[2.8, 28.9, 45.238, 42, 4.264]	[2.7, 29.3, 43.902, 41, 4.162]	[4.0, 28.5, 46.667, 30, 3.046]	[1.8, 29.6, 27.193, 114, 11.574]	[1.8, 29.6, 27.193, 114, 11.574]	[2.8, 29.3, 30.4, 125, 12.69]	[3.4, 28.9, 46.667, 30, 3.046]	[3.7, 28.9, 28.8, 125, 12.69]	[1.9, 29.6, 27.193, 114, 11.574]	[2.8, 29.3, 30.4, 125, 12.69]	[3.7, 28.9, 46.667, 30, 3.046]	[1.5, 30.0, 32.558, 43, 4.365]	[1.2, 30.4, 27.692, 65, 6.599]	[2.4, 29.3, 27.692, 65, 6.599]	[4.9, 28.5, 53.571, 28, 2.843]	[3.3, 28.9, 43.902, 41, 4.162]	[4.0, 28.5, 46.667, 30, 3.046]	[1.8, 29.6, 27.692, 65, 6.599]	[3.8, 28.9, 26.25, 80, 8.122]	[0.52, 31.6, 31.776, 107, 10.863]	[2.8, 29.3, 43.902, 41, 4.162]	[2.8, 29.3, 39.216, 51, 5.178]	[3.0, 29.3, 43.902, 41, 4.162]	[0.27, 32.7, 48.0, 25, 2.538]	[3.6, 28.9, 29.87, 77, 7.817]	[0.27, 32.7, 48.0, 25, 2.538]	[0.64, 31.2, 31.2, 125, 12.69]	[0.63, 31.2, 31.2, 125, 12.69]	[1.9, 29.6, 30.4, 125, 12.69]	[0.64, 31.6, 48.0, 25, 2.538]	[0.17, 32.7, 28.346, 127, 12.893]	[0.13, 33.5, 39.13, 46, 4.67]	[2.8, 29.3, 33.871, 62, 6.294]	[4.0, 28.5, 46.667, 30, 3.046]	[0.0, 1591.0, 97.643, 976, 99.086]	[0.083, 34.3, 42.424, 33, 3.35]	[0.082, 34.3, 42.424, 33, 3.35]	[0.082, 34.3, 42.424, 33, 3.35]
T3E	XopV	[0.0, 619.0, 99.706, 340, 100.0]	[0.32, 30.4, 27.273, 77, 22.647]	[0.0, 622.0, 100.0, 340, 100.0]	[0.0, 622.0, 100.0, 340, 100.0]	[0.36, 30.0, 27.273, 77, 22.647]	[1.2, 28.5, 25.862, 58, 17.059]	[1.2, 28.5, 36.066, 61, 17.941]	[0.0, 622.0, 100.0, 340, 100.0]	[0.0, 622.0, 100.0, 340, 100.0]	[0.22, 30.8, 27.273, 77, 22.647]	[0.22, 30.8, 27.273, 77, 22.647]	[0.91, 28.9, 26.667, 75, 22.059]	[0.37, 30.0, 25.301, 83, 24.412]	[0.35, 30.4, 28.0, 75, 22.059]	[0.23, 30.8, 27.273, 77, 22.647]	[0.91, 28.9, 26.667, 75, 22.059]	[0.28, 30.4, 25.301, 83, 24.412]	[0.18, 31.2, 27.273, 77, 22.647]	[0.18, 31.2, 27.273, 77, 22.647]	[0.33, 30.0, 27.273, 77, 22.647]	[0.23, 30.8, 28.0, 75, 22.059]	[0.35, 30.0, 28.0, 75, 22.059]	[0.0, 622.0, 100.0, 340, 100.0]	[0.26, 30.4, 25.301, 83, 24.412]	[0.31, 30.4, 28.0, 75, 22.059]	[0.0, 622.0, 100.0, 340, 100.0]	[0.0, 622.0, 100.0, 340, 100.0]	[0.0, 621.0, 100.0, 340, 100.0]	[0.0, 620.0, 99.706, 340, 100.0]	[0.0, 308.0, 66.798, 253, 74.412]	[0.36, 30.0, 28.0, 75, 22.059]	[0.0, 308.0, 66.798, 253, 74.412]	[0.066, 32.7, 28.0, 75, 22.059]	[1.0, 28.9, 26.667, 75, 22.059]	[0.1, 32.0, 28.0, 75, 22.059]	[0.0, 302.0, 63.78, 254, 74.706]	[0.0, 385.0, 61.517, 356, 104.706]	[0.0, 295.0, 65.613, 253, 74.412]	[1.3, 28.5, 29.213, 89, 26.176]	[0.4, 30.0, 27.059, 85, 25.0]	[0.0, 339.0, 60.841, 309, 90.882]	[0.0, 316.0, 65.354, 254, 74.706]	[0.0, 316.0, 65.354, 254, 74.706]	[0.0, 316.0, 65.354, 254, 74.706]
[truncated: 37 more rows]
